# Supplementary material for: Crystal structure of 1′,1′′-dimethyl-4′-(4-cholorophen­yl)di­spiro­[11H-indeno[1,2-b]quinoxaline-11,2′-pyrrolidine-3′,3′′-piperidin]-4′′-one
Source: Acta Crystallogr E Crystallogr Commun. 2015 Jan 3;71(Pt 2):o68–9. doi: 10.1107/S2056989014027698 (PMC4384562; doi:10.1107/S2056989014027698)
Supplement: Supplementary file 1 [file e-71-00o68-sup1.cif]

##############################################################################
#                                                                            #
# This CIF contains the data in a paper accepted for publication in          #
# Acta Crystallographica Section E. It conforms to the requirements of       #
# Notes for Authors for Acta Crystallographica Section E, and has been       #
# peer reviewed under the auspices of the IUCr Commission on Journals.       #
#                                                                            #
# Full details of the Crystallographic Information File format               #
# are given in the paper "The Crystallographic Information File (CIF):       #
# a New Standard Archive File for Crystallography" by S. R. Hall, F. H.      #
# Allen and I. D. Brown [Acta Cryst. (1991), A47, 655-685].                  #
#                                                                            #
# The current version of the core CIF dictionary is obtainable from          #
# ftp://ftp.iucr.org/pub/cif_core.dic.                                       #
#                                                                            #
# Software is freely available for graphical display of the structure(s)     #
# in this CIF. For information consult the CIF software page                 #
# http://www.iucr.org/resources/cif/software.                                #
#                                                                            #
# This file may be used for bona fide research purposes within the           #
# scientific community so long as proper attribution is given to the journal # 
# article from which it was obtained.                                        #
#                                                                            #
##############################################################################
data_global
_audit_creation_method     'WinGX routine CIF_UPDATE'
_audit_conform_dict_name     cif_core.dic
_audit_conform_dict_version     2.3
_journal_date_recd_electronic     2014-11-27
_journal_date_accepted     2014-12-19
_journal_name_full     'Acta Crystallographica, Section E'
_journal_year     2015
_journal_volume     71
_journal_issue      2
_journal_page_first     o68
_journal_page_last     o69
_journal_paper_category     HO
_journal_paper_doi     10.1107/S2056989014027698
_journal_coeditor_code     ZQ2230
_publ_contact_author_name     'Dr P.L. Nilantha Lakshman'
_publ_contact_author_address
;
Department of Food science and Technology
University of Ruhuna
Mapalana
Kamburupitiya 81100
Sri Lanka
;
_publ_contact_author_email     'plakshmannilantha@ymail.com'
_publ_contact_author_fax     '+94-41-2292384'
_publ_contact_author_phone     '+94-41-2292200'
_publ_section_title
;\
Crystal structure of
1',1''-dimethyl-4'-(4-cholorophenyl)dispiro[11<i>H</i>-indeno[1,2-<i>b</i>]\
quinoxaline-11,2'-pyrrolidine-3',3''-piperidin]-4''-one
;
loop_
    _publ_author_name
    _publ_author_footnote
    _publ_author_address
    'Nagalakshmi, R.A.' .
;
Department of Physics
The Madura College,
Madurai 625 011
India
;
    'Suresh, J.' .
;
Department of Physics
The Madura College,
Madurai 625 011
India
;
    'Malathi, K.' .
;
Department of Organic Chemistry
School of Chemistry
Madurai Kamaraj University
Madurai 625 021
India
;
    'Kumar, R. Ranjith' .
;
Department of Organic Chemistry
School of Chemistry
Madurai Kamaraj University
Madurai 625 021
India
;
    'Lakshman, P. L. Nilantha' .
;
Department of Food Science and Technology
University of Ruhuna
Mapalana
Kamburupitiya 81100
Sri Lanka
;
_publ_section_synopsis     .
data_I
_database_code_depnum_ccdc_archive 'CCDC 1040368'
_audit_creation_method     SHELXL-2014/6
_chemical_name_systematic
;\
1',1''-Dimethyl-4'-(4-cholorophenyl)dispiro[11<i>H</i>-
indeno[1,2-<i>b</i>]quinoxaline-11,2'-pyrrolidine-3',3''-piperidin]-4''-one
;
_chemical_name_common     ?
_chemical_formula_moiety     'C30 H27 Cl N4 O'
_chemical_formula_sum     'C30 H27 Cl N4 O'
_chemical_formula_iupac     'C30 H27 Cl N4 O'
_chemical_formula_weight     495.00
_chemical_melting_point     ?
_shelx_space_group_comment
;
The symmetry employed for this shelxl refinement is uniquely defined
by the following loop, which should always be used as a source of
symmetry information in preference to the above space-group names.
They are only intended as comments.
;
_space_group_crystal_system     monoclinic
_space_group_name_H-M_alt     'C 2/c'
_space_group_name_Hall     '-C 2yc'
loop_
    _space_group_symop_operation_xyz
    'x, y, z'
    '-x, y, -z+1/2'
    'x+1/2, y+1/2, z'
    '-x+1/2, y+1/2, -z+1/2'
    '-x, -y, -z'
    'x, -y, z-1/2'
    '-x+1/2, -y+1/2, -z'
    'x+1/2, -y+1/2, z-1/2'
_cell_length_a     22.4220(13)
_cell_length_b     14.3498(9)
_cell_length_c     17.2811(9)
_cell_angle_alpha     90
_cell_angle_beta     116.847(2)
_cell_angle_gamma     90
_cell_volume     4960.9(5)
_cell_formula_units_Z     8
_cell_measurement_reflns_used     2000
_cell_measurement_theta_min     2
_cell_measurement_theta_max     31
_cell_measurement_temperature     293(2)
_exptl_crystal_description     block
_exptl_crystal_colour     colourless
_exptl_crystal_size_max     0.21
_exptl_crystal_size_mid     0.19
_exptl_crystal_size_min     0.18
_exptl_crystal_density_diffrn     1.326
_exptl_crystal_density_meas     ?
_exptl_crystal_density_method     ?
_exptl_crystal_F_000     2080
_exptl_absorpt_coefficient_mu     0.186
_exptl_absorpt_correction_type     multi-scan
_exptl_absorpt_process_details
;
(SADABS; Sheldrick, 1996)
;
_shelx_estimated_absorpt_T_min     ?
_shelx_estimated_absorpt_T_max     ?
_exptl_absorpt_correction_T_min     0.967
_exptl_absorpt_correction_T_max     0.974
_diffrn_ambient_temperature     293(2)
_diffrn_radiation_type     MoK\a
_diffrn_radiation_wavelength     0.71073
_diffrn_measurement_device_type     'Bruker Kappa APEXII'
_diffrn_measurement_method     '\w and \f'
_diffrn_detector_area_resol_mean     ?
_diffrn_reflns_number     18093
_diffrn_reflns_av_R_equivalents     0.0319
_diffrn_reflns_theta_min     2.036
_diffrn_reflns_theta_max     23.815
_diffrn_reflns_theta_full     25.242
_diffrn_measured_fraction_theta_max     0.993
_diffrn_measured_fraction_theta_full     0.845
_diffrn_reflns_limit_h_min     -24
_diffrn_reflns_limit_h_max     25
_diffrn_reflns_limit_k_min     -16
_diffrn_reflns_limit_k_max     16
_diffrn_reflns_limit_l_min     -19
_diffrn_reflns_limit_l_max     13
_diffrn_standards_number     0
_diffrn_standards_interval_count     0
_diffrn_standards_decay_%     0
_refine_special_details     ?
_reflns_number_total     3791
_reflns_number_gt     2758
_reflns_threshold_expression     I>2\s(I)
_refine_ls_structure_factor_coef     Fsqd
_refine_ls_matrix_type     full
_refine_ls_R_factor_all     0.0630
_refine_ls_R_factor_gt     0.0408
_refine_ls_wR_factor_gt     0.1006
_refine_ls_wR_factor_ref     0.1155
_refine_ls_goodness_of_fit_ref     1.052
_refine_ls_restrained_S_all     1.052
_refine_ls_number_reflns     3791
_refine_ls_number_parameters     325
_refine_ls_number_restraints     0
_refine_ls_hydrogen_treatment     constr
_refine_ls_weighting_scheme     calc
_refine_ls_weighting_details
              'w=1/[\s^2^(Fo^2^)+(0.0520P)^2^+2.7359P] where P=(Fo^2^+2Fc^2^)/3'
_atom_sites_solution_hydrogens     geom
_atom_sites_solution_primary     ?
_atom_sites_solution_secondary     ?
_refine_ls_shift/su_max     0.000
_refine_ls_shift/su_mean     0.000
_refine_diff_density_max     0.216
_refine_diff_density_min     -0.261
_refine_ls_extinction_method     none
_refine_ls_extinction_coef     .
loop_
    _atom_type_symbol
    _atom_type_description
    _atom_type_scat_dispersion_real
    _atom_type_scat_dispersion_imag
    _atom_type_scat_source
    'C' 'C' 0.0033 0.0016
                         'International Tables Vol C Tables 4.2.6.8 and 6.1.1.4'
    'H' 'H' 0.0000 0.0000
                         'International Tables Vol C Tables 4.2.6.8 and 6.1.1.4'
    'N' 'N' 0.0061 0.0033
                         'International Tables Vol C Tables 4.2.6.8 and 6.1.1.4'
    'O' 'O' 0.0106 0.0060
                         'International Tables Vol C Tables 4.2.6.8 and 6.1.1.4'
    'Cl' 'Cl' 0.1484 0.1585
                         'International Tables Vol C Tables 4.2.6.8 and 6.1.1.4'
_computing_data_collection
;
APEX2 (Bruker, 2004)
;
_computing_cell_refinement
;
SAINT (Bruker, 2004)
;
_computing_data_reduction
;
SAINT (Bruker, 2004)
;
_computing_structure_solution
;
SHELXS97 (Sheldrick, 2008)
;
_computing_structure_refinement
;
SHELXL2014 (Sheldrick, 2008)
;
_computing_molecular_graphics
;
PLATON (Spek, 2009)
;
_computing_publication_material
;
SHELXL2014 (Sheldrick, 2008)
;
loop_
    _atom_site_type_symbol
    _atom_site_label
    _atom_site_fract_x
    _atom_site_fract_y
    _atom_site_fract_z
    _atom_site_U_iso_or_equiv
    _atom_site_adp_type
    _atom_site_calc_flag
    _atom_site_occupancy
    _atom_site_disorder_assembly
    _atom_site_disorder_group
    C C1 0.30822(11) 0.05687(16) 0.33108(14) 0.0608(6) Uani d 1 . .
    H H1A 0.3191 0.0297 0.2883 0.091 Uiso calc 1 . .
    H H1B 0.3481 0.0807 0.3781 0.091 Uiso calc 1 . .
    H H1C 0.2888 0.0103 0.3526 0.091 Uiso calc 1 . .
    C C2 0.23954(11) 0.18035(15) 0.34879(13) 0.0523(5) Uani d 1 . .
    H H2A 0.2767 0.2104 0.3965 0.063 Uiso calc 1 . .
    H H2B 0.2174 0.1385 0.3717 0.063 Uiso calc 1 . .
    C C3 0.19136(10) 0.25089(14) 0.28740(12) 0.0459(5) Uani d 1 . .
    H H3 0.2184 0.2962 0.2746 0.055 Uiso calc 1 . .
    C C4 0.15164(10) 0.19405(14) 0.20256(12) 0.0457(5) Uani d 1 . .
    C C5 0.20122(9) 0.10932(14) 0.21204(12) 0.0439(5) Uani d 1 . .
    C C6 0.22053(10) 0.09623(14) 0.13862(12) 0.0466(5) Uani d 1 . .
    C C7 0.19965(10) 0.01074(15) 0.09751(12) 0.0492(5) Uani d 1 . .
    C C8 0.21358(12) -0.01455(18) 0.03003(14) 0.0630(6) Uani d 1 . .
    H H8 0.1994 -0.0717 0.0024 0.076 Uiso calc 1 . .
    C C9 0.24862(13) 0.0464(2) 0.00475(16) 0.0714(7) Uani d 1 . .
    H H9 0.2575 0.0308 -0.0413 0.086 Uiso calc 1 . .
    C C10 0.27083(12) 0.13009(18) 0.04655(14) 0.0650(6) Uani d 1 . .
    H H10 0.2953 0.1699 0.0292 0.078 Uiso calc 1 . .
    C C11 0.25718(10) 0.15583(16) 0.11420(13) 0.0556(6) Uani d 1 . .
    H H11 0.2725 0.2124 0.1426 0.067 Uiso calc 1 . .
    C C12 0.17122(9) 0.01365(14) 0.21185(12) 0.0447(5) Uani d 1 . .
    C C13 0.16878(10) -0.04160(14) 0.14202(12) 0.0462(5) Uani d 1 . .
    C C14 0.12375(10) -0.15970(15) 0.18401(13) 0.0513(5) Uani d 1 . .
    C C15 0.12990(10) -0.10743(15) 0.25619(13) 0.0506(5) Uani d 1 . .
    C C16 0.11002(11) -0.14672(17) 0.31511(15) 0.0628(6) Uani d 1 . .
    H H16 0.1147 -0.1130 0.3635 0.075 Uiso calc 1 . .
    C C17 0.08385(12) -0.23439(19) 0.30153(17) 0.0719(7) Uani d 1 . .
    H H17 0.0710 -0.2604 0.3410 0.086 Uiso calc 1 . .
    C C18 0.07626(12) -0.28531(18) 0.22925(18) 0.0737(7) Uani d 1 . .
    H H18 0.0576 -0.3446 0.2202 0.088 Uiso calc 1 . .
    C C19 0.09589(11) -0.24923(16) 0.17162(15) 0.0623(6) Uani d 1 . .
    H H19 0.0908 -0.2842 0.1237 0.075 Uiso calc 1 . .
    C C31 0.15093(10) 0.30600(14) 0.32168(13) 0.0483(5) Uani d 1 . .
    C C32 0.14179(12) 0.27914(17) 0.39179(14) 0.0640(6) Uani d 1 . .
    H H32 0.1598 0.2228 0.4188 0.077 Uiso calc 1 . .
    C C33 0.10678(13) 0.3330(2) 0.42345(15) 0.0742(7) Uani d 1 . .
    H H33 0.1012 0.3126 0.4709 0.089 Uiso calc 1 . .
    C C34 0.08049(13) 0.4154(2) 0.38554(17) 0.0752(7) Uani d 1 . .
    C C35 0.08847(17) 0.4439(2) 0.3162(2) 0.1013(10) Uani d 1 . .
    H H35 0.0704 0.5005 0.2898 0.122 Uiso calc 1 . .
    C C36 0.12311(15) 0.38969(18) 0.28474(18) 0.0839(8) Uani d 1 . .
    H H36 0.1278 0.4104 0.2368 0.101 Uiso calc 1 . .
    C C41 0.08396(10) 0.16135(16) 0.19371(13) 0.0539(5) Uani d 1 . .
    H H41A 0.0908 0.1229 0.2432 0.065 Uiso calc 1 . .
    H H41B 0.0576 0.2151 0.1934 0.065 Uiso calc 1 . .
    C C42 -0.00945(13) 0.0602(2) 0.1155(2) 0.0974(10) Uani d 1 . .
    H H42A 0.0060 0.0193 0.1647 0.146 Uiso calc 1 . .
    H H42B -0.0396 0.1053 0.1193 0.146 Uiso calc 1 . .
    H H42C -0.0322 0.0244 0.0632 0.146 Uiso calc 1 . .
    C C43 0.02670(14) 0.1710(2) 0.04037(16) 0.0857(9) Uani d 1 . .
    H H43A -0.0012 0.2199 0.0455 0.103 Uiso calc 1 . .
    H H43B 0.0004 0.1369 -0.0128 0.103 Uiso calc 1 . .
    C C44 0.08668(14) 0.2140(2) 0.03617(14) 0.0824(8) Uani d 1 . .
    H H44A 0.1079 0.1672 0.0164 0.099 Uiso calc 1 . .
    H H44B 0.0716 0.2639 -0.0063 0.099 Uiso calc 1 . .
    C C45 0.13753(13) 0.25230(18) 0.12140(14) 0.0612(6) Uani d 1 . .
    N N1 0.26100(8) 0.13210(12) 0.29228(10) 0.0486(4) Uani d 1 . .
    N N2 0.04763(9) 0.10806(14) 0.11417(12) 0.0668(5) Uani d 1 . .
    N N3 0.15437(8) -0.01733(12) 0.27018(10) 0.0499(4) Uani d 1 . .
    N N4 0.14498(8) -0.12662(12) 0.12568(11) 0.0532(5) Uani d 1 . .
    O O1 0.16569(11) 0.32522(13) 0.12566(11) 0.0874(6) Uani d 1 . .
    Cl Cl1 0.03708(5) 0.48362(8) 0.42608(6) 0.1348(4) Uani d 1 . .
loop_
    _atom_site_aniso_label
    _atom_site_aniso_U_11
    _atom_site_aniso_U_22
    _atom_site_aniso_U_33
    _atom_site_aniso_U_12
    _atom_site_aniso_U_13
    _atom_site_aniso_U_23
    C1 0.0526(13) 0.0683(16) 0.0540(13) 0.0102(11) 0.0175(11) 0.0012(11)
    C2 0.0550(13) 0.0562(13) 0.0397(11) 0.0015(10) 0.0160(10) -0.0042(10)
    C3 0.0513(12) 0.0446(12) 0.0423(11) -0.0033(9) 0.0215(10) -0.0010(9)
    C4 0.0502(12) 0.0497(13) 0.0360(10) 0.0035(10) 0.0185(9) 0.0018(9)
    C5 0.0458(11) 0.0479(12) 0.0362(10) 0.0004(9) 0.0168(9) -0.0014(9)
    C6 0.0451(11) 0.0539(13) 0.0382(11) 0.0029(10) 0.0164(9) 0.0037(10)
    C7 0.0484(12) 0.0581(14) 0.0380(11) 0.0033(10) 0.0167(10) -0.0017(10)
    C8 0.0732(16) 0.0713(16) 0.0464(13) -0.0009(13) 0.0287(12) -0.0120(11)
    C9 0.0785(17) 0.094(2) 0.0515(14) 0.0000(15) 0.0383(13) -0.0059(14)
    C10 0.0638(15) 0.0843(19) 0.0534(14) -0.0014(13) 0.0322(12) 0.0078(13)
    C11 0.0566(13) 0.0617(15) 0.0488(12) -0.0004(11) 0.0241(11) 0.0025(11)
    C12 0.0424(11) 0.0516(13) 0.0371(11) 0.0039(9) 0.0153(9) 0.0017(9)
    C13 0.0440(11) 0.0480(13) 0.0402(11) 0.0032(10) 0.0133(9) 0.0003(10)
    C14 0.0428(11) 0.0502(14) 0.0500(12) 0.0033(10) 0.0112(10) 0.0067(10)
    C15 0.0408(11) 0.0565(14) 0.0470(12) -0.0002(10) 0.0133(10) 0.0055(10)
    C16 0.0532(13) 0.0751(17) 0.0574(14) -0.0066(12) 0.0226(11) 0.0095(12)
    C17 0.0577(15) 0.0799(19) 0.0707(17) -0.0117(13) 0.0223(13) 0.0178(14)
    C18 0.0583(15) 0.0604(16) 0.0869(19) -0.0086(12) 0.0190(14) 0.0120(15)
    C19 0.0554(14) 0.0506(14) 0.0665(15) -0.0019(11) 0.0149(12) 0.0030(11)
    C31 0.0535(12) 0.0455(13) 0.0454(12) -0.0062(10) 0.0218(10) -0.0037(9)
    C32 0.0822(17) 0.0618(15) 0.0521(13) 0.0109(13) 0.0339(13) 0.0044(11)
    C33 0.0803(17) 0.098(2) 0.0518(14) 0.0089(16) 0.0364(14) -0.0049(14)
    C34 0.0730(17) 0.085(2) 0.0645(16) 0.0170(15) 0.0286(14) -0.0128(14)
    C35 0.143(3) 0.0686(19) 0.120(3) 0.0444(19) 0.084(2) 0.0252(18)
    C36 0.122(2) 0.0625(17) 0.096(2) 0.0280(16) 0.0741(19) 0.0268(15)
    C41 0.0477(12) 0.0577(14) 0.0505(12) 0.0040(10) 0.0170(10) -0.0077(10)
    C42 0.0565(16) 0.100(2) 0.111(2) -0.0149(15) 0.0164(16) -0.0301(18)
    C43 0.0708(18) 0.103(2) 0.0537(15) 0.0192(16) 0.0022(14) -0.0080(15)
    C44 0.090(2) 0.103(2) 0.0409(13) 0.0323(17) 0.0177(14) 0.0129(13)
    C45 0.0720(16) 0.0648(16) 0.0493(13) 0.0192(13) 0.0295(12) 0.0092(12)
    N1 0.0462(10) 0.0531(11) 0.0410(9) 0.0039(8) 0.0148(8) -0.0023(8)
    N2 0.0516(11) 0.0734(14) 0.0582(12) 0.0014(10) 0.0096(10) -0.0157(10)
    N3 0.0496(10) 0.0564(12) 0.0424(10) -0.0024(8) 0.0198(8) 0.0016(8)
    N4 0.0516(10) 0.0521(11) 0.0475(10) 0.0005(9) 0.0151(9) -0.0010(9)
    O1 0.1327(17) 0.0656(12) 0.0729(12) 0.0032(12) 0.0542(12) 0.0171(10)
    Cl1 0.1370(8) 0.1672(9) 0.1083(7) 0.0676(7) 0.0626(6) -0.0185(6)
_geom_special_details
;
All e.s.d.'s (except the e.s.d. in the dihedral angle between two l.s. planes)
are estimated using the full covariance matrix. The cell e.s.d.'s are taken
into account individually in the estimation of e.s.d.'s in distances, angles
and torsion angles; correlations between e.s.d.'s in cell parameters are only
used when they are defined by crystal symmetry. An approximate (isotropic)
treatment of cell e.s.d.'s is used for estimating e.s.d.'s involving l.s.
planes.
;
loop_
    _geom_bond_atom_site_label_1
    _geom_bond_atom_site_label_2
    _geom_bond_site_symmetry_2
    _geom_bond_distance
    _geom_bond_publ_flag
    C1 N1 . 1.447(3) ?
    C1 H1A . 0.9600 ?
    C1 H1B . 0.9600 ?
    C1 H1C . 0.9600 ?
    C2 N1 . 1.445(2) ?
    C2 C3 . 1.511(3) ?
    C2 H2A . 0.9700 ?
    C2 H2B . 0.9700 ?
    C3 C31 . 1.511(3) ?
    C3 C4 . 1.558(3) ?
    C3 H3 . 0.9800 ?
    C4 C41 . 1.529(3) ?
    C4 C45 . 1.538(3) ?
    C4 C5 . 1.605(3) ?
    C5 N1 . 1.466(2) ?
    C5 C6 . 1.526(3) ?
    C5 C12 . 1.528(3) ?
    C6 C11 . 1.378(3) ?
    C6 C7 . 1.389(3) ?
    C7 C8 . 1.385(3) ?
    C7 C13 . 1.455(3) ?
    C8 C9 . 1.372(3) ?
    C8 H8 . 0.9300 ?
    C9 C10 . 1.374(3) ?
    C9 H9 . 0.9300 ?
    C10 C11 . 1.386(3) ?
    C10 H10 . 0.9300 ?
    C11 H11 . 0.9300 ?
    C12 N3 . 1.304(2) ?
    C12 C13 . 1.424(3) ?
    C13 N4 . 1.310(3) ?
    C14 N4 . 1.379(3) ?
    C14 C19 . 1.402(3) ?
    C14 C15 . 1.408(3) ?
    C15 N3 . 1.382(3) ?
    C15 C16 . 1.401(3) ?
    C16 C17 . 1.363(3) ?
    C16 H16 . 0.9300 ?
    C17 C18 . 1.390(4) ?
    C17 H17 . 0.9300 ?
    C18 C19 . 1.360(3) ?
    C18 H18 . 0.9300 ?
    C19 H19 . 0.9300 ?
    C31 C36 . 1.371(3) ?
    C31 C32 . 1.372(3) ?
    C32 C33 . 1.379(3) ?
    C32 H32 . 0.9300 ?
    C33 C34 . 1.352(4) ?
    C33 H33 . 0.9300 ?
    C34 C35 . 1.352(4) ?
    C34 Cl1 . 1.736(2) ?
    C35 C36 . 1.374(4) ?
    C35 H35 . 0.9300 ?
    C36 H36 . 0.9300 ?
    C41 N2 . 1.458(3) ?
    C41 H41A . 0.9700 ?
    C41 H41B . 0.9700 ?
    C42 N2 . 1.462(3) ?
    C42 H42A . 0.9600 ?
    C42 H42B . 0.9600 ?
    C42 H42C . 0.9600 ?
    C43 N2 . 1.457(3) ?
    C43 C44 . 1.511(4) ?
    C43 H43A . 0.9700 ?
    C43 H43B . 0.9700 ?
    C44 C45 . 1.501(4) ?
    C44 H44A . 0.9700 ?
    C44 H44B . 0.9700 ?
    C45 O1 . 1.207(3) ?
loop_
    _geom_angle_atom_site_label_1
    _geom_angle_atom_site_label_2
    _geom_angle_atom_site_label_3
    _geom_angle_site_symmetry_1
    _geom_angle_site_symmetry_3
    _geom_angle
    _geom_angle_publ_flag
    N1 C1 H1A . . 109.5 ?
    N1 C1 H1B . . 109.5 ?
    H1A C1 H1B . . 109.5 ?
    N1 C1 H1C . . 109.5 ?
    H1A C1 H1C . . 109.5 ?
    H1B C1 H1C . . 109.5 ?
    N1 C2 C3 . . 101.37(15) ?
    N1 C2 H2A . . 111.5 ?
    C3 C2 H2A . . 111.5 ?
    N1 C2 H2B . . 111.5 ?
    C3 C2 H2B . . 111.5 ?
    H2A C2 H2B . . 109.3 ?
    C2 C3 C31 . . 116.15(16) ?
    C2 C3 C4 . . 103.51(15) ?
    C31 C3 C4 . . 116.98(16) ?
    C2 C3 H3 . . 106.5 ?
    C31 C3 H3 . . 106.5 ?
    C4 C3 H3 . . 106.5 ?
    C41 C4 C45 . . 106.83(17) ?
    C41 C4 C3 . . 112.00(15) ?
    C45 C4 C3 . . 111.62(17) ?
    C41 C4 C5 . . 112.83(16) ?
    C45 C4 C5 . . 110.64(15) ?
    C3 C4 C5 . . 103.02(15) ?
    N1 C5 C6 . . 109.41(15) ?
    N1 C5 C12 . . 114.58(15) ?
    C6 C5 C12 . . 100.23(15) ?
    N1 C5 C4 . . 102.88(14) ?
    C6 C5 C4 . . 116.86(15) ?
    C12 C5 C4 . . 113.36(15) ?
    C11 C6 C7 . . 120.10(18) ?
    C11 C6 C5 . . 127.65(19) ?
    C7 C6 C5 . . 112.17(17) ?
    C8 C7 C6 . . 120.7(2) ?
    C8 C7 C13 . . 130.7(2) ?
    C6 C7 C13 . . 108.46(17) ?
    C9 C8 C7 . . 118.7(2) ?
    C9 C8 H8 . . 120.6 ?
    C7 C8 H8 . . 120.6 ?
    C8 C9 C10 . . 120.9(2) ?
    C8 C9 H9 . . 119.6 ?
    C10 C9 H9 . . 119.6 ?
    C9 C10 C11 . . 120.7(2) ?
    C9 C10 H10 . . 119.6 ?
    C11 C10 H10 . . 119.6 ?
    C6 C11 C10 . . 118.9(2) ?
    C6 C11 H11 . . 120.6 ?
    C10 C11 H11 . . 120.6 ?
    N3 C12 C13 . . 123.48(19) ?
    N3 C12 C5 . . 125.84(17) ?
    C13 C12 C5 . . 110.51(16) ?
    N4 C13 C12 . . 123.85(18) ?
    N4 C13 C7 . . 127.70(18) ?
    C12 C13 C7 . . 108.38(18) ?
    N4 C14 C19 . . 118.7(2) ?
    N4 C14 C15 . . 122.43(19) ?
    C19 C14 C15 . . 118.8(2) ?
    N3 C15 C16 . . 118.7(2) ?
    N3 C15 C14 . . 121.71(18) ?
    C16 C15 C14 . . 119.6(2) ?
    C17 C16 C15 . . 120.0(2) ?
    C17 C16 H16 . . 120.0 ?
    C15 C16 H16 . . 120.0 ?
    C16 C17 C18 . . 120.6(2) ?
    C16 C17 H17 . . 119.7 ?
    C18 C17 H17 . . 119.7 ?
    C19 C18 C17 . . 120.6(2) ?
    C19 C18 H18 . . 119.7 ?
    C17 C18 H18 . . 119.7 ?
    C18 C19 C14 . . 120.4(2) ?
    C18 C19 H19 . . 119.8 ?
    C14 C19 H19 . . 119.8 ?
    C36 C31 C32 . . 116.1(2) ?
    C36 C31 C3 . . 120.23(19) ?
    C32 C31 C3 . . 123.67(19) ?
    C31 C32 C33 . . 122.1(2) ?
    C31 C32 H32 . . 118.9 ?
    C33 C32 H32 . . 118.9 ?
    C34 C33 C32 . . 120.0(2) ?
    C34 C33 H33 . . 120.0 ?
    C32 C33 H33 . . 120.0 ?
    C35 C34 C33 . . 119.4(2) ?
    C35 C34 Cl1 . . 120.6(2) ?
    C33 C34 Cl1 . . 119.9(2) ?
    C34 C35 C36 . . 120.3(3) ?
    C34 C35 H35 . . 119.9 ?
    C36 C35 H35 . . 119.9 ?
    C31 C36 C35 . . 122.1(2) ?
    C31 C36 H36 . . 118.9 ?
    C35 C36 H36 . . 118.9 ?
    N2 C41 C4 . . 111.24(16) ?
    N2 C41 H41A . . 109.4 ?
    C4 C41 H41A . . 109.4 ?
    N2 C41 H41B . . 109.4 ?
    C4 C41 H41B . . 109.4 ?
    H41A C41 H41B . . 108.0 ?
    N2 C42 H42A . . 109.5 ?
    N2 C42 H42B . . 109.5 ?
    H42A C42 H42B . . 109.5 ?
    N2 C42 H42C . . 109.5 ?
    H42A C42 H42C . . 109.5 ?
    H42B C42 H42C . . 109.5 ?
    N2 C43 C44 . . 110.7(2) ?
    N2 C43 H43A . . 109.5 ?
    C44 C43 H43A . . 109.5 ?
    N2 C43 H43B . . 109.5 ?
    C44 C43 H43B . . 109.5 ?
    H43A C43 H43B . . 108.1 ?
    C45 C44 C43 . . 113.6(2) ?
    C45 C44 H44A . . 108.8 ?
    C43 C44 H44A . . 108.8 ?
    C45 C44 H44B . . 108.8 ?
    C43 C44 H44B . . 108.8 ?
    H44A C44 H44B . . 107.7 ?
    O1 C45 C44 . . 121.4(2) ?
    O1 C45 C4 . . 121.9(2) ?
    C44 C45 C4 . . 116.6(2) ?
    C2 N1 C1 . . 116.20(16) ?
    C2 N1 C5 . . 107.75(15) ?
    C1 N1 C5 . . 115.92(16) ?
    C43 N2 C41 . . 108.79(19) ?
    C43 N2 C42 . . 111.5(2) ?
    C41 N2 C42 . . 110.65(19) ?
    C12 N3 C15 . . 114.47(17) ?
    C13 N4 C14 . . 113.86(17) ?
loop_
    _geom_torsion_atom_site_label_1
    _geom_torsion_atom_site_label_2
    _geom_torsion_atom_site_label_3
    _geom_torsion_atom_site_label_4
    _geom_torsion_site_symmetry_1
    _geom_torsion_site_symmetry_2
    _geom_torsion_site_symmetry_3
    _geom_torsion_site_symmetry_4
    _geom_torsion
    _geom_torsion_publ_flag
    N1 C2 C3 C31 . . . . 171.55(16) ?
    N1 C2 C3 C4 . . . . 41.92(19) ?
    C2 C3 C4 C41 . . . . 98.92(19) ?
    C31 C3 C4 C41 . . . . -30.2(2) ?
    C2 C3 C4 C45 . . . . -141.35(17) ?
    C31 C3 C4 C45 . . . . 89.5(2) ?
    C2 C3 C4 C5 . . . . -22.61(18) ?
    C31 C3 C4 C5 . . . . -151.73(16) ?
    C41 C4 C5 N1 . . . . -125.30(16) ?
    C45 C4 C5 N1 . . . . 115.08(18) ?
    C3 C4 C5 N1 . . . . -4.34(18) ?
    C41 C4 C5 C6 . . . . 114.83(18) ?
    C45 C4 C5 C6 . . . . -4.8(2) ?
    C3 C4 C5 C6 . . . . -124.21(17) ?
    C41 C4 C5 C12 . . . . -1.0(2) ?
    C45 C4 C5 C12 . . . . -120.61(19) ?
    C3 C4 C5 C12 . . . . 119.97(16) ?
    N1 C5 C6 C11 . . . . -51.1(3) ?
    C12 C5 C6 C11 . . . . -171.90(19) ?
    C4 C5 C6 C11 . . . . 65.2(3) ?
    N1 C5 C6 C7 . . . . 125.62(18) ?
    C12 C5 C6 C7 . . . . 4.8(2) ?
    C4 C5 C6 C7 . . . . -118.06(19) ?
    C11 C6 C7 C8 . . . . -1.9(3) ?
    C5 C6 C7 C8 . . . . -178.92(18) ?
    C11 C6 C7 C13 . . . . 173.82(18) ?
    C5 C6 C7 C13 . . . . -3.2(2) ?
    C6 C7 C8 C9 . . . . 0.2(3) ?
    C13 C7 C8 C9 . . . . -174.4(2) ?
    C7 C8 C9 C10 . . . . 1.4(4) ?
    C8 C9 C10 C11 . . . . -1.3(4) ?
    C7 C6 C11 C10 . . . . 2.0(3) ?
    C5 C6 C11 C10 . . . . 178.47(19) ?
    C9 C10 C11 C6 . . . . -0.4(3) ?
    N1 C5 C12 N3 . . . . 53.5(3) ?
    C6 C5 C12 N3 . . . . 170.50(18) ?
    C4 C5 C12 N3 . . . . -64.2(2) ?
    N1 C5 C12 C13 . . . . -121.80(17) ?
    C6 C5 C12 C13 . . . . -4.8(2) ?
    C4 C5 C12 C13 . . . . 120.51(17) ?
    N3 C12 C13 N4 . . . . 5.1(3) ?
    C5 C12 C13 N4 . . . . -179.49(18) ?
    N3 C12 C13 C7 . . . . -172.11(18) ?
    C5 C12 C13 C7 . . . . 3.3(2) ?
    C8 C7 C13 N4 . . . . -2.0(4) ?
    C6 C7 C13 N4 . . . . -177.16(19) ?
    C8 C7 C13 C12 . . . . 175.1(2) ?
    C6 C7 C13 C12 . . . . -0.1(2) ?
    N4 C14 C15 N3 . . . . 3.6(3) ?
    C19 C14 C15 N3 . . . . -177.29(19) ?
    N4 C14 C15 C16 . . . . -177.21(19) ?
    C19 C14 C15 C16 . . . . 1.9(3) ?
    N3 C15 C16 C17 . . . . 178.0(2) ?
    C14 C15 C16 C17 . . . . -1.1(3) ?
    C15 C16 C17 C18 . . . . -0.4(4) ?
    C16 C17 C18 C19 . . . . 1.2(4) ?
    C17 C18 C19 C14 . . . . -0.4(4) ?
    N4 C14 C19 C18 . . . . 178.0(2) ?
    C15 C14 C19 C18 . . . . -1.1(3) ?
    C2 C3 C31 C36 . . . . 158.8(2) ?
    C4 C3 C31 C36 . . . . -78.4(3) ?
    C2 C3 C31 C32 . . . . -18.6(3) ?
    C4 C3 C31 C32 . . . . 104.2(2) ?
    C36 C31 C32 C33 . . . . -0.1(4) ?
    C3 C31 C32 C33 . . . . 177.4(2) ?
    C31 C32 C33 C34 . . . . -0.4(4) ?
    C32 C33 C34 C35 . . . . 0.5(4) ?
    C32 C33 C34 Cl1 . . . . -179.4(2) ?
    C33 C34 C35 C36 . . . . -0.1(5) ?
    Cl1 C34 C35 C36 . . . . 179.8(3) ?
    C32 C31 C36 C35 . . . . 0.4(4) ?
    C3 C31 C36 C35 . . . . -177.1(3) ?
    C34 C35 C36 C31 . . . . -0.3(5) ?
    C45 C4 C41 N2 . . . . 57.7(2) ?
    C3 C4 C41 N2 . . . . -179.81(16) ?
    C5 C4 C41 N2 . . . . -64.1(2) ?
    N2 C43 C44 C45 . . . . -47.8(3) ?
    C43 C44 C45 O1 . . . . -139.5(3) ?
    C43 C44 C45 C4 . . . . 40.4(3) ?
    C41 C4 C45 O1 . . . . 136.3(2) ?
    C3 C4 C45 O1 . . . . 13.6(3) ?
    C5 C4 C45 O1 . . . . -100.5(2) ?
    C41 C4 C45 C44 . . . . -43.6(2) ?
    C3 C4 C45 C44 . . . . -166.30(19) ?
    C5 C4 C45 C44 . . . . 79.6(2) ?
    C3 C2 N1 C1 . . . . -179.25(17) ?
    C3 C2 N1 C5 . . . . -47.3(2) ?
    C6 C5 N1 C2 . . . . 156.77(16) ?
    C12 C5 N1 C2 . . . . -91.62(19) ?
    C4 C5 N1 C2 . . . . 31.88(19) ?
    C6 C5 N1 C1 . . . . -71.1(2) ?
    C12 C5 N1 C1 . . . . 40.5(2) ?
    C4 C5 N1 C1 . . . . 164.01(16) ?
    C44 C43 N2 C41 . . . . 62.2(3) ?
    C44 C43 N2 C42 . . . . -175.5(2) ?
    C4 C41 N2 C43 . . . . -69.7(2) ?
    C4 C41 N2 C42 . . . . 167.5(2) ?
    C13 C12 N3 C15 . . . . -3.6(3) ?
    C5 C12 N3 C15 . . . . -178.36(17) ?
    C16 C15 N3 C12 . . . . -179.58(18) ?
    C14 C15 N3 C12 . . . . -0.4(3) ?
    C12 C13 N4 C14 . . . . -1.7(3) ?
    C7 C13 N4 C14 . . . . 174.96(18) ?
    C19 C14 N4 C13 . . . . 178.54(19) ?
    C15 C14 N4 C13 . . . . -2.4(3) ?
loop_
    _geom_hbond_atom_site_label_D
    _geom_hbond_atom_site_label_H
    _geom_hbond_atom_site_label_A
    _geom_hbond_site_symmetry_A
    _geom_hbond_distance_DH
    _geom_hbond_distance_HA
    _geom_hbond_distance_DA
    _geom_hbond_angle_DHA
    C41 H41A N3 . 0.97 2.39 2.988(3) 119.6
    C11 H11 Cg1 6_555 0.93 2.89 3.655(2) 140
_shelx_hkl_file
;
  -2   0   0   91.34    2.69
   4   0   0   94.17    2.76
  -4   0   0   99.42    2.82
  -4   0   0   97.16    2.75
   4   0   0   93.15    2.82
  -4   0   0   95.84    2.83
   4   0   0   99.43    2.82
   6   0   0   16.58    0.54
  -6   0   0   16.54    0.53
  -6   0   0   15.47    0.53
   6   0   0   15.68    0.53
   6   0   0   15.80    0.47
   8   0   0    9.33    0.37
   8   0   0   10.26    0.38
  -8   0   0    8.86    0.37
  -8   0   0    9.77    0.37
   8   0   0    9.18    0.30
  10   0   0   12.60    0.48
  10   0   0   12.62    0.39
 -10   0   0   12.16    0.48
 -12   0   0    4.78    0.29
  12   0   0    4.91    0.28
  12   0   0    5.66    0.20
  14   0   0    0.20    0.10
 -14   0   0    0.20    0.11
  14   0   0    0.14    0.06
  16   0   0    3.09    0.26
 -16   0   0    2.79    0.25
  18   0   0    5.90    0.38
 -18   0   0    5.95    0.40
  20   0   0    0.92    0.21
 -20   0   0    0.66    0.21
 -22   0   0   -0.02    0.17
  22   0   0   -0.17    0.15
   1   1   0   -0.01    0.01
  -1  -1   0   -0.01    0.01
  -3  -1   0  128.92    3.79
   3   1   0  126.63    3.79
  -3   1   0  129.57    3.79
  -3  -1   0  132.21    3.78
  -3   1   0  130.33    3.78
   3  -1   0  126.76    3.79
   3   1   0  132.32    3.79
  -3   1   0  129.90    3.79
   3  -1   0  134.50    3.79
  -5  -1   0   55.93    1.75
  -5   1   0   57.18    1.75
  -5   1   0   60.12    1.75
   5   1   0   61.09    1.75
   5  -1   0   57.63    1.75
   5   1   0   57.29    1.75
   5  -1   0   59.95    1.75
  -5  -1   0   60.64    1.75
  -5  -1   0   59.10    1.67
   7  -1   0   24.28    0.80
   7   1   0   26.23    0.82
  -7   1   0   24.56    0.81
  -7  -1   0   25.63    0.81
  -7  -1   0   24.09    0.81
  -7  -1   0   24.93    0.73
   7  -1   0   24.80    0.74
  -7   1   0   25.54    0.81
   7  -1   0   26.49    0.82
   7   1   0   24.51    0.81
   9  -1   0    0.67    0.06
  -9  -1   0    0.66    0.06
  -9  -1   0    0.58    0.10
   9   1   0    0.67    0.09
  -9   1   0    0.56    0.10
   9  -1   0    0.65    0.09
  11  -1   0    0.17    0.05
 -11   1   0    0.18    0.09
 -11  -1   0    0.09    0.04
  11  -1   0    0.09    0.07
 -11  -1   0    0.02    0.08
  11   1   0    0.09    0.08
 -13   1   0    1.10    0.15
  13  -1   0    0.94    0.14
  13   1   0    0.91    0.14
  13  -1   0    1.13    0.09
 -13  -1   0    1.06    0.16
  15  -1   0    2.82    0.15
 -15  -1   0    2.70    0.24
  15   1   0    2.53    0.23
  15  -1   0    2.70    0.24
 -15   1   0    3.00    0.26
  17  -1   0    0.07    0.14
 -17   1   0   -0.01    0.14
  17   1   0    0.06    0.13
 -17  -1   0    0.25    0.16
  17  -1   0    0.18    0.07
  19  -1   0    2.99    0.28
 -19  -1   0    2.69    0.28
 -19   1   0    2.69    0.28
  19   1   0    2.61    0.26
  21  -1   0    1.13    0.22
  21   1   0    0.95    0.21
 -21   1   0    1.01    0.23
 -21  -1   0    1.07    0.23
   0  -2   0    1.30    0.07
   0  -2   0    1.36    0.05
   0   2   0    1.19    0.07
   0   2   0    1.22    0.07
   0  -2   0    1.35    0.07
   2   2   0    2.89    0.11
   2   2   0    3.06    0.13
   2   2   0    2.98    0.13
  -2  -2   0    3.06    0.13
  -2  -2   0    3.01    0.12
  -2   2   0    3.14    0.13
  -2   2   0    2.82    0.12
  -2  -2   0    3.00    0.11
   2  -2   0    3.09    0.13
   2  -2   0    2.90    0.13
   4  -2   0  260.12    7.27
   4  -2   0  262.21    7.27
  -4  -2   0  244.22    7.27
   4   2   0  239.11    7.27
  -4   2   0  242.79    7.27
   4   2   0  246.64    6.72
   4  -2   0  248.14    7.27
  -4  -2   0  255.98    7.26
   4   2   0  259.37    7.27
  -4   2   0  255.86    7.27
   6   2   0   89.36    2.55
  -6   2   0   82.53    2.54
  -6   2   0   84.66    2.55
   6   2   0   82.40    2.54
  -6  -2   0   87.90    2.54
  -6   2   0   88.60    2.54
   6  -2   0   88.05    2.55
   6  -2   0   85.50    2.54
  -6  -2   0   86.47    2.42
  -6  -2   0   82.85    2.54
  -8   2   0   23.79    0.80
   8   2   0   23.42    0.79
  -8  -2   0   23.51    0.70
  -8   2   0   25.19    0.79
  -8   2   0   23.29    0.79
   8  -2   0   23.12    0.78
   8   2   0   24.41    0.80
  -8  -2   0   23.10    0.79
  10   2   0    0.19    0.08
  10  -2   0    0.06    0.08
  10  -2   0    0.24    0.05
 -10   2   0    0.09    0.08
 -10  -2   0    0.11    0.04
 -10  -2   0    0.18    0.09
  12  -2   0    9.63    0.42
  12  -2   0    9.36    0.33
 -12   2   0    9.33    0.43
  12   2   0    9.91    0.42
 -12  -2   0    9.51    0.32
 -12  -2   0    8.85    0.42
  14  -2   0    3.40    0.24
  14   2   0    3.29    0.24
 -14   2   0    3.58    0.27
 -14  -2   0    3.01    0.26
  14  -2   0    3.25    0.17
 -16  -2   0   -0.11    0.12
  16  -2   0   -0.09    0.11
 -16   2   0    0.06    0.13
  16  -2   0   -0.16    0.06
 -16   2   0   -0.25    0.12
  16   2   0    0.10    0.12
  18   2   0    3.06    0.29
  18   2   0    3.57    0.27
  18  -2   0    3.49    0.19
 -18   2   0    3.11    0.30
 -18   2   0    3.12    0.30
  18  -2   0    3.04    0.28
 -18  -2   0    3.80    0.33
  20  -2   0   -0.06    0.14
 -20   2   0    0.04    0.16
 -20  -2   0    0.23    0.18
  20   2   0    0.12    0.15
 -20   2   0   -0.15    0.14
  20   2   0   -0.24    0.11
  22   2   0    0.13    0.14
 -22   2   0    0.19    0.18
 -22  -2   0    0.30    0.19
 -22   2   0    0.50    0.22
  22   2   0    0.48    0.19
  22  -2   0   -0.09    0.17
   1  -3   0   69.28    2.08
   1   3   0   72.33    2.08
  -1  -3   0   71.46    2.08
   1   3   0   69.96    1.91
   1   3   0   66.62    2.08
  -1  -3   0   71.26    1.91
  -1   3   0   68.80    2.08
   1  -3   0   71.55    2.08
  -1  -3   0   71.53    2.08
  -1   3   0   72.53    2.08
   3   3   0  195.14    5.86
  -3  -3   0  198.34    5.86
  -3  -3   0  207.19    5.40
   3  -3   0  199.20    5.86
  -3   3   0  205.32    5.85
  -3  -3   0  206.12    5.85
   3   3   0  197.83    5.41
   3   3   0  209.01    5.86
  -3   3   0  198.06    5.86
   3  -3   0  205.61    5.86
   5   3   0   63.54    1.87
   5   3   0   65.38    2.04
  -5  -3   0   69.18    2.04
   5  -3   0   72.41    2.05
   5  -3   0   70.85    2.05
  -5   3   0   71.60    2.05
  -5   3   0   67.66    2.05
   5  -3   0   66.80    2.04
  -5  -3   0   67.00    2.05
   5   3   0   70.36    2.05
   7   3   0    1.55    0.14
  -7   3   0    1.48    0.13
  -7  -3   0    1.96    0.16
   7  -3   0    1.81    0.14
  -7   3   0    1.29    0.13
   7   3   0    1.43    0.13
   7   3   0    1.65    0.12
  -9  -3   0    0.72    0.12
   9   3   0    0.82    0.12
  -9  -3   0    0.86    0.08
  -9   3   0    0.60    0.12
 -11   3   0    4.22    0.27
  11  -3   0    4.46    0.27
 -11   3   0    4.66    0.28
  11   3   0    4.70    0.27
  11   3   0    4.64    0.23
 -11  -3   0    4.34    0.28
  13  -3   0   18.73    0.59
  13  -3   0   18.90    0.70
  13   3   0   18.17    0.70
  13   3   0   18.01    0.62
 -13  -3   0   18.06    0.71
 -13   3   0   18.11    0.70
 -13   3   0   17.71    0.70
  15  -3   0    1.28    0.11
 -15   3   0    1.04    0.18
 -15   3   0    1.14    0.19
  15   3   0    1.16    0.15
  15  -3   0    1.05    0.17
 -15  -3   0    1.05    0.18
  15   3   0    1.27    0.17
  17   3   0    2.11    0.24
  17   3   0    2.52    0.22
  17  -3   0    2.31    0.25
 -17   3   0    2.46    0.26
 -17   3   0    2.62    0.27
 -17  -3   0    2.37    0.26
  17  -3   0    2.37    0.17
  19   3   0    1.22    0.21
 -19  -3   0    0.76    0.20
  19  -3   0    1.28    0.22
  19   3   0    1.44    0.20
 -19   3   0    1.20    0.23
 -19   3   0    1.01    0.22
  21   3   0    0.22    0.15
  21   3   0    0.18    0.17
 -21  -3   0    0.16    0.19
 -21   3   0    0.18    0.17
 -21   3   0   -0.06    0.17
  21  -3   0    0.19    0.17
   0  -4   0   10.20    0.36
   0  -4   0    9.82    0.35
   0   4   0    9.58    0.35
   0   4   0   10.13    0.36
   0  -4   0    9.86    0.30
   2   4   0   16.77    0.49
   2   4   0   17.63    0.57
  -2   4   0   17.63    0.56
  -2   4   0   16.47    0.56
  -2  -4   0   18.09    0.56
  -2  -4   0   17.02    0.49
   2  -4   0   16.16    0.56
   2   4   0   16.85    0.56
  -2  -4   0   16.22    0.56
   2  -4   0   17.21    0.56
   4  -4   0    3.45    0.19
   4   4   0    3.31    0.18
   4   4   0    3.52    0.18
  -4  -4   0    3.42    0.15
  -4   4   0    3.40    0.18
   4  -4   0    3.21    0.17
  -4  -4   0    3.58    0.18
  -4  -4   0    3.32    0.18
   4   4   0    3.49    0.15
  -4   4   0    3.01    0.18
   6  -4   0   44.31    1.38
  -6  -4   0   43.98    1.39
   6   4   0   48.16    1.39
   6   4   0   42.62    1.38
  -6   4   0   45.81    1.38
   6   4   0   44.17    1.26
  -6   4   0   43.90    1.39
   8  -4   0   80.84    2.42
   8   4   0   78.02    2.41
  -8  -4   0   80.42    2.42
   8   4   0   82.41    2.22
  -8   4   0   78.93    2.42
  10   4   0    2.01    0.19
 -10  -4   0    1.97    0.18
  10   4   0    2.04    0.16
 -10   4   0    1.84    0.18
  10  -4   0    2.40    0.20
  12   4   0    5.56    0.28
 -12   4   0    5.22    0.31
 -12  -4   0    5.01    0.31
  12   4   0    4.85    0.30
  12  -4   0    5.69    0.32
  14  -4   0   -0.16    0.10
 -14   4   0   -0.14    0.12
 -14  -4   0   -0.28    0.11
  14   4   0   -0.09    0.09
  14  -4   0    0.04    0.07
  14   4   0    0.02    0.11
  16   4   0    2.94    0.27
  16  -4   0    3.01    0.28
 -16   4   0    3.37    0.30
  16   4   0    3.61    0.26
  16  -4   0    3.32    0.20
 -16  -4   0    3.15    0.29
  18  -4   0    0.38    0.10
  18  -4   0    0.56    0.18
  18   4   0    0.59    0.16
  18   4   0    0.27    0.16
 -18  -4   0    0.37    0.19
 -18   4   0    0.46    0.19
 -20  -4   0    0.36    0.19
  20  -4   0    0.52    0.19
 -20   4   0    0.25    0.19
  20   4   0    0.38    0.16
  20   4   0    0.55    0.19
  -1  -5   0   15.08    0.53
   1  -5   0   16.15    0.54
  -1  -5   0   15.82    0.54
  -1  -5   0   15.61    0.46
   1   5   0   15.31    0.53
  -1   5   0   15.23    0.53
   1   5   0   15.71    0.54
   1  -5   0   15.19    0.53
  -1   5   0   16.37    0.54
  -3   5   0    8.19    0.34
   3   5   0    8.97    0.34
   3   5   0    8.58    0.29
   3  -5   0    8.50    0.34
  -3  -5   0    8.90    0.29
  -3  -5   0    8.76    0.34
  -3   5   0    8.81    0.34
   3  -5   0    9.16    0.35
   3   5   0    7.99    0.33
  -3  -5   0    8.41    0.34
  -5   5   0    0.20    0.08
   5  -5   0    0.22    0.08
   5   5   0    0.27    0.08
   5   5   0    0.24    0.06
  -5  -5   0    0.23    0.08
   5   5   0    0.38    0.08
  -5  -5   0    0.33    0.06
  -5   5   0    0.24    0.09
   7   5   0    0.59    0.08
   7   5   0    0.45    0.09
   7  -5   0    0.29    0.10
  -7   5   0    0.56    0.11
  -7  -5   0    0.62    0.11
   9   5   0    1.29    0.12
  -9  -5   0    1.14    0.14
   9  -5   0    1.46    0.15
   9   5   0    1.53    0.15
  -9   5   0    1.35    0.15
  11   5   0   14.63    0.58
  11   5   0   14.29    0.51
 -11   5   0   14.11    0.58
  11  -5   0   14.56    0.58
 -11  -5   0   14.03    0.59
  13   5   0    5.61    0.30
  13  -5   0    5.60    0.34
 -13   5   0    5.93    0.36
 -13  -5   0    6.12    0.35
  13   5   0    6.08    0.35
 -15  -5   0    0.80    0.19
  15  -5   0    1.05    0.13
  15   5   0    0.83    0.18
  15   5   0    0.78    0.16
 -15   5   0    1.20    0.19
  15  -5   0    0.95    0.18
 -17  -5   0    0.26    0.18
  17  -5   0    0.34    0.17
  17   5   0    0.27    0.17
 -17   5   0    0.46    0.17
  17   5   0    0.49    0.15
  17  -5   0    0.20    0.11
 -19   5   0    0.87    0.22
  19   5   0    0.84    0.20
  19   5   0    0.85    0.18
  19  -5   0    0.84    0.13
  19  -5   0    0.73    0.21
 -19  -5   0    0.91    0.22
 -21  -5   0    0.23    0.20
  21   5   0    0.19    0.18
 -21   5   0    0.00    0.17
  21  -5   0   -0.03    0.16
  21   5   0    0.32    0.17
   0  -6   0   38.01    1.24
   0   6   0   38.92    1.25
   0  -6   0   41.15    1.11
   0   6   0   41.03    1.25
  -2   6   0   12.14    0.47
  -2   6   0   13.54    0.48
  -2  -6   0   12.97    0.48
   2   6   0   12.56    0.48
   2   6   0   13.15    0.41
   2   6   0   13.68    0.49
  -2  -6   0   13.53    0.41
   2  -6   0   12.82    0.48
  -4   6   0    5.23    0.27
  -4  -6   0    5.71    0.22
  -4  -6   0    5.08    0.26
   4   6   0    5.09    0.21
   4   6   0    5.25    0.26
   4  -6   0    5.14    0.26
   6  -6   0    5.06    0.27
   6   6   0    4.82    0.21
  -6   6   0    5.54    0.28
   6   6   0    4.80    0.26
  -6  -6   0    5.01    0.27
   8  -6   0    2.94    0.22
  -8  -6   0    3.09    0.23
  -8   6   0    3.17    0.23
   8   6   0    3.53    0.19
   8   6   0    3.46    0.22
  10   6   0   15.58    0.54
  10  -6   0   15.76    0.62
 -10  -6   0   15.86    0.62
  10   6   0   15.24    0.60
 -10   6   0   15.26    0.62
 -12   6   0    0.14    0.13
  12   6   0    0.01    0.10
 -12  -6   0    0.17    0.13
  12  -6   0    0.25    0.12
  12   6   0    0.34    0.12
 -14  -6   0    6.12    0.39
 -14   6   0    6.05    0.38
  14   6   0    5.86    0.37
  14   6   0    5.98    0.32
  14  -6   0    5.78    0.37
  16   6   0    0.98    0.17
 -16  -6   0    1.03    0.22
  16  -6   0    1.27    0.21
 -16   6   0    0.88    0.20
  16   6   0    0.83    0.18
 -18  -6   0    0.87    0.21
  18  -6   0    0.79    0.20
  18   6   0    1.26    0.22
  18  -6   0    0.90    0.15
  18   6   0    0.85    0.18
 -18   6   0    1.25    0.23
 -20   6   0    0.10    0.19
  20   6   0   -0.18    0.14
  20   6   0   -0.16    0.15
  20  -6   0    0.23    0.18
 -20  -6   0   -0.10    0.17
   1  -7   0   13.84    0.42
   1  -7   0   12.84    0.50
  -1   7   0   12.55    0.50
  -1  -7   0   13.16    0.50
  -1  -7   0   13.34    0.42
   1   7   0   12.82    0.50
   3   7   0   55.07    1.53
   3   7   0   54.01    1.70
  -3   7   0   54.85    1.70
   3  -7   0   54.24    1.70
  -3  -7   0   55.13    1.70
   5   7   0    3.61    0.23
  -5   7   0    4.02    0.24
  -5  -7   0    3.87    0.24
   5  -7   0    3.89    0.23
   5   7   0    3.92    0.19
   7   7   0    3.32    0.23
   7  -7   0    3.32    0.22
  -7  -7   0    3.41    0.23
   7   7   0    3.56    0.19
  -7   7   0    3.34    0.23
   9   7   0    0.95    0.14
  -9  -7   0    0.75    0.14
   9   7   0    0.76    0.11
   9  -7   0    0.56    0.14
  -9   7   0    0.66    0.14
  11   7   0    3.33    0.26
  11   7   0    3.57    0.22
 -11   7   0    3.38    0.27
  11  -7   0    3.36    0.26
 -11  -7   0    3.17    0.27
  13   7   0   -0.02    0.13
  13  -7   0    0.01    0.14
  13   7   0    0.02    0.11
 -13  -7   0    0.13    0.15
 -13   7   0    0.08    0.15
  15  -7   0    4.44    0.34
  15   7   0    4.19    0.28
 -15  -7   0    4.39    0.36
  15   7   0    4.39    0.35
 -15   7   0    4.93    0.36
 -17   7   0    2.78    0.30
 -17  -7   0    2.53    0.29
  17   7   0    2.46    0.28
  17   7   0    2.70    0.24
  17  -7   0    2.54    0.28
  19   7   0    0.06    0.14
  19  -7   0    0.22    0.17
  19  -7   0   -0.10    0.12
 -19  -7   0   -0.04    0.17
 -19   7   0   -0.01    0.17
  19   7   0   -0.04    0.15
   0  -8   0   30.59    1.02
   0   8   0   30.75    1.02
   2   8   0    2.48    0.20
   2  -8   0    2.58    0.20
  -2  -8   0    2.26    0.19
  -2   8   0    2.45    0.20
   4   8   0    0.36    0.08
  -4   8   0    0.42    0.11
   4  -8   0    0.37    0.10
  -4  -8   0    0.37    0.10
   4   8   0    0.24    0.10
   6   8   0    2.07    0.14
   6   8   0    1.90    0.18
   6  -8   0    1.74    0.18
  -6  -8   0    1.71    0.18
  -6   8   0    1.95    0.18
   8   8   0    0.22    0.09
  -8   8   0    0.20    0.12
  -8  -8   0    0.17    0.12
   8   8   0    0.08    0.10
   8  -8   0    0.38    0.12
 -10  -8   0   -0.01    0.12
  10  -8   0    0.02    0.11
  10   8   0    0.02    0.10
  10   8   0   -0.08    0.08
 -10   8   0    0.02    0.12
  12  -8   0   11.90    0.56
 -12   8   0   11.62    0.55
  12   8   0   11.93    0.55
  12   8   0   12.03    0.47
 -12  -8   0   12.05    0.57
  14  -8   0   -0.10    0.15
  14   8   0    0.01    0.12
 -14   8   0   -0.09    0.15
 -14  -8   0    0.16    0.17
  14   8   0    0.06    0.15
 -16  -8   0   -0.06    0.16
  16   8   0   -0.13    0.12
  16   8   0    0.11    0.15
  16  -8   0    0.25    0.17
 -16   8   0    0.15    0.16
  18  -8   0   -0.17    0.16
 -18  -8   0    0.14    0.18
  18   8   0   -0.04    0.14
  18   8   0    0.07    0.16
 -18   8   0    0.02    0.17
   1  -9   0    0.20    0.11
   1   9   0    0.23    0.11
  -1   9   0    0.25    0.11
  -1  -9   0    0.15    0.11
   3   9   0   17.79    0.67
  -3   9   0   17.62    0.66
  -3  -9   0   16.97    0.66
   3  -9   0   16.78    0.65
   5   9   0    4.84    0.23
   5   9   0    5.16    0.31
  -5  -9   0    4.88    0.31
   5  -9   0    5.22    0.31
  -5   9   0    4.68    0.29
  -7   9   0    1.58    0.18
   7   9   0    1.53    0.18
   7  -9   0    1.46    0.18
  -7  -9   0    1.73    0.20
   7   9   0    1.69    0.15
  -9   9   0    0.40    0.15
   9  -9   0    0.28    0.14
   9   9   0    0.09    0.12
  -9  -9   0    0.17    0.14
   9   9   0    0.20    0.09
  11  -9   0    0.91    0.19
 -11  -9   0    1.15    0.20
 -11   9   0    0.61    0.19
  11   9   0    0.84    0.17
  11   9   0    0.98    0.15
  13  -9   0    0.42    0.17
 -13   9   0    0.56    0.19
  13   9   0    0.38    0.14
 -13  -9   0    0.34    0.18
  13   9   0    0.93    0.19
  15   9   0    0.46    0.18
 -15   9   0    0.32    0.17
 -15  -9   0    0.25    0.18
  15   9   0    0.40    0.14
  15  -9   0    0.28    0.17
  17  -9   0    0.58    0.21
  17   9   0    1.15    0.20
  17   9   0    1.18    0.23
 -17  -9   0    1.34    0.25
 -17   9   0    0.90    0.23
   0 -10   0    0.09    0.10
   0  10   0   -0.07    0.09
   2  10   0   -0.12    0.08
  -2 -10   0    0.10    0.10
   2 -10   0   -0.01    0.10
  -2  10   0   -0.09    0.10
   4  10   0    0.06    0.09
   4 -10   0    0.09    0.11
  -4  10   0   -0.04    0.10
  -4 -10   0   -0.11    0.10
   6 -10   0    2.62    0.23
  -6  10   0    2.58    0.24
   6  10   0    2.72    0.25
  -6 -10   0    3.20    0.27
   6  10   0    3.04    0.20
  -8 -10   0    4.18    0.33
   8  10   0    4.30    0.31
  -8  10   0    4.40    0.33
   8 -10   0    3.73    0.30
   8  10   0    4.41    0.25
 -10  10   0    6.20    0.40
  10  10   0    5.82    0.31
 -10 -10   0    6.02    0.39
  10  10   0    6.00    0.38
  10 -10   0    6.00    0.38
 -12 -10   0    4.23    0.35
  12 -10   0    4.24    0.34
 -12  10   0    4.03    0.35
  12  10   0    3.79    0.33
  12  10   0    4.66    0.28
  14  10   0    3.95    0.34
 -14 -10   0    4.11    0.36
 -14  10   0    3.96    0.36
  14 -10   0    3.86    0.34
  14  10   0    4.76    0.30
  16 -10   0    0.84    0.22
  16  10   0    1.07    0.18
 -16  10   0    0.81    0.21
 -16 -10   0    1.46    0.25
  16  10   0    1.37    0.23
   1  11   0    0.32    0.12
  -1 -11   0    0.31    0.13
  -1  11   0    0.14    0.11
   1 -11   0    0.09    0.12
  -3 -11   0    0.55    0.15
   3 -11   0    0.40    0.15
   3  11   0    0.53    0.14
  -3  11   0    0.24    0.13
   5  11   0    3.98    0.23
   5  11   0    4.51    0.31
  -5  11   0    4.27    0.30
  -5 -11   0    4.72    0.33
   5 -11   0    4.00    0.31
   7  11   0    3.05    0.27
   7 -11   0    2.56    0.26
  -7  11   0    2.95    0.27
  -7 -11   0    2.25    0.26
   7  11   0    2.48    0.20
   9  11   0    3.02    0.22
  -9  11   0    2.69    0.26
  -9 -11   0    2.43    0.27
   9 -11   0    2.37    0.26
   9  11   0    2.51    0.25
  11  11   0    1.98    0.24
 -11  11   0    1.46    0.22
 -11 -11   0    1.26    0.21
  11  11   0    1.30    0.17
  11 -11   0    1.32    0.22
  13 -11   0   -0.08    0.15
 -13 -11   0   -0.02    0.15
 -13  11   0    0.19    0.18
  13  11   0    0.34    0.17
  13  11   0    0.13    0.12
  15 -11   0   -0.02    0.16
  15  11   0    0.14    0.15
 -15 -11   0    0.21    0.19
 -15  11   0    0.18    0.18
  15  11   0   -0.04    0.13
   0  12   0    1.12    0.18
   0 -12   0    0.85    0.18
   2  12   0    0.22    0.13
  -2 -12   0    0.13    0.14
  -2  12   0    0.26    0.13
   2 -12   0    0.32    0.14
   4  12   0    0.05    0.12
   4 -12   0    0.11    0.14
  -4  12   0   -0.09    0.13
  -4 -12   0    0.06    0.14
   6 -12   0    0.08    0.13
   6  12   0    0.20    0.14
  -6  12   0    0.12    0.15
  -6 -12   0    0.24    0.16
   8  12   0    0.77    0.14
  -8  12   0    0.66    0.19
  -8 -12   0    0.76    0.19
   8 -12   0    0.91    0.20
   8  12   0    0.85    0.19
 -10 -12   0    1.80    0.24
  10 -12   0    1.41    0.23
  10  12   0    1.61    0.17
  10  12   0    1.41    0.22
 -10  12   0    1.59    0.24
  12 -12   0    0.38    0.17
 -12 -12   0    0.40    0.19
  12  12   0    0.47    0.14
 -12  12   0    0.43    0.20
  12  12   0    0.56    0.18
 -14  12   0    0.20    0.19
  14  12   0    0.01    0.15
  14  12   0    0.40    0.15
  14 -12   0    0.13    0.17
 -14 -12   0    0.24    0.19
   1 -13   0    0.03    0.14
  -1 -13   0   -0.10    0.13
   1  13   0   -0.12    0.11
  -1  13   0    0.01    0.14
  -3 -13   0   -0.14    0.13
   3  13   0    0.13    0.13
   3 -13   0   -0.22    0.13
  -3  13   0    0.12    0.14
  -5  13   0    0.27    0.16
   5  13   0    0.25    0.16
   5 -13   0    0.72    0.18
  -5 -13   0    0.24    0.17
   7  13   0   -0.05    0.14
  -7  13   0    0.18    0.16
  -7 -13   0    0.08    0.16
   7 -13   0   -0.18    0.14
  -9 -13   0    1.22    0.23
  -9  13   0    1.34    0.24
   9 -13   0    1.46    0.23
   9  13   0    1.46    0.23
   9  13   0    1.51    0.18
  11 -13   0    1.08    0.23
  11  13   0    0.75    0.20
 -11  13   0    1.11    0.23
  11  13   0    0.82    0.16
 -11 -13   0    0.72    0.22
 -13  13   0   -0.10    0.16
  13 -13   0   -0.05    0.17
 -13 -13   0    0.05    0.18
  13  13   0    0.15    0.17
  13  13   0    0.29    0.14
   0 -14   0    1.88    0.26
   0  14   0    2.36    0.27
  -2  14   0    0.57    0.18
   2 -14   0    0.40    0.18
   2  14   0    0.33    0.18
  -2 -14   0    0.40    0.19
  -4  14   0    0.06    0.16
  -4 -14   0    0.22    0.18
   4  14   0    0.13    0.15
   4 -14   0    0.47    0.18
  -6 -14   0    0.62    0.20
  -6  14   0    0.44    0.19
   6  14   0    0.38    0.17
   6 -14   0    0.69    0.20
   8 -14   0    0.15    0.17
   8  14   0    0.13    0.16
  -8 -14   0   -0.19    0.16
  -8  14   0   -0.03    0.16
  10 -14   0   -0.06    0.16
 -10  14   0    0.02    0.15
 -10 -14   0    0.04    0.18
  10  14   0    0.10    0.16
  10  14   0    0.06    0.13
  -1 -15   0    0.53    0.20
  -1  15   0    0.43    0.18
   1  15   0    0.34    0.18
   1 -15   0    0.22    0.19
  -3  15   0    0.00    0.16
  -3 -15   0   -0.10    0.16
   3 -15   0   -0.19    0.15
   3  15   0   -0.06    0.14
   5 -15   0    0.05    0.16
  -5  15   0   -0.16    0.15
   5  15   0   -0.18    0.15
  -5 -15   0   -0.18    0.16
  -7 -15   0    1.31    0.26
  -7  15   0    1.77    0.27
   7 -15   0    1.53    0.26
   7  15   0    1.97    0.27
   0 -16   0    0.86    0.24
   0  16   0    0.62    0.20
  -2 -16   0    0.17    0.19
   2  16   0    0.08    0.18
  -2  16   0    0.19    0.18
   2 -16   0    0.25    0.21
  -4  16   0   -0.04    0.17
   4  16   0   -0.04    0.17
  22   0  -1   -0.18    0.12
 -22   0   1    0.00    0.17
  22   0  -1    0.04    0.14
  20   0  -1   -0.19    0.13
 -20   0   1   -0.22    0.14
  18   0  -1   -0.13    0.12
 -18   0   1   -0.20    0.12
  16   0  -1    0.09    0.11
  16   0  -1   -0.02    0.06
 -16   0   1    0.01    0.12
  14   0  -1   -0.06    0.08
  14   0  -1    0.04    0.05
 -14   0   1   -0.05    0.10
  12   0  -1    0.05    0.05
 -12   0   1   -0.09    0.08
  12   0  -1    0.01    0.08
 -10   0   1    0.04    0.07
  10   0  -1    0.03    0.04
  10   0  -1   -0.04    0.05
  -8   0   1   -0.01    0.05
   8   0  -1   -0.01    0.05
  -8   0   1   -0.04    0.03
  -8   0   1    0.01    0.05
   8   0  -1   -0.08    0.04
   8   0  -1   -0.02    0.03
  -6   0   1   -0.04    0.04
   6   0  -1   -0.02    0.02
  -6   0   1   -0.06    0.02
  -6   0   1   -0.03    0.04
   6   0  -1    0.01    0.04
   6   0  -1    0.00    0.04
   4   0  -1   -0.01    0.02
   4   0  -1    0.01    0.02
  -4   0   1   -0.02    0.03
   4   0  -1   -0.03    0.02
  -4   0   1    0.00    0.02
  -4   0   1    0.02    0.03
  -2   0   1   -0.04    0.01
   2   0  -1   -0.05    0.01
  -2   0   1   -0.04    0.01
  -2   0   1   -0.05    0.01
  -2   0   1   -0.06    0.01
   2   0  -1   -0.06    0.01
   2   0  -1   -0.05    0.01
   2   0  -1   -0.06    0.01
   0   0   1   -0.40    0.01
   0   0  -1   -0.41    0.00
   0   0   1   -0.41    0.00
   2   0   1   -0.63    0.05
  -4   0  -1    0.03    0.04
  -4   0  -1    0.00    0.04
   4   0   1   -0.06    0.03
   4   0   1    0.03    0.04
  -6   0  -1   -0.12    0.04
   6   0   1   -0.02    0.02
   6   0   1   -0.04    0.05
  -6   0  -1    0.00    0.06
   6   0   1   -0.06    0.05
  -8   0  -1   -0.06    0.06
   8   0   1   -0.08    0.06
   8   0   1    0.03    0.03
  -8   0  -1   -0.09    0.06
  10   0   1   -0.05    0.06
 -10   0  -1   -0.11    0.07
  10   0   1    0.04    0.03
  12   0   1   -0.12    0.08
 -12   0  -1   -0.08    0.10
  14   0   1   -0.11    0.09
 -14   0  -1   -0.07    0.10
 -16   0  -1   -0.03    0.11
  16   0   1   -0.11    0.11
 -18   0  -1    0.12    0.16
  18   0   1   -0.11    0.13
  20   0   1   -0.07    0.14
 -20   0  -1    0.00    0.17
 -22   0  -1   -0.13    0.16
  22   0   1    0.02    0.17
 -23  -1   1   -0.25    0.17
 -23   1   1    0.13    0.18
 -23   1   1    0.09    0.18
  23  -1  -1   -0.13    0.16
  23   1  -1    0.16    0.15
  23   1  -1   -0.13    0.16
 -21   1   1    1.11    0.23
  21  -1  -1    1.07    0.22
 -21  -1   1    0.69    0.21
  21   1  -1    1.12    0.19
 -21   1   1    0.99    0.22
  21   1  -1    0.88    0.20
  19  -1  -1    0.47    0.17
  19   1  -1    0.70    0.18
  19   1  -1    0.83    0.16
 -19  -1   1    0.66    0.19
  19  -1  -1    0.74    0.11
 -19   1   1    0.66    0.19
  17  -1  -1    1.56    0.20
  17  -1  -1    1.60    0.14
 -17   1   1    1.35    0.20
 -17  -1   1    1.38    0.19
  17   1  -1    1.69    0.20
 -15   1   1    0.27    0.12
  15   1  -1    0.27    0.12
  15  -1  -1    0.25    0.12
  15  -1  -1    0.26    0.07
 -15  -1   1    0.21    0.12
  13   1  -1   -0.04    0.08
 -13  -1   1    0.00    0.09
 -13   1   1   -0.08    0.09
  13  -1  -1   -0.01    0.08
  13  -1  -1   -0.08    0.05
  11  -1  -1    0.03    0.04
  11  -1  -1    0.01    0.06
 -11  -1   1    0.04    0.08
  11   1  -1    0.01    0.04
  11   1  -1    0.04    0.06
 -11   1   1   -0.03    0.06
   9   1  -1   12.99    0.48
   9  -1  -1   13.87    0.49
  -9  -1   1   13.11    0.41
   9  -1  -1   13.03    0.48
   9  -1  -1   12.84    0.42
   9   1  -1   13.76    0.42
  -9   1   1   12.98    0.49
   9   1  -1   13.66    0.49
  -9  -1   1   12.56    0.48
  -7  -1   1    4.84    0.17
  -7  -1   1    4.56    0.21
   7   1  -1    4.78    0.22
  -7   1   1    4.45    0.21
   7  -1  -1    4.55    0.21
   7   1  -1    4.37    0.21
   7   1  -1    4.49    0.17
   7  -1  -1    4.72    0.21
  -7  -1   1    4.66    0.22
  -7   1   1    4.78    0.21
   7  -1  -1    4.59    0.17
  -5  -1   1    4.92    0.21
  -5   1   1    4.98    0.21
   5  -1  -1    4.85    0.20
  -5  -1   1    5.13    0.20
  -5   1   1    4.96    0.20
   5  -1  -1    5.20    0.20
   5   1  -1    4.54    0.17
   5   1  -1    4.94    0.20
   5   1  -1    5.00    0.17
  -5  -1   1    5.21    0.17
  -5   1   1    5.19    0.20
   5   1  -1    5.10    0.20
   5  -1  -1    4.87    0.17
   3   1  -1   16.81    0.53
  -3   1   1   17.29    0.53
   3  -1  -1   17.67    0.53
   3   1  -1   16.43    0.48
  -3  -1   1   17.24    0.53
   3   1  -1   18.19    0.53
  -3  -1   1   16.66    0.50
  -3  -1   1   16.98    0.48
   3  -1  -1   17.66    0.53
   3  -1  -1   17.01    0.53
  -3   1   1   16.82    0.53
  -3  -1   1   16.45    0.53
   1   1  -1   -0.01    0.01
   1   1   1   35.63    0.97
  -1   1  -1   34.34    0.98
   1  -1   1   35.25    0.98
   1  -1   1   26.82    0.96
   1  -1   1   26.07    0.96
  -1   1  -1   33.54    0.98
  -1  -1  -1   36.28    0.98
   3  -1   1   50.10    1.51
  -3  -1  -1   51.26    1.51
   3   1   1   50.50    1.51
  -3   1  -1   50.94    1.51
  -3  -1  -1   50.75    1.52
   3  -1   1   53.17    1.52
   3   1   1   49.73    1.51
  -3   1  -1   51.08    1.52
  -5  -1  -1  191.93    5.37
   5  -1   1  184.43    5.46
   5   1   1  191.49    5.46
   5   1   1  184.91    5.46
  -5  -1  -1  180.20    5.46
   5  -1   1  194.97    5.46
  -5  -1  -1  189.53    5.45
  -5   1  -1  190.90    5.45
  -5   1  -1  184.19    5.46
  -7  -1  -1   13.19    0.48
   7  -1   1   12.51    0.47
   7   1   1   12.88    0.47
   7  -1   1   13.21    0.40
  -7   1  -1   13.47    0.47
  -7   1  -1   13.72    0.48
  -7  -1  -1   13.12    0.39
  -7  -1  -1   13.53    0.47
  -9  -1  -1   12.55    0.49
   9  -1   1   12.62    0.39
   9  -1   1   12.61    0.48
  -9   1  -1   12.55    0.49
   9   1   1   12.32    0.47
 -11   1  -1    1.37    0.16
  11  -1   1    2.01    0.18
 -11  -1  -1    1.68    0.17
  11  -1   1    1.77    0.09
  11   1   1    1.60    0.16
  13  -1   1    0.16    0.10
  13   1   1    0.00    0.10
 -13   1  -1    0.08    0.10
 -13  -1  -1    0.11    0.12
  13  -1   1    0.05    0.05
  15  -1   1    0.12    0.11
  15  -1   1    0.26    0.06
  15   1   1    0.40    0.13
 -15  -1  -1    0.30    0.13
 -15   1  -1    0.36    0.14
  17  -1   1    3.24    0.28
  17   1   1    3.23    0.29
 -17  -1  -1    3.31    0.30
 -17   1  -1    3.24    0.30
  19  -1   1    1.17    0.21
 -19   1  -1    1.14    0.22
  19   1   1    0.74    0.19
 -19  -1  -1    0.89    0.21
 -21  -1  -1   -0.07    0.16
  21   1   1   -0.21    0.14
 -21   1  -1    0.09    0.15
  21  -1   1   -0.05    0.15
 -22   2   1    0.52    0.22
  22  -2  -1    0.43    0.18
  22   2  -1    0.32    0.16
 -22  -2   1    0.37    0.20
 -22   2   1   -0.13    0.16
  22   2  -1    0.44    0.18
  20   2  -1    0.90    0.20
 -20  -2   1    1.20    0.22
  20   2  -1    0.86    0.17
 -20   2   1    0.92    0.21
 -20   2   1    1.16    0.22
  20  -2  -1    1.13    0.21
  18   2  -1    0.04    0.14
 -18  -2   1   -0.06    0.14
  18  -2  -1    0.11    0.08
 -18   2   1    0.01    0.15
  18   2  -1    0.11    0.12
  18  -2  -1    0.03    0.13
 -18   2   1    0.04    0.14
  16   2  -1    0.34    0.12
 -16   2   1    0.15    0.13
  16  -2  -1    0.44    0.09
 -16  -2   1    0.62    0.15
  16  -2  -1    0.34    0.13
  16   2  -1    0.47    0.14
 -16   2   1    0.65    0.16
  14   2  -1    0.07    0.08
 -14   2   1    0.12    0.11
 -14  -2   1    0.12    0.11
 -14   2   1    0.21    0.12
  14  -2  -1    0.14    0.07
  14   2  -1   -0.14    0.09
  14  -2  -1    0.06    0.10
  12   2  -1    0.14    0.08
  12  -2  -1    0.10    0.06
 -12   2   1    0.22    0.09
 -12   2   1    0.21    0.09
 -12  -2   1    0.19    0.10
  12   2  -1    0.03    0.08
  12  -2  -1    0.11    0.09
 -10   2   1    0.04    0.07
 -10   2   1    0.14    0.08
  10  -2  -1    0.08    0.05
  10   2  -1    0.12    0.06
  10  -2  -1    0.15    0.08
  10   2  -1    0.10    0.08
   8   2  -1   13.79    0.48
  -8   2   1   12.49    0.47
  -8   2   1   12.63    0.47
   8   2  -1   12.51    0.47
   8  -2  -1   13.64    0.48
   8   2  -1   12.37    0.42
  -8  -2   1   13.40    0.41
   8  -2  -1   12.99    0.47
  -8  -2   1   12.66    0.47
  -6  -2   1   71.83    2.08
  -6   2   1   69.05    2.09
   6   2  -1   67.35    1.92
  -6  -2   1   67.82    2.08
  -6  -2   1   72.67    1.99
  -6   2   1   71.35    2.08
   6  -2  -1   67.60    2.08
   6   2  -1   72.64    2.09
   6   2  -1   68.72    2.08
   6  -2  -1   71.36    2.09
  -4  -2   1  168.14    4.85
  -4   2   1  173.45    4.86
  -4  -2   1  172.23    4.49
   4  -2  -1  170.87    4.86
  -4  -2   1  166.01    4.86
   4   2  -1  162.98    4.86
   4  -2  -1  162.55    4.86
  -4   2   1  163.14    4.86
   4   2  -1  166.30    4.49
   4   2  -1  169.32    4.86
   2   2  -1  207.06    5.87
   2   2  -1  199.69    5.88
  -2  -2   1  199.40    5.41
   2   2  -1  198.88    5.45
  -2  -2   1  206.36    5.87
   2  -2  -1  209.10    5.87
   2  -2  -1  199.00    5.87
  -2   2   1  196.35    5.87
  -2   2   1  209.06    5.87
  -2  -2   1  200.99    5.88
   0   2  -1    1.20    0.06
   0  -2  -1    1.19    0.04
   0   2   1    1.13    0.04
   0   2  -1    1.20    0.07
   0  -2   1    0.99    0.06
   0   2   1    1.01    0.06
   0  -2  -1    1.09    0.06
   0  -2   1    1.15    0.06
   0   2   1    1.26    0.07
   0  -2  -1    1.06    0.06
   2   2   1   -0.03    0.02
   2  -2   1   -0.02    0.03
  -2   2  -1   -0.05    0.03
   2  -2   1   -0.05    0.03
  -2   2  -1    0.05    0.03
   2   2   1   -0.01    0.03
  -2  -2  -1   -0.04    0.02
  -2  -2  -1   -0.03    0.03
   4  -2   1  934.28   25.63
  -4  -2  -1  892.58   25.51
  -4   2  -1  910.30   25.65
   4  -2   1  865.93   25.69
  -4   2  -1  868.32   25.71
  -4   2  -1  877.73   25.72
   4   2   1  898.66   25.53
   4   2   1  864.17   25.75
  -4  -2  -1  870.83   25.73
   6   2   1   24.95    0.78
  -6  -2  -1   22.92    0.77
   6   2   1   23.18    0.77
   6  -2   1   24.80    0.78
  -6  -2  -1   23.74    0.77
  -6   2  -1   22.95    0.78
   6  -2   1   23.25    0.77
  -6   2  -1   23.05    0.78
  -6   2  -1   24.56    0.77
  -8  -2  -1   37.67    1.18
  -8   2  -1   37.88    1.17
   8   2   1   36.10    1.17
  -8  -2  -1   37.76    1.06
   8  -2   1   35.34    1.16
  -8   2  -1   35.80    1.17
  10   2   1   -0.15    0.08
 -10  -2  -1    0.36    0.11
 -10   2  -1    0.06    0.09
  12  -2   1   16.69    0.63
 -12   2  -1   16.83    0.65
 -12  -2  -1   15.88    0.64
  12   2   1   16.38    0.63
  12  -2   1   16.43    0.52
 -12  -2  -1   16.86    0.50
  14   2   1    0.34    0.13
  14  -2   1    0.63    0.08
 -14  -2  -1    0.71    0.15
 -14   2  -1    0.57    0.14
  14  -2   1    0.44    0.12
  16  -2   1   -0.04    0.06
  16  -2   1    0.07    0.12
 -16  -2  -1   -0.10    0.11
 -16   2  -1    0.23    0.14
  16   2   1    0.12    0.13
 -18   2  -1    2.65    0.28
 -18   2  -1    2.53    0.28
  18   2   1    1.82    0.25
  18  -2   1    2.37    0.26
 -18  -2  -1    2.19    0.27
 -20   2  -1    0.39    0.20
  20   2   1    0.67    0.19
 -20   2  -1    0.73    0.20
  20  -2   1    1.01    0.21
 -20  -2  -1    0.33    0.20
  21   3  -1    1.51    0.24
 -21  -3   1    1.51    0.25
  21  -3  -1    1.71    0.25
  21   3  -1    1.62    0.22
 -21   3   1    1.30    0.25
  19   3  -1    0.58    0.16
 -19  -3   1    0.18    0.17
 -19   3   1    0.39    0.19
  19   3  -1    0.50    0.17
 -19   3   1    0.30    0.17
  19  -3  -1    0.34    0.17
  19  -3  -1    0.41    0.11
  17   3  -1   -0.02    0.12
  17  -3  -1    0.00    0.12
 -17  -3   1   -0.14    0.13
  17  -3  -1    0.00    0.08
  17   3  -1    0.28    0.12
 -17   3   1    0.13    0.14
 -17   3   1    0.02    0.12
 -15   3   1    1.58    0.19
 -15   3   1    1.69    0.20
  15  -3  -1    1.46    0.13
  15   3  -1    1.21    0.16
  15   3  -1    1.72    0.19
 -15  -3   1    1.52    0.19
  15  -3  -1    1.80    0.20
  13   3  -1    2.16    0.19
  13   3  -1    2.09    0.17
  13  -3  -1    1.79    0.18
 -13   3   1    1.62    0.18
 -13   3   1    1.98    0.19
  13  -3  -1    2.05    0.15
 -13  -3   1    1.76    0.19
  11   3  -1   16.26    0.55
  11  -3  -1   16.36    0.61
  11   3  -1   15.90    0.61
 -11  -3   1   16.30    0.61
  11  -3  -1   17.26    0.54
 -11   3   1   15.85    0.61
   9   3  -1    4.83    0.22
   9   3  -1    4.88    0.26
  -9  -3   1    4.73    0.25
   9   3  -1    4.45    0.24
  -9   3   1    4.55    0.25
   9  -3  -1    4.91    0.25
   7  -3  -1   58.58    1.69
   7   3  -1   52.98    1.53
  -7  -3   1   53.18    1.67
  -7   3   1   54.41    1.68
   7  -3  -1   57.72    1.69
   7   3  -1   52.34    1.66
   7  -3  -1   54.09    1.67
  -7   3   1   56.07    1.67
   7   3  -1   56.23    1.68
   5   3  -1   65.02    2.00
  -5   3   1   70.66    2.01
   5   3  -1   65.93    1.84
  -5  -3   1   68.94    1.84
   5   3  -1   69.02    2.01
  -5   3   1   64.63    2.00
  -5  -3   1   68.66    2.00
   5  -3  -1   67.76    2.01
   5  -3  -1   65.61    2.00
  -5  -3   1   66.76    2.00
   3  -3  -1  451.40   12.52
  -3   3   1  447.70   12.51
  -3   3   1  431.05   12.53
   3   3  -1  417.86   12.66
   3  -3  -1  427.93   12.53
   3   3  -1  430.09   11.70
  -3  -3   1  422.76   12.56
  -3  -3   1  446.04   12.57
   3   3  -1  437.94   12.57
  -3  -3   1  435.08   11.66
   1   3  -1   25.43    0.79
  -1  -3   1   24.77    0.78
  -1   3   1   24.79    0.79
   1  -3  -1   25.24    0.79
   1   3  -1   24.29    0.78
   1  -3  -1   24.80    0.79
  -1  -3   1   27.06    0.72
   1  -3  -1   25.79    0.71
  -1  -3   1   27.09    0.79
  -1   3   1   25.98    0.79
   1   3   1   34.39    1.07
  -1   3  -1   35.39    1.07
   1  -3   1   36.33    1.07
  -1   3  -1   34.72    1.08
   1   3   1   35.55    0.98
  -1  -3  -1   35.55    1.08
   1   3   1   36.46    1.08
  -1  -3  -1   35.50    1.08
  -1  -3  -1   36.14    0.98
   1  -3   1   35.06    1.07
   3   3   1   21.94    0.68
   3  -3   1   21.90    0.69
   3   3   1   21.01    0.68
  -3   3  -1   21.57    0.68
  -3  -3  -1   22.54    0.68
   3   3   1   20.85    0.61
  -3  -3  -1   21.43    0.69
   3  -3   1   20.87    0.68
  -3   3  -1   20.22    0.69
  -5   3  -1    2.77    0.17
   5   3   1    2.70    0.14
  -5  -3  -1    2.96    0.17
   5  -3   1    2.62    0.17
   5  -3   1    2.64    0.17
  -5  -3  -1    2.54    0.17
   5   3   1    3.12    0.18
  -5   3  -1    2.52    0.17
   5   3   1    2.52    0.16
   7  -3   1  137.23    4.12
  -7   3  -1  146.21    4.13
  -7  -3  -1  140.17    4.13
   7   3   1  137.26    4.12
  -7   3  -1  137.66    4.13
  -7  -3  -1  143.38    4.12
  -9   3  -1    9.14    0.41
   9  -3   1    8.99    0.39
  -9  -3  -1    9.17    0.41
  -9  -3  -1    9.94    0.31
   9   3   1    9.22    0.40
  -9   3  -1    9.52    0.41
 -11  -3  -1    9.08    0.30
 -11  -3  -1    9.03    0.42
 -11   3  -1    8.83    0.42
  11   3   1    9.20    0.41
 -11   3  -1    9.09    0.42
  11  -3   1    9.03    0.41
 -13  -3  -1    0.30    0.14
  13  -3   1    0.29    0.08
 -13   3  -1    0.27    0.12
 -13   3  -1    0.30    0.13
  13  -3   1    0.42    0.13
  13   3   1    0.27    0.13
 -13  -3  -1    0.40    0.06
 -15  -3  -1    3.12    0.15
  15   3   1    3.18    0.27
  15  -3   1    2.81    0.16
 -15   3  -1    3.60    0.31
  15  -3   1    3.40    0.28
 -15   3  -1    3.07    0.28
 -15  -3  -1    3.18    0.29
  17  -3   1    3.00    0.17
  17   3   1    3.30    0.30
  17  -3   1    3.59    0.31
  17   3   1    3.57    0.27
 -17   3  -1    3.23    0.30
 -17   3  -1    3.72    0.32
 -17  -3  -1    3.29    0.30
  19   3   1    0.17    0.17
  19   3   1    0.13    0.14
 -19   3  -1    0.43    0.18
 -19   3  -1    0.25    0.19
  19  -3   1    0.21    0.17
 -19  -3  -1    0.01    0.17
  21   3   1    0.40    0.17
  21  -3   1    0.15    0.18
 -21   3  -1    0.20    0.20
  21   3   1    0.46    0.18
 -21  -3  -1   -0.07    0.18
 -21   3  -1    0.06    0.16
 -22  -4   1   -0.17    0.16
  22   4  -1   -0.11    0.15
  22   4  -1    0.22    0.15
  22  -4  -1    0.19    0.17
 -22   4   1    0.11    0.19
 -20   4   1    1.95    0.27
  20   4  -1    2.00    0.25
  20   4  -1    2.07    0.23
 -20  -4   1    1.79    0.25
  20  -4  -1    1.65    0.24
  20  -4  -1    1.60    0.15
  18  -4  -1    0.46    0.11
 -18   4   1    0.66    0.18
  18   4  -1    0.38    0.15
  18   4  -1    0.42    0.17
 -18  -4   1    0.15    0.16
  18  -4  -1    0.69    0.17
 -16   4   1    2.27    0.24
  16   4  -1    2.55    0.21
  16   4  -1    2.12    0.23
  16  -4  -1    2.28    0.22
 -16  -4   1    2.04    0.24
  16  -4  -1    2.31    0.17
  14  -4  -1    0.20    0.12
  14  -4  -1    0.27    0.09
 -14  -4   1    0.18    0.12
 -14   4   1    0.24    0.13
  14   4  -1    0.16    0.11
  14   4  -1    0.15    0.10
  12   4  -1    7.54    0.36
 -12   4   1    6.80    0.37
  12   4  -1    7.56    0.32
  12  -4  -1    7.03    0.36
 -12  -4   1    6.90    0.37
  10   4  -1    5.00    0.23
  10  -4  -1    4.95    0.27
 -10  -4   1    4.76    0.28
  10   4  -1    4.66    0.26
 -10   4   1    5.20    0.28
   8   4  -1    0.39    0.10
  -8  -4   1    0.26    0.10
   8   4  -1    0.21    0.10
   8  -4  -1    0.36    0.09
  -8   4   1    0.36    0.09
  -6  -4   1   12.69    0.46
  -6  -4   1   12.47    0.41
   6   4  -1   12.53    0.46
   6  -4  -1   12.18    0.46
  -6   4   1   13.07    0.46
  -6   4   1   12.46    0.46
   6   4  -1   12.99    0.47
   6   4  -1   12.07    0.41
   6  -4  -1   13.27    0.47
  -4   4   1    5.10    0.23
  -4  -4   1    5.58    0.23
   4   4  -1    4.90    0.19
   4  -4  -1    5.03    0.22
  -4  -4   1    5.15    0.19
   4   4  -1    5.07    0.22
  -4  -4   1    4.72    0.22
   4  -4  -1    5.21    0.23
  -4   4   1    5.12    0.23
   4   4  -1    5.43    0.23
   2   4  -1    1.27    0.10
   2   4  -1    1.04    0.07
   2  -4  -1    1.06    0.10
  -2  -4   1    1.39    0.10
  -2   4   1    1.18    0.10
  -2  -4   1    1.35    0.08
   2  -4  -1    1.28    0.10
  -2   4   1    1.15    0.10
   2   4  -1    1.31    0.10
  -2  -4   1    1.46    0.10
   0  -4   1    4.69    0.20
   0  -4   1    5.34    0.21
   0  -4  -1    4.66    0.21
   0   4   1    5.39    0.21
   0   4  -1    4.59    0.20
   0   4   1    4.91    0.16
   0   4  -1    5.02    0.21
   0  -4  -1    4.99    0.16
   0  -4  -1    5.32    0.22
   0   4   1    4.89    0.21
   2   4   1   12.20    0.42
   2   4   1   11.73    0.36
   2  -4   1   11.77    0.42
   2   4   1   11.90    0.42
  -2  -4  -1   12.18    0.36
   2  -4   1   12.20    0.42
  -2  -4  -1   11.76    0.42
  -2   4  -1   11.33    0.42
  -2   4  -1   12.21    0.42
  -2  -4  -1   12.97    0.43
  -4   4  -1   11.49    0.44
  -4  -4  -1   12.39    0.44
  -4   4  -1   12.46    0.44
   4  -4   1   11.57    0.43
  -4  -4  -1   12.76    0.44
   4   4   1   11.80    0.44
   4   4   1   13.42    0.45
   4   4   1   11.66    0.38
  -6  -4  -1   94.89    2.75
  -6   4  -1   97.32    2.75
   6   4   1   92.46    2.52
   6  -4   1   89.31    2.74
   6   4   1   89.87    2.75
  -6  -4  -1   90.06    2.75
  -6   4  -1   91.40    2.75
  -8   4  -1    0.91    0.14
  -8  -4  -1    0.92    0.13
   8   4   1    0.86    0.12
   8  -4   1    0.70    0.12
   8   4   1    0.78    0.10
 -10  -4  -1    7.86    0.39
 -10   4  -1    8.06    0.39
  10  -4   1    8.63    0.38
  10   4   1    8.18    0.38
  10   4   1    7.97    0.33
  12   4   1   12.06    0.54
 -12   4  -1   13.28    0.56
  12   4   1   12.21    0.47
 -12  -4  -1   12.38    0.54
  12  -4   1   13.42    0.55
  14  -4   1    0.75    0.10
 -14  -4  -1    0.84    0.18
 -14   4  -1    0.83    0.17
  14  -4   1    0.67    0.16
  14   4   1    0.67    0.16
  14   4   1    0.75    0.15
  16   4   1   -0.19    0.12
 -16  -4  -1   -0.10    0.14
  16  -4   1    0.13    0.14
 -16   4  -1    0.24    0.16
  16   4   1    0.01    0.12
  16  -4   1   -0.13    0.08
  18   4   1    1.73    0.21
  18   4   1    1.75    0.24
  18  -4   1    1.97    0.25
 -18   4  -1    1.85    0.26
 -18  -4  -1    1.66    0.25
  20   4   1   -0.17    0.15
  20   4   1   -0.12    0.14
 -20  -4  -1    0.11    0.18
  20  -4   1   -0.09    0.14
 -20   4  -1    0.04    0.18
 -21  -5   1    0.28    0.19
  21   5  -1   -0.12    0.14
  21   5  -1   -0.03    0.13
  21  -5  -1   -0.10    0.15
 -21   5   1   -0.05    0.16
 -19   5   1    0.08    0.16
  19   5  -1    0.11    0.15
  19  -5  -1   -0.08    0.14
  19   5  -1    0.06    0.14
  19  -5  -1    0.02    0.10
 -19  -5   1    0.30    0.15
  17  -5  -1    1.43    0.15
  17   5  -1    0.75    0.18
 -17   5   1    0.86    0.20
  17   5  -1    1.07    0.17
 -17  -5   1    0.86    0.20
  17  -5  -1    1.13    0.20
  15   5  -1    3.56    0.25
  15   5  -1    3.27    0.28
 -15   5   1    3.61    0.30
 -15  -5   1    4.07    0.31
  15  -5  -1    3.90    0.23
  15  -5  -1    3.86    0.30
 -13   5   1    0.41    0.14
  13   5  -1    0.31    0.11
  13   5  -1    0.20    0.11
 -13  -5   1    0.56    0.14
  13  -5  -1    0.68    0.14
 -11   5   1    2.68    0.23
  11   5  -1    2.64    0.18
  11  -5  -1    2.57    0.22
 -11  -5   1    2.74    0.23
  11   5  -1    2.37    0.20
  -9  -5   1    9.16    0.40
  -9   5   1    9.33    0.40
   9   5  -1    9.13    0.35
   9  -5  -1    9.01    0.39
   9   5  -1    9.18    0.39
  -7  -5   1   76.44    2.36
  -7   5   1   78.53    2.36
   7  -5  -1   74.36    2.35
   7   5  -1   78.56    2.15
   7   5  -1   77.74    2.35
   7   5  -1   82.37    2.36
   5   5  -1   14.13    0.49
  -5  -5   1   13.89    0.43
   5  -5  -1   13.91    0.50
   5   5  -1   13.28    0.43
   5  -5  -1   12.89    0.49
  -5  -5   1   13.15    0.49
   5   5  -1   13.34    0.49
  -5   5   1   13.31    0.49
   3   5  -1    3.59    0.19
   3  -5  -1    3.15    0.17
  -3   5   1    3.32    0.18
   3   5  -1    3.31    0.15
   3   5  -1    3.17    0.17
  -3   5   1    3.17    0.18
  -3  -5   1    3.42    0.15
   3  -5  -1    3.25    0.19
  -3  -5   1    3.47    0.18
   1  -5  -1   11.02    0.33
  -1  -5   1   10.70    0.40
  -1   5   1   10.84    0.40
  -1  -5   1   11.39    0.35
   1  -5  -1   10.77    0.40
  -1  -5   1   11.18    0.40
   1   5  -1   10.71    0.40
  -1   5   1   11.67    0.41
   1  -5  -1   10.75    0.40
   1   5  -1   11.07    0.40
  -1  -5  -1    4.74    0.22
   1  -5   1    4.66    0.21
   1   5   1    4.50    0.22
   1   5   1    4.36    0.16
  -1   5  -1    5.30    0.22
  -1   5  -1    4.45    0.21
  -1  -5  -1    4.70    0.17
   1   5   1    4.39    0.21
  -1  -5  -1    4.51    0.22
  -3   5  -1    0.06    0.06
  -3   5  -1    0.12    0.07
   3  -5   1    0.06    0.06
  -3  -5  -1    0.02    0.06
   3   5   1    0.03    0.04
  -3  -5  -1    0.05    0.04
   3   5   1    0.20    0.06
  -3  -5  -1    0.08    0.06
   3   5   1    0.05    0.06
  -5   5  -1    0.77    0.12
   5  -5   1    0.68    0.11
   5   5   1    0.97    0.08
  -5  -5  -1    0.85    0.11
  -5   5  -1    0.77    0.11
   5   5   1    0.83    0.11
   7   5   1    2.19    0.14
   7   5   1    1.95    0.16
  -7  -5  -1    2.25    0.19
   7  -5   1    1.95    0.18
  -7   5  -1    1.63    0.17
  -9  -5  -1   14.63    0.59
   9   5   1   15.73    0.52
   9   5   1   15.32    0.59
  -9   5  -1   15.74    0.60
   9  -5   1   14.84    0.58
  11  -5   1   22.77    0.81
  11   5   1   21.34    0.80
  11   5   1   22.39    0.73
 -11   5  -1   22.26    0.82
 -11  -5  -1   21.65    0.82
  13   5   1    8.50    0.43
  13   5   1    8.06    0.37
  13  -5   1    8.20    0.42
 -13  -5  -1    8.34    0.44
 -13   5  -1    7.91    0.42
  15   5   1   -0.03    0.12
 -15  -5  -1   -0.29    0.13
  15   5   1   -0.14    0.13
  15  -5   1    0.09    0.13
 -15   5  -1    0.07    0.15
 -17  -5  -1    2.42    0.29
  17   5   1    2.12    0.26
 -17   5  -1    2.59    0.29
  17   5   1    2.74    0.25
  17  -5   1    2.48    0.27
  17  -5   1    2.53    0.19
  19   5   1    1.06    0.22
  19  -5   1    1.10    0.22
 -19   5  -1    0.51    0.20
  19   5   1    1.43    0.21
 -19  -5  -1    0.85    0.23
  20   6  -1    0.52    0.19
 -20  -6   1    0.26    0.19
  20  -6  -1    0.36    0.12
  20   6  -1    0.59    0.17
  20  -6  -1    0.19    0.17
 -20   6   1    0.12    0.17
  18  -6  -1    0.12    0.11
 -18  -6   1   -0.07    0.16
  18   6  -1    0.13    0.14
  18   6  -1   -0.04    0.14
  18  -6  -1    0.07    0.16
 -18   6   1    0.18    0.16
  16   6  -1    0.28    0.14
  16  -6  -1    0.34    0.16
  16   6  -1    0.48    0.17
 -16   6   1    0.52    0.18
 -16  -6   1    0.46    0.18
  14   6  -1    0.28    0.13
  14  -6  -1    0.03    0.13
 -14  -6   1    0.20    0.15
 -14   6   1    0.16    0.13
  14   6  -1   -0.05    0.10
 -12   6   1    0.66    0.14
  12   6  -1    0.71    0.14
 -12  -6   1    0.58    0.15
  12   6  -1    0.51    0.12
  12  -6  -1    0.68    0.14
  10  -6  -1    0.89    0.14
  10   6  -1    1.06    0.14
  10   6  -1    0.78    0.11
 -10   6   1    0.87    0.14
 -10  -6   1    0.62    0.12
   8  -6  -1    0.71    0.12
  -8  -6   1    0.51    0.11
   8   6  -1    0.72    0.10
  -8   6   1    0.82    0.13
   8   6  -1    0.69    0.11
   6   6  -1    3.93    0.23
   6   6  -1    4.03    0.19
  -6   6   1    4.10    0.23
  -6  -6   1    3.95    0.24
   6  -6  -1    4.13    0.24
  -4   6   1   26.69    0.90
  -4  -6   1   27.48    0.91
   4   6  -1   27.20    0.90
   4   6  -1   27.81    0.81
   4  -6  -1   27.48    0.90
   4   6  -1   28.78    0.91
  -2  -6   1    1.21    0.09
   2   6  -1    1.35    0.12
  -2  -6   1    1.06    0.12
  -2   6   1    1.09    0.12
   2   6  -1    1.16    0.12
   2  -6  -1    1.15    0.12
   0  -6  -1    1.76    0.15
   0  -6   1    1.81    0.11
   0  -6  -1    1.87    0.14
   0   6  -1    1.66    0.14
   0   6  -1    1.48    0.14
   0  -6  -1    1.78    0.09
   0  -6   1    1.64    0.14
   0   6   1    1.83    0.15
  -2   6  -1   36.98    1.13
   2  -6   1   35.00    1.12
  -2  -6  -1   35.11    1.13
  -2   6  -1   33.62    1.12
  -2  -6  -1   36.31    1.00
   2   6   1   34.22    1.12
   2   6   1   36.69    1.00
  -4  -6  -1   15.96    0.48
  -4  -6  -1   14.36    0.55
   4  -6   1   14.55    0.55
  -4   6  -1   15.06    0.56
  -4   6  -1   15.62    0.56
   4   6   1   15.41    0.48
   4   6   1   15.51    0.56
   6   6   1    0.04    0.07
   6  -6   1   -0.05    0.08
   6   6   1    0.13    0.06
  -6  -6  -1   -0.02    0.08
  -6   6  -1   -0.04    0.09
  -8  -6  -1    4.15    0.27
  -8   6  -1    3.92    0.26
   8   6   1    4.04    0.26
   8   6   1    4.35    0.21
   8  -6   1    4.17    0.26
 -10   6  -1    5.10    0.32
 -10  -6  -1    5.14    0.32
  10  -6   1    5.08    0.32
  10   6   1    4.95    0.26
  10   6   1    5.24    0.30
 -12   6  -1    1.39    0.20
 -12  -6  -1    1.76    0.22
  12  -6   1    1.52    0.19
  12   6   1    1.30    0.19
  12   6   1    1.49    0.16
  14   6   1    1.37    0.20
 -14   6  -1    1.70    0.23
  14  -6   1    1.54    0.21
  14   6   1    1.36    0.18
 -14  -6  -1    2.05    0.25
  16   6   1    6.42    0.41
 -16   6  -1    7.44    0.44
 -16  -6  -1    7.16    0.46
  16  -6   1    7.12    0.44
  16   6   1    7.24    0.38
  18   6   1    0.44    0.16
  18  -6   1    0.32    0.12
  18  -6   1    0.11    0.17
  18   6   1    0.26    0.17
 -18   6  -1    0.48    0.20
 -18  -6  -1    0.38    0.19
 -20  -6  -1    1.39    0.27
  20  -6   1    1.60    0.26
  20   6   1    1.56    0.23
  20   6   1    1.70    0.27
 -20   6  -1    1.22    0.26
 -21   7   1    0.12    0.18
 -21  -7   1    0.24    0.20
  21  -7  -1    0.26    0.19
  21   7  -1   -0.03    0.15
  19  -7  -1    0.24    0.17
  19   7  -1   -0.08    0.15
  19  -7  -1    0.02    0.12
 -19   7   1    0.17    0.18
 -19  -7   1   -0.16    0.16
  19   7  -1    0.12    0.14
  17   7  -1    3.15    0.30
 -17   7   1    2.92    0.30
  17  -7  -1    3.24    0.30
 -17  -7   1    3.60    0.32
  17   7  -1    3.08    0.26
 -15  -7   1    3.25    0.30
 -15   7   1    3.79    0.32
  15   7  -1    3.42    0.31
  15  -7  -1    3.80    0.31
  15   7  -1    3.21    0.25
  13  -7  -1    3.48    0.29
 -13   7   1    3.73    0.28
  13   7  -1    3.87    0.30
 -13  -7   1    3.40    0.28
  13   7  -1    3.61    0.24
 -11   7   1    9.30    0.45
  11   7  -1    9.04    0.37
  11   7  -1    9.20    0.43
  11  -7  -1    9.35    0.44
 -11  -7   1    8.84    0.44
   9  -7  -1    0.84    0.14
  -9   7   1    0.53    0.12
   9   7  -1    0.68    0.13
   9   7  -1    0.70    0.11
  -9  -7   1    0.97    0.15
   7   7  -1    4.83    0.28
  -7   7   1    4.93    0.29
   7   7  -1    5.16    0.23
   7  -7  -1    4.89    0.28
  -7  -7   1    5.44    0.29
  -5  -7   1    2.67    0.19
   5   7  -1    2.69    0.20
   5   7  -1    2.38    0.15
   5  -7  -1    2.52    0.19
  -5   7   1    2.35    0.19
  -3  -7   1    5.92    0.29
  -3   7   1    5.57    0.28
   3   7  -1    5.85    0.23
   3   7  -1    5.43    0.28
   3  -7  -1    5.64    0.28
  -1  -7   1    7.49    0.33
   1   7  -1    6.97    0.33
  -1   7   1    6.88    0.32
   1  -7  -1    7.74    0.25
   1   7  -1    7.94    0.34
   1  -7  -1    7.32    0.33
  -1   7  -1    1.96    0.17
  -1  -7  -1    2.21    0.12
  -1  -7  -1    2.45    0.19
  -1   7  -1    1.99    0.17
   1  -7   1    2.13    0.18
   1   7   1    2.25    0.18
   3  -7   1    0.52    0.10
   3   7   1    0.40    0.07
  -3  -7  -1    0.56    0.07
   3   7   1    0.34    0.09
  -3  -7  -1    0.34    0.10
  -3   7  -1    0.36    0.10
  -5   7  -1   21.66    0.77
   5   7   1   21.86    0.66
  -5  -7  -1   20.84    0.77
   5   7   1   21.83    0.76
   5  -7   1   21.50    0.76
  -7  -7  -1    1.20    0.16
   7  -7   1    1.10    0.15
   7   7   1    1.21    0.15
  -7   7  -1    1.01    0.15
   7   7   1    1.34    0.12
   9   7   1    0.00    0.10
  -9   7  -1   -0.18    0.11
   9   7   1   -0.06    0.08
  -9  -7  -1   -0.10    0.10
   9  -7   1   -0.10    0.10
  11   7   1    0.95    0.16
  11   7   1    0.99    0.14
 -11  -7  -1    0.84    0.17
  11  -7   1    0.97    0.17
 -11   7  -1    1.25    0.19
 -13  -7  -1    9.42    0.51
 -13   7  -1   10.97    0.53
  13   7   1    9.73    0.49
  13  -7   1   10.18    0.50
  13   7   1   10.19    0.43
  15   7   1    2.16    0.22
  15  -7   1    1.72    0.23
  15   7   1    1.89    0.24
 -15  -7  -1    1.93    0.25
 -15   7  -1    1.75    0.24
 -17   7  -1    0.04    0.15
 -17  -7  -1    0.23    0.17
  17   7   1    0.07    0.14
  17  -7   1   -0.04    0.16
  17   7   1   -0.20    0.14
  19   7   1    0.92    0.23
  19   7   1    1.01    0.20
 -19  -7  -1    0.43    0.21
 -19   7  -1    0.94    0.23
  19  -7   1    0.93    0.23
  20   8  -1    0.10    0.15
  20  -8  -1    0.09    0.17
  20   8  -1    0.10    0.17
 -20  -8   1    0.04    0.18
  20  -8  -1   -0.22    0.13
 -20   8   1   -0.08    0.17
  18  -8  -1    1.14    0.23
 -18  -8   1    1.31    0.24
 -18   8   1    1.21    0.24
  18   8  -1    1.16    0.19
  18   8  -1    1.46    0.23
 -16   8   1    0.77    0.20
 -16  -8   1    0.74    0.20
  16  -8  -1    0.45    0.18
  16   8  -1    0.76    0.17
  16   8  -1    0.72    0.19
  14   8  -1    0.35    0.13
  14  -8  -1    0.34    0.16
 -14   8   1    0.19    0.17
  14   8  -1    0.28    0.15
 -14  -8   1    0.43    0.18
  12   8  -1    1.15    0.15
 -12   8   1    1.39    0.20
  12  -8  -1    1.32    0.19
  12   8  -1    1.27    0.19
 -12  -8   1    1.20    0.20
 -10   8   1    1.25    0.18
  10   8  -1    1.40    0.15
 -10  -8   1    1.19    0.17
  10   8  -1    1.32    0.17
  10  -8  -1    1.33    0.18
   8  -8  -1    0.13    0.11
   8   8  -1    0.07    0.10
   8   8  -1    0.31    0.09
  -8  -8   1    0.07    0.11
  -8   8   1    0.19    0.10
   6   8  -1    2.85    0.22
   6  -8  -1    3.22    0.23
   6   8  -1    2.99    0.17
  -6  -8   1    3.25    0.24
  -6   8   1    2.90    0.22
  -4   8   1    0.82    0.13
  -4  -8   1    0.89    0.13
   4   8  -1    0.80    0.12
   4  -8  -1    0.77    0.13
   4   8  -1    0.81    0.09
   2   8  -1    3.44    0.22
   2  -8  -1    3.58    0.16
  -2  -8   1    3.53    0.23
   2  -8  -1    3.56    0.23
  -2   8   1    3.38    0.22
   0  -8  -1    2.74    0.14
   0  -8  -1    2.88    0.21
   0   8  -1    2.50    0.19
   0  -8   1    2.60    0.20
   0   8   1    2.59    0.21
   2  -8   1    9.77    0.42
  -2  -8  -1    9.05    0.42
  -2   8  -1    9.19    0.42
   2   8   1    9.83    0.42
   2   8   1   10.19    0.34
   4  -8   1    5.61    0.29
  -4   8  -1    5.30    0.29
   4   8   1    5.41    0.30
   4   8   1    5.46    0.23
  -4  -8  -1    4.77    0.30
  -6  -8  -1    1.61    0.18
  -6   8  -1    1.55    0.18
   6   8   1    1.70    0.17
   6   8   1    1.66    0.13
   6  -8   1    1.59    0.17
  -8   8  -1    4.26    0.30
  -8  -8  -1    3.84    0.29
   8   8   1    4.42    0.29
   8  -8   1    3.88    0.28
   8   8   1    4.59    0.23
  10   8   1    0.08    0.12
 -10  -8  -1    0.04    0.12
 -10   8  -1   -0.10    0.12
  10   8   1    0.14    0.09
  10  -8   1   -0.03    0.12
 -12  -8  -1   12.52    0.59
  12  -8   1   12.17    0.58
  12   8   1   13.56    0.59
 -12   8  -1   12.05    0.57
  12   8   1   12.55    0.50
  14   8   1    0.05    0.12
  14  -8   1    0.15    0.15
 -14   8  -1    0.17    0.17
  14   8   1    0.08    0.15
 -14  -8  -1    0.32    0.18
 -16  -8  -1    1.12    0.23
  16   8   1    1.23    0.19
  16  -8   1    0.94    0.22
 -16   8  -1    0.86    0.21
  16   8   1    0.84    0.21
  18  -8   1    1.98    0.28
  18   8   1    1.97    0.28
 -18  -8  -1    2.04    0.29
 -18   8  -1    2.56    0.30
  18   8   1    1.98    0.24
  19  -9  -1    0.58    0.21
  19   9  -1    0.67    0.18
  19   9  -1    1.01    0.22
 -19   9   1    0.64    0.22
 -19  -9   1    0.71    0.23
 -17  -9   1    0.26    0.19
  17   9  -1    0.18    0.14
  17  -9  -1    0.14    0.17
 -17   9   1    0.33    0.19
  17   9  -1    0.12    0.14
 -15  -9   1    2.56    0.29
 -15   9   1    2.64    0.29
  15   9  -1    2.41    0.27
  15  -9  -1    2.99    0.29
  15   9  -1    3.10    0.25
  13   9  -1    8.51    0.47
 -13  -9   1    8.26    0.48
 -13   9   1    9.11    0.49
  13  -9  -1    8.74    0.47
  13   9  -1    8.62    0.40
  11  -9  -1    7.57    0.42
 -11   9   1    7.21    0.42
  11   9  -1    7.24    0.35
  11   9  -1    7.11    0.40
 -11  -9   1    7.78    0.43
   9   9  -1    0.08    0.09
  -9  -9   1    0.08    0.12
   9  -9  -1    0.04    0.12
   9   9  -1   -0.04    0.10
  -9   9   1   -0.02    0.10
   7   9  -1    1.51    0.17
  -7  -9   1    1.80    0.19
   7  -9  -1    1.52    0.17
  -7   9   1    1.62    0.19
   7   9  -1    1.90    0.16
  -5  -9   1    0.95    0.15
  -5   9   1    1.02    0.15
   5   9  -1    0.59    0.13
   5  -9  -1    0.94    0.15
   5   9  -1    0.90    0.11
  -3   9   1   14.01    0.56
   3   9  -1   13.95    0.56
   3  -9  -1   14.60    0.57
  -3  -9   1   13.03    0.55
  -1  -9   1    9.16    0.42
   1  -9  -1    8.99    0.42
   1   9  -1    9.39    0.42
  -1   9   1    9.48    0.42
  -1   9  -1    6.53    0.33
  -1  -9  -1    6.17    0.33
   1   9   1    6.00    0.33
   1  -9   1    6.04    0.32
  -3  -9  -1    5.67    0.33
   3   9   1    5.38    0.31
   3  -9   1    5.55    0.31
   3   9   1    5.78    0.24
  -3   9  -1    5.65    0.32
   5   9   1    2.73    0.23
   5   9   1    2.75    0.17
   5  -9   1    2.75    0.22
  -5  -9  -1    2.57    0.24
  -5   9  -1    2.43    0.23
   7   9   1    6.25    0.28
   7   9   1    6.60    0.36
   7  -9   1    6.34    0.36
  -7  -9  -1    6.15    0.36
  -7   9  -1    6.72    0.38
   9   9   1    0.19    0.10
  -9  -9  -1    0.08    0.14
   9   9   1   -0.02    0.12
   9  -9   1    0.20    0.13
  -9   9  -1    0.04    0.13
 -11   9  -1    0.09    0.15
  11   9   1    0.20    0.11
  11  -9   1   -0.08    0.15
  11   9   1    0.37    0.15
 -11  -9  -1   -0.08    0.14
  13   9   1    5.69    0.32
 -13  -9  -1    6.12    0.42
 -13   9  -1    5.87    0.41
  13   9   1    5.49    0.39
  13  -9   1    5.96    0.39
 -15  -9  -1    1.43    0.25
  15   9   1    1.15    0.22
  15  -9   1    0.87    0.21
 -15   9  -1    1.12    0.23
  15   9   1    0.90    0.17
 -17   9  -1    1.07    0.24
  17   9   1    0.92    0.18
  17   9   1    0.68    0.21
 -17  -9  -1    1.00    0.25
  17  -9   1    0.84    0.22
  18  10  -1    0.07    0.17
 -18  10   1    0.11    0.18
  18 -10  -1    0.14    0.18
  18  10  -1    0.03    0.14
 -18 -10   1    0.24    0.20
 -16 -10   1    1.16    0.23
  16  10  -1    0.70    0.20
 -16  10   1    0.97    0.23
  16  10  -1    0.96    0.17
  16 -10  -1    1.02    0.22
  14  10  -1    0.01    0.12
 -14  10   1    0.05    0.16
  14  10  -1    0.11    0.15
 -14 -10   1    0.00    0.15
  14 -10  -1    0.00    0.14
  12 -10  -1    0.13    0.16
 -12  10   1    0.09    0.16
 -12 -10   1    0.29    0.17
  12  10  -1    0.17    0.13
  12  10  -1    0.30    0.15
  10  10  -1    0.52    0.13
 -10  10   1    0.37    0.16
  10  10  -1    0.59    0.16
 -10 -10   1    0.59    0.18
  10 -10  -1    0.45    0.17
  -8  10   1    6.02    0.37
   8  10  -1    5.55    0.28
   8  10  -1    6.32    0.36
   8 -10  -1    5.53    0.34
  -8 -10   1    6.01    0.37
  -6 -10   1    2.81    0.25
   6  10  -1    3.02    0.20
   6 -10  -1    3.01    0.26
   6  10  -1    3.14    0.24
  -6  10   1    3.37    0.27
  -4 -10   1    0.88    0.15
   4 -10  -1    0.94    0.16
   4  10  -1    0.82    0.15
  -4  10   1    0.57    0.14
   2  10  -1    0.40    0.12
  -2  10   1    0.50    0.13
  -2 -10   1    0.46    0.13
   2 -10  -1    0.65    0.14
   0 -10   1    0.38    0.12
   0  10   1    0.15    0.11
   0  10  -1    0.18    0.11
   0 -10  -1    0.16    0.12
   2  10   1   -0.08    0.09
  -2  10  -1   -0.08    0.09
   2 -10   1    0.06    0.11
  -2 -10  -1    0.09    0.10
  -4 -10  -1    1.86    0.20
   4  10   1    1.52    0.18
   4  10   1    1.60    0.14
   4 -10   1    1.69    0.19
  -4  10  -1    1.52    0.19
   6  10   1    0.62    0.12
  -6  10  -1    0.55    0.15
  -6 -10  -1    0.87    0.17
   6 -10   1    0.54    0.16
   6  10   1    0.94    0.16
   8 -10   1    0.59    0.16
  -8 -10  -1    0.69    0.16
   8  10   1    0.89    0.13
  -8  10  -1    0.56    0.17
   8  10   1    0.56    0.16
  10  10   1    0.96    0.18
  10 -10   1    0.87    0.19
  10  10   1    1.06    0.15
 -10  10  -1    0.81    0.19
 -10 -10  -1    1.19    0.21
  12  10   1    0.17    0.12
  12 -10   1    0.23    0.17
 -12  10  -1    0.27    0.18
  12  10   1    0.31    0.16
 -12 -10  -1    0.28    0.16
  14  10   1    0.17    0.16
  14  10   1    0.27    0.14
 -14  10  -1    0.49    0.20
  14 -10   1    0.54    0.19
 -14 -10  -1    0.22    0.19
  16 -10   1    0.25    0.18
 -16 -10  -1    0.15    0.19
  16  10   1    0.05    0.16
 -16  10  -1    0.14    0.18
  16  10   1    0.36    0.15
 -17  11   1    0.05    0.18
  17  11  -1   -0.04    0.16
  17 -11  -1    0.33    0.19
  17  11  -1    0.03    0.14
 -17 -11   1   -0.13    0.18
 -15 -11   1   -0.12    0.16
  15  11  -1   -0.10    0.13
  15  11  -1   -0.05    0.12
  15 -11  -1   -0.05    0.15
 -15  11   1    0.08    0.17
  13 -11  -1    1.55    0.23
 -13 -11   1    1.25    0.23
  13  11  -1    1.47    0.23
  13  11  -1    1.20    0.18
 -13  11   1    1.10    0.23
  11 -11  -1    0.85    0.19
  11  11  -1    0.65    0.18
 -11  11   1    0.52    0.19
  11  11  -1    0.78    0.15
 -11 -11   1    0.66    0.19
   9  11  -1    5.94    0.38
   9  11  -1    5.64    0.30
  -9  11   1    5.34    0.38
  -9 -11   1    5.68    0.39
   9 -11  -1    5.43    0.38
   7  11  -1    0.04    0.13
  -7  11   1    0.06    0.13
  -7 -11   1    0.20    0.14
   7  11  -1    0.02    0.10
   7 -11  -1   -0.21    0.13
   5  11  -1    0.17    0.11
  -5 -11   1    0.03    0.12
   5 -11  -1   -0.11    0.12
  -5  11   1   -0.08    0.12
  -3 -11   1    0.35    0.14
   3 -11  -1    0.25    0.14
  -3  11   1    0.65    0.14
   3  11  -1    0.65    0.15
  -1 -11   1    0.30    0.13
  -1  11   1    0.29    0.13
   1 -11  -1    0.20    0.12
   1  11  -1    0.42    0.12
  -1 -11  -1   -0.07    0.10
   1 -11   1   -0.01    0.11
   1  11   1    0.04    0.10
  -1  11  -1   -0.16    0.08
   3  11   1    0.09    0.10
  -3  11  -1    0.01    0.11
  -3 -11  -1    0.10    0.12
   3 -11   1   -0.10    0.11
   5  11   1    0.67    0.12
   5  11   1    0.80    0.16
  -5 -11  -1    0.48    0.15
  -5  11  -1    0.65    0.17
   5 -11   1    0.63    0.17
  -7 -11  -1    0.13    0.14
   7  11   1    0.14    0.12
  -7  11  -1    0.08    0.14
   7  11   1   -0.07    0.09
   7 -11   1    0.00    0.13
   9 -11   1    1.12    0.20
  -9 -11  -1    1.16    0.21
  -9  11  -1    0.97    0.21
   9  11   1    1.41    0.21
   9  11   1    1.21    0.16
 -11 -11  -1    0.22    0.17
  11 -11   1    0.05    0.15
 -11  11  -1    0.22    0.18
  11  11   1    0.03    0.13
  11  11   1    0.13    0.11
 -13 -11  -1    1.87    0.25
 -13  11  -1    1.41    0.25
  13  11   1    1.91    0.20
  13 -11   1    1.31    0.23
  13  11   1    1.34    0.23
  15 -11   1    0.92    0.22
 -15  11  -1    0.88    0.23
  15  11   1    0.75    0.17
  15  11   1    0.99    0.23
 -15 -11  -1    0.89    0.23
  14  12  -1    0.05    0.16
  14  12  -1   -0.03    0.12
 -14  12   1    0.02    0.16
  14 -12  -1    0.06    0.16
 -14 -12   1   -0.07    0.16
 -12 -12   1   -0.03    0.15
  12  12  -1    0.14    0.13
 -12  12   1   -0.02    0.15
  12  12  -1   -0.18    0.12
  12 -12  -1    0.23    0.16
  10  12  -1    0.10    0.15
 -10 -12   1   -0.13    0.14
 -10  12   1   -0.01    0.15
  10 -12  -1   -0.06    0.15
  10  12  -1   -0.18    0.10
   8  12  -1    3.56    0.31
  -8 -12   1    3.00    0.29
   8  12  -1    3.21    0.23
  -8  12   1    3.55    0.32
   8 -12  -1    3.10    0.29
   6  12  -1    2.08    0.24
  -6  12   1    1.77    0.23
  -6 -12   1    2.22    0.25
   6 -12  -1    2.44    0.26
  -4  12   1   -0.06    0.12
  -4 -12   1    0.08    0.13
   4 -12  -1    0.09    0.13
   4  12  -1    0.07    0.12
   2  12  -1    0.19    0.13
  -2 -12   1    0.36    0.15
   2 -12  -1    0.04    0.13
  -2  12   1    0.02    0.13
   0 -12  -1    0.15    0.13
   0  12   1   -0.01    0.12
   0 -12   1   -0.04    0.12
   0  12  -1   -0.06    0.10
  -2 -12  -1   -0.02    0.12
  -2  12  -1    0.12    0.13
   2 -12   1   -0.13    0.12
   2  12   1   -0.02    0.12
   4  12   1   -0.11    0.12
   4 -12   1    0.06    0.13
  -4 -12  -1    0.03    0.13
  -4  12  -1    0.11    0.14
  -6  12  -1   -0.24    0.12
   6  12   1    0.02    0.13
   6 -12   1   -0.10    0.12
   6  12   1   -0.04    0.09
  -6 -12  -1   -0.04    0.14
   8  12   1   -0.06    0.12
   8 -12   1   -0.09    0.13
  -8  12  -1    0.03    0.13
   8  12   1    0.03    0.10
  -8 -12  -1   -0.17    0.14
  10  12   1    1.84    0.24
 -10 -12  -1    1.83    0.26
  10 -12   1    1.33    0.23
 -10  12  -1    1.96    0.25
  10  12   1    1.66    0.18
 -12  12  -1    0.17    0.18
 -12 -12  -1    0.10    0.17
  12 -12   1    0.57    0.19
  12  12   1    0.18    0.17
  12  12   1    0.22    0.13
  14  12   1    0.15    0.15
 -14  12  -1    0.07    0.19
  14  12   1    0.24    0.15
  14 -12   1   -0.10    0.15
 -14 -12  -1   -0.04    0.17
  13  13  -1    0.05    0.15
  13  13  -1    0.16    0.14
 -13 -13   1    0.07    0.17
  13 -13  -1   -0.01    0.16
 -13  13   1    0.04    0.17
 -11  13   1   -0.06    0.15
  11 -13  -1    0.01    0.14
  11  13  -1    0.35    0.17
 -11 -13   1   -0.01    0.16
  11  13  -1    0.00    0.12
   9  13  -1    0.11    0.13
   9  13  -1    0.19    0.13
   9 -13  -1    0.27    0.17
  -9  13   1    0.01    0.15
  -9 -13   1    0.05    0.17
   7  13  -1    5.20    0.39
  -7  13   1    5.32    0.38
  -7 -13   1    5.09    0.39
   7 -13  -1    4.65    0.36
   5  13  -1    8.43    0.48
  -5  13   1    8.42    0.48
  -5 -13   1    8.05    0.49
   5 -13  -1    8.76    0.49
  -3 -13   1    1.85    0.25
   3 -13  -1    1.73    0.24
  -3  13   1    2.39    0.26
   3  13  -1    2.08    0.24
  -1  13   1    0.06    0.15
   1  13  -1   -0.05    0.13
   1 -13  -1   -0.14    0.14
  -1 -13   1   -0.23    0.13
   1 -13   1    1.95    0.24
   1  13   1    1.99    0.24
  -1  13  -1    1.82    0.23
  -1 -13  -1    2.20    0.26
   3 -13   1    1.59    0.22
  -3  13  -1    1.33    0.21
  -3 -13  -1    1.31    0.22
   3  13   1    1.59    0.22
   5  13   1    0.45    0.17
  -5  13  -1    0.51    0.17
  -5 -13  -1    0.15    0.17
   5 -13   1    0.49    0.17
   7  13   1    0.07    0.10
   7  13   1    0.23    0.14
  -7  13  -1   -0.10    0.14
   7 -13   1   -0.09    0.14
  -7 -13  -1   -0.23    0.13
   9  13   1   -0.16    0.13
   9 -13   1   -0.13    0.15
   9  13   1   -0.11    0.10
  -9  13  -1    0.12    0.17
  -9 -13  -1   -0.02    0.16
  11 -13   1    0.37    0.18
  11  13   1    0.24    0.13
 -11  13  -1    0.21    0.19
 -11 -13  -1    0.24    0.18
  11  13   1    0.37    0.17
 -13  13  -1    0.13    0.20
  12 -14  -1   -0.02    0.17
 -12  14   1   -0.05    0.17
 -12 -14   1   -0.17    0.17
  12  14  -1   -0.13    0.16
  10  14  -1    0.08    0.12
 -10 -14   1    0.02    0.16
 -10  14   1   -0.12    0.16
  10 -14  -1    0.00    0.15
  10  14  -1   -0.12    0.14
  -8  14   1    0.20    0.18
   8  14  -1    0.19    0.16
  -8 -14   1    0.11    0.17
   8 -14  -1    0.10    0.17
  -6  14   1    0.00    0.15
   6 -14  -1    0.12    0.17
   6  14  -1    0.14    0.16
  -6 -14   1    0.08    0.16
  -4 -14   1    0.15    0.17
   4 -14  -1    0.07    0.16
  -4  14   1   -0.05    0.14
   4  14  -1    0.37    0.17
   2 -14  -1   -0.14    0.15
   2  14  -1    0.09    0.15
  -2 -14   1    0.24    0.17
  -2  14   1    0.09    0.14
   0  14  -1    0.33    0.17
   0  14   1    0.08    0.16
   0 -14  -1    0.21    0.17
   0 -14   1    0.32    0.17
   2  14   1    0.41    0.18
  -2 -14  -1    0.28    0.18
  -2  14  -1    0.30    0.17
   2 -14   1    0.27    0.17
  -4  14  -1    0.05    0.14
  -4 -14  -1    0.23    0.18
   4  14   1    0.12    0.15
   4 -14   1    0.20    0.16
  -6 -14  -1   -0.17    0.16
  -6  14  -1    0.06    0.16
   6 -14   1   -0.03    0.15
   6  14   1    0.04    0.13
   8  14   1    0.33    0.17
   8 -14   1    0.23    0.18
  -8 -14  -1    0.14    0.18
  -8  14  -1   -0.09    0.16
   8  14   1    0.21    0.12
  10  14   1    0.26    0.14
 -10 -14  -1   -0.09    0.18
  10 -14   1    0.06    0.17
  10  14   1    0.31    0.18
 -10  14  -1    0.10    0.17
  -9  15   1    0.23    0.17
   9 -15  -1   -0.14    0.17
   9  15  -1    0.02    0.16
  -9 -15   1   -0.21    0.17
  -7 -15   1   -0.11    0.17
   7  15  -1    0.06    0.16
  -7  15   1   -0.01    0.17
   7 -15  -1    0.17    0.19
  -5  15   1   -0.01    0.15
  -5 -15   1   -0.14    0.17
   5  15  -1    0.09    0.16
   5 -15  -1    0.24    0.18
   3  15  -1    0.55    0.19
  -3 -15   1    0.67    0.20
   3 -15  -1    0.25    0.19
  -3  15   1    0.56    0.20
  -1 -15   1    0.91    0.22
  -1  15   1    1.06    0.21
   1 -15  -1    0.67    0.21
   1  15  -1    0.90    0.21
  -1 -15  -1    0.15    0.17
  -1  15  -1    0.16    0.16
   1  15   1   -0.10    0.14
   1 -15   1   -0.02    0.16
  -3 -15  -1    0.03    0.17
  -3  15  -1    0.10    0.16
   3  15   1    0.30    0.17
   3 -15   1    0.10    0.16
   5  15   1    0.09    0.16
   5 -15   1    0.16    0.17
  -5 -15  -1    0.00    0.17
  -5  15  -1   -0.01    0.15
  -7 -15  -1   -0.02    0.18
  -7  15  -1    0.04    0.17
   7 -15   1    0.34    0.20
   7  15   1    0.14    0.16
   4 -16  -1   -0.05    0.18
  -4  16   1    0.17    0.19
   4  16  -1    0.04    0.15
  -4 -16   1   -0.07    0.19
  -2  16   1    0.21    0.18
  -2 -16   1    0.02    0.19
   2  16  -1    0.04    0.17
   2 -16  -1   -0.05    0.19
   0 -16   1   -0.39    0.16
   0  16  -1    0.40    0.20
   0 -16  -1    0.35    0.21
   0  16   1    0.29    0.19
  -2 -16  -1    0.21    0.20
   2 -16   1   -0.31    0.17
  -2  16  -1   -0.11    0.16
   2  16   1    0.06    0.17
  22   0  -2    0.34    0.15
  22   0  -2    0.18    0.17
 -22   0   2    0.06    0.17
 -20   0   2   -0.08    0.14
  20   0  -2   -0.08    0.11
  20   0  -2    0.11    0.15
  18   0  -2   -0.03    0.11
 -18   0   2    0.09    0.14
  18   0  -2    0.18    0.08
 -16   0   2   -0.10    0.11
  16   0  -2    0.18    0.08
  16   0  -2    0.35    0.12
  14   0  -2   13.62    0.55
 -14   0   2   13.24    0.55
  14   0  -2   14.08    0.46
  12   0  -2   22.34    0.77
 -12   0   2   21.31    0.77
  12   0  -2   21.94    0.68
 -10   0   2   23.71    0.80
  10   0  -2   24.91    0.81
  10   0  -2   23.95    0.73
  10   0  -2   23.87    0.80
  -8   0   2   13.64    0.48
   8   0  -2   13.43    0.43
   8   0  -2   15.19    0.49
   8   0  -2   12.90    0.47
  -8   0   2   13.44    0.43
   6   0  -2    0.05    0.03
   6   0  -2    0.09    0.04
   6   0  -2    0.07    0.04
   6   0  -2    0.07    0.03
  -6   0   2    0.13    0.04
  -6   0   2    0.12    0.03
  -6   0   2    0.03    0.04
  -4   0   2   40.13    1.16
   4   0  -2   40.31    1.20
  -4   0   2   40.65    1.21
  -4   0   2   40.90    1.11
   4   0  -2   41.25    1.11
   4   0  -2   38.66    1.16
  -4   0   2   41.42    1.20
  -2   0   2  210.84    5.53
   2   0  -2  165.38    6.13
  -2   0   2  208.51    6.84
   2   0  -2  187.80    6.33
  -2   0   2  210.63    5.38
   0   0   2  286.17    8.57
   0   0  -2  272.01    8.47
   0   0   2  290.33    7.88
   0   0   2  258.59    8.44
   2   0   2    0.33    0.04
   2   0   2    0.33    0.02
  -2   0  -2    0.27    0.04
   2   0   2    0.27    0.04
  -2   0  -2    0.27    0.04
  -4   0  -2  921.68   27.79
   4   0   2  951.81   27.79
  -4   0  -2  982.81   27.82
   4   0   2 1000.00   27.82
  -6   0  -2   14.99    0.50
  -6   0  -2   14.20    0.50
   6   0   2   13.18    0.49
  -8   0  -2   -0.08    0.06
   8   0   2   -0.05    0.06
  -8   0  -2    0.05    0.07
  10   0   2    6.42    0.31
 -10   0  -2    6.45    0.33
 -12   0  -2    3.29    0.25
  12   0   2    3.60    0.24
  14   0   2   -0.08    0.10
 -14   0  -2   -0.13    0.10
 -16   0  -2    2.02    0.23
  16   0   2    2.16    0.23
  18   0   2    2.69    0.27
 -18   0  -2    2.31    0.27
 -20   0  -2   -0.08    0.15
  20   0   2   -0.13    0.15
  23  -1  -2    0.90    0.21
 -23   1   2    1.09    0.23
 -23  -1   2    1.19    0.24
  23   1  -2    1.06    0.22
  23  -1  -2    0.61    0.18
  23   1  -2    0.96    0.19
 -23   1   2    0.97    0.23
 -21  -1   2   -0.15    0.15
 -21   1   2    0.13    0.17
  21   1  -2    0.28    0.16
  21  -1  -2    0.17    0.16
  21   1  -2    0.27    0.15
 -21   1   2    0.23    0.17
 -19   1   2    0.66    0.17
 -19  -1   2    0.69    0.18
  19  -1  -2    1.05    0.12
  19  -1  -2    0.91    0.19
  19   1  -2    0.88    0.16
  19   1  -2    0.91    0.18
  17   1  -2    2.52    0.21
  17  -1  -2    2.37    0.22
  17   1  -2    2.18    0.22
 -17  -1   2    2.27    0.22
 -17   1   2    2.36    0.23
  17  -1  -2    2.08    0.16
  15   1  -2    5.63    0.32
  15  -1  -2    5.51    0.24
 -15  -1   2    5.59    0.33
  15   1  -2    5.66    0.24
  15   1  -2    5.38    0.28
 -15   1   2    5.47    0.33
  15  -1  -2    5.37    0.31
 -13  -1   2    2.73    0.22
  13   1  -2    2.87    0.21
  13   1  -2    2.88    0.16
  13  -1  -2    2.62    0.21
 -13   1   2    2.51    0.21
  13  -1  -2    2.90    0.16
  13   1  -2    3.09    0.19
  11   1  -2    3.24    0.18
  11   1  -2    3.11    0.15
  11  -1  -2    3.08    0.20
  11   1  -2    3.39    0.21
  11  -1  -2    3.23    0.16
 -11   1   2    3.11    0.20
  11   1  -2    3.40    0.20
 -11  -1   2    3.19    0.21
  -9  -1   2   16.31    0.58
   9   1  -2   17.88    0.59
   9  -1  -2   16.52    0.58
  -9   1   2   16.24    0.58
   9   1  -2   16.40    0.52
   9  -1  -2   17.44    0.59
   9  -1  -2   16.64    0.52
   9   1  -2   15.82    0.57
   9   1  -2   17.16    0.52
   7   1  -2    1.11    0.08
   7  -1  -2    1.09    0.09
  -7  -1   2    0.96    0.08
  -7   1   2    1.16    0.10
   7  -1  -2    1.21    0.08
  -7  -1   2    0.82    0.08
   7   1  -2    0.99    0.08
   7  -1  -2    1.02    0.09
   7   1  -2    1.00    0.09
  -7  -1   2    0.91    0.09
  -7   1   2    1.30    0.10
  -7   1   2    1.24    0.10
   7   1  -2    1.01    0.09
  -5   1   2   46.55    1.35
   5   1  -2   44.20    1.30
  -5  -1   2   45.33    1.30
  -5   1   2   44.42    1.35
   5  -1  -2   46.59    1.35
   5   1  -2   44.34    1.24
  -5  -1   2   46.97    1.35
  -5  -1   2   44.56    1.35
  -5  -1   2   43.26    1.24
   5   1  -2   44.36    1.35
   5   1  -2   46.59    1.35
   5  -1  -2   44.96    1.30
   5  -1  -2   44.57    1.35
   3   1  -2  159.32    4.46
  -3  -1   2  159.35    4.64
   3  -1  -2  158.10    4.34
  -3  -1   2  156.91    4.25
  -3   1   2  158.93    4.63
  -3  -1   2  159.43    4.45
  -3  -1   2  157.62    4.62
   3   1  -2  159.92    4.64
   3  -1  -2  158.03    4.63
   3   1  -2  160.05    4.26
  -3   1   2  156.12    4.61
   3  -1  -2  158.99    4.46
   1   1  -2   60.09    1.89
   1   1  -2   54.13    1.85
  -1   1   2   61.48    1.83
  -1  -1   2   61.13    1.90
   1  -1  -2   65.19    1.84
  -1   1   2   63.59    1.84
  -1  -1   2   63.87    1.93
   1  -1   2  321.64    9.53
   1   1   2  342.86    9.45
   1  -1   2  325.46    9.50
  -1   1  -2  320.57    9.56
  -1  -1  -2  329.62    9.47
   1   1   2  316.70    9.52
   3   1   2   12.87    0.43
  -3  -1  -2   12.89    0.44
   3  -1   2   13.15    0.43
  -3  -1  -2   13.11    0.43
  -3   1  -2   12.74    0.44
  -3   1  -2   13.06    0.43
   3  -1   2   13.50    0.44
   3   1   2   13.74    0.44
   5  -1   2    9.63    0.36
  -5   1  -2    9.71    0.37
   5  -1   2   10.48    0.38
   5   1   2    9.79    0.37
  -5   1  -2   10.19    0.37
  -5  -1  -2   10.10    0.37
  -5  -1  -2    9.79    0.38
  -7  -1  -2   46.57    1.46
  -7   1  -2   49.27    1.46
  -7  -1  -2   48.42    1.45
  -7   1  -2   46.02    1.46
   7   1   2   45.60    1.45
   7  -1   2   46.64    1.45
   9   1   2    2.83    0.20
   9  -1   2    3.08    0.20
   9  -1   2    2.87    0.11
  -9   1  -2    2.67    0.20
  -9  -1  -2    3.03    0.22
  11  -1   2    0.76    0.06
 -11   1  -2    0.76    0.14
 -11  -1  -2    0.83    0.13
  11  -1   2    0.92    0.13
  11   1   2    0.92    0.14
  13  -1   2    1.69    0.18
 -13  -1  -2    1.07    0.17
  13   1   2    1.32    0.16
 -13   1  -2    1.28    0.17
  15  -1   2   -0.01    0.12
 -15   1  -2   -0.13    0.11
  15   1   2    0.08    0.12
 -15  -1  -2   -0.14    0.12
  17   1   2    1.34    0.20
 -17  -1  -2    1.29    0.22
 -17   1  -2    0.98    0.20
  17  -1   2    1.39    0.21
  19  -1   2   -0.08    0.13
 -19   1  -2   -0.35    0.14
 -19  -1  -2   -0.02    0.15
  19   1   2    0.14    0.15
  21   1   2    0.75    0.22
 -21   1  -2    0.77    0.23
 -21  -1  -2    1.04    0.25
  21  -1   2    1.00    0.23
  22   2  -2    0.37    0.15
 -22  -2   2    0.19    0.17
 -22   2   2    0.12    0.17
 -22   2   2    0.15    0.18
  22   2  -2    0.17    0.15
  22  -2  -2    0.10    0.15
 -20  -2   2    0.58    0.19
  20  -2  -2    0.53    0.11
 -20   2   2    0.20    0.18
 -20   2   2    0.51    0.18
  20   2  -2    0.73    0.18
  20  -2  -2    0.66    0.18
  20   2  -2    0.61    0.16
 -18   2   2    0.96    0.19
  18   2  -2    1.09    0.16
  18  -2  -2    1.01    0.18
  18   2  -2    0.89    0.18
 -18  -2   2    0.66    0.18
  18  -2  -2    0.98    0.12
 -18   2   2    0.82    0.17
 -16   2   2    0.14    0.12
  16   2  -2    0.34    0.11
 -16  -2   2    0.14    0.13
 -16   2   2    0.02    0.12
  16  -2  -2    0.21    0.12
  16  -2  -2    0.27    0.08
  16   2  -2    0.08    0.11
  14   2  -2    1.28    0.16
  14  -2  -2    1.39    0.12
 -14   2   2    1.35    0.17
  14  -2  -2    1.39    0.17
 -14  -2   2    1.28    0.17
  14   2  -2    1.39    0.14
 -14   2   2    1.11    0.16
  12   2  -2    3.21    0.19
 -12  -2   2    3.64    0.24
  12  -2  -2    3.75    0.23
  12  -2  -2    3.65    0.18
 -12   2   2    3.35    0.22
  12   2  -2    3.43    0.23
 -12   2   2    3.73    0.24
  10   2  -2    3.80    0.23
  10   2  -2    3.93    0.19
  10  -2  -2    3.53    0.20
  10   2  -2    3.50    0.21
  10  -2  -2    3.74    0.17
 -10  -2   2    3.33    0.21
  10  -2  -2    4.09    0.23
 -10   2   2    3.70    0.22
 -10   2   2    3.79    0.22
   8  -2  -2   28.09    0.91
   8   2  -2   27.67    0.91
  -8   2   2   28.58    0.92
  -8  -2   2   27.72    0.91
   8   2  -2   29.85    0.92
   8  -2  -2   30.61    0.93
   8   2  -2   27.60    0.83
   8  -2  -2   28.78    0.86
  -6  -2   2   16.23    0.53
  -6  -2   2   16.86    0.49
  -6   2   2   15.74    0.53
   6   2  -2   14.55    0.48
  -6  -2   2   16.20    0.53
   6  -2  -2   15.55    0.53
  -6   2   2   16.79    0.53
   6   2  -2   16.72    0.54
   6  -2  -2   16.64    0.54
  -6  -2   2   16.35    0.50
   6  -2  -2   16.36    0.54
   6   2  -2   15.89    0.53
   4   2  -2   92.31    2.65
   4  -2  -2   92.49    2.65
  -4  -2   2   90.94    2.64
  -4   2   2   89.89    2.65
   4   2  -2   89.30    2.65
  -4  -2   2   91.14    2.44
  -4  -2   2   87.26    2.65
   4   2  -2   85.26    2.44
   4  -2  -2   89.81    2.65
  -4   2   2   94.15    2.65
  -2  -2   2    4.84    0.18
   2   2  -2    4.91    0.17
  -2  -2   2    5.27    0.18
   2  -2  -2    4.81    0.18
  -2   2   2    4.84    0.18
  -2   2   2    5.20    0.18
   2  -2  -2    4.86    0.18
   2   2  -2    4.88    0.18
  -2  -2   2    4.89    0.17
   0  -2  -2   63.45    1.82
   0   2   2   64.26    1.82
   0   2   2   61.17    1.82
   0  -2  -2   61.02    1.82
   0  -2   2   60.71    1.81
   0  -2   2   60.71    1.81
   0   2  -2   60.60    1.82
  -2   2  -2    2.05    0.11
  -2   2  -2    2.20    0.12
   2   2   2    2.17    0.11
   2   2   2    2.29    0.12
  -2  -2  -2    2.07    0.12
   2  -2   2    1.84    0.11
   2  -2   2    1.97    0.11
  -2  -2  -2    2.13    0.11
   4  -2   2  380.77   10.41
   4   2   2  376.38   10.41
  -4  -2  -2  363.85   10.40
  -4   2  -2  352.31   10.42
  -4   2  -2  362.57   10.40
   4   2   2  347.65   10.41
   4  -2   2  351.64   10.41
  -4  -2  -2  354.20   10.42
  -4   2  -2  359.52   10.42
  -6   2  -2   64.18    1.99
  -6  -2  -2   67.16    1.99
  -6   2  -2   68.28    1.99
   6   2   2   67.07    1.99
   6  -2   2   66.33    1.99
  -6  -2  -2   63.66    2.00
  -8   2  -2    4.53    0.24
   8  -2   2    4.25    0.23
  -8  -2  -2    4.38    0.25
   8   2   2    4.36    0.24
  -8  -2  -2    4.63    0.24
  -8   2  -2    4.23    0.24
  10  -2   2    2.34    0.19
  10   2   2    1.51    0.16
 -10   2  -2    1.55    0.16
 -10  -2  -2    1.63    0.18
 -12  -2  -2    0.31    0.13
  12  -2   2    0.46    0.12
  12   2   2    0.29    0.12
 -12   2  -2    0.52    0.13
  12  -2   2    0.32    0.06
 -14   2  -2    2.04    0.21
  14   2   2    1.74    0.20
  14  -2   2    2.19    0.21
  14  -2   2    1.82    0.11
 -14  -2  -2    2.05    0.23
 -16   2  -2    0.58    0.17
  16  -2   2    0.69    0.17
  16   2   2    0.25    0.15
 -16  -2  -2    0.53    0.18
  18   2   2    1.55    0.22
 -18  -2  -2    1.59    0.25
  18  -2   2    1.03    0.20
 -18   2  -2    1.74    0.25
 -20   2  -2   -0.07    0.16
  20  -2   2   -0.06    0.15
 -20  -2  -2   -0.12    0.17
 -20   2  -2    0.16    0.17
  20   2   2    0.21    0.16
  23  -3  -2   -0.11    0.15
 -23   3   2    0.50    0.21
  23   3  -2   -0.15    0.15
  23   3  -2    0.29    0.16
 -23  -3   2    0.17    0.19
  21  -3  -2   -0.01    0.10
  21  -3  -2   -0.04    0.13
  21   3  -2   -0.04    0.10
  21   3  -2    0.07    0.15
 -21   3   2    0.04    0.17
 -21  -3   2   -0.08    0.15
  19  -3  -2    0.67    0.18
 -19   3   2    0.61    0.19
 -19  -3   2    0.56    0.18
  19   3  -2    0.61    0.16
  19   3  -2    0.55    0.17
  19  -3  -2    0.71    0.12
  17  -3  -2    1.47    0.20
  17   3  -2    1.26    0.19
 -17  -3   2    1.46    0.20
  17   3  -2    1.28    0.17
  17  -3  -2    1.14    0.13
 -17   3   2    1.24    0.20
  15  -3  -2    0.32    0.12
 -15  -3   2   -0.01    0.11
  15   3  -2    0.03    0.08
  15  -3  -2    0.04    0.08
  15   3  -2    0.11    0.10
 -15   3   2    0.21    0.12
  13   3  -2    1.26    0.16
  13   3  -2    1.34    0.14
  13  -3  -2    1.14    0.11
  13  -3  -2    1.12    0.16
 -13   3   2    1.34    0.17
 -13  -3   2    1.25    0.16
  11  -3  -2    1.34    0.12
 -11  -3   2    1.24    0.14
  11  -3  -2    1.47    0.15
  11   3  -2    1.14    0.12
  11   3  -2    1.35    0.14
 -11   3   2    1.48    0.15
   9   3  -2   19.10    0.61
   9   3  -2   19.02    0.67
   9   3  -2   22.00    0.69
  -9  -3   2   18.73    0.68
   9  -3  -2   19.51    0.68
  -9   3   2   19.34    0.68
   9  -3  -2   20.65    0.69
   7   3  -2    0.56    0.07
   7  -3  -2    0.41    0.07
  -7  -3   2    0.58    0.08
   7  -3  -2    0.48    0.09
  -7   3   2    0.58    0.09
   7  -3  -2    0.55    0.09
   7   3  -2    0.70    0.09
   5   3  -2    0.47    0.06
  -5  -3   2    0.52    0.06
  -5  -3   2    0.46    0.06
   5   3  -2    0.44    0.06
   5   3  -2    0.20    0.05
  -5   3   2    0.45    0.06
   5  -3  -2    0.45    0.07
   5  -3  -2    0.58    0.07
  -5   3   2    0.40    0.07
  -5  -3   2    0.44    0.06
  -3  -3   2   97.04    2.58
   3   3  -2   97.73    2.80
   3  -3  -2   93.47    2.80
  -3  -3   2   94.79    2.80
   3   3  -2   90.52    2.58
   3   3  -2   94.41    2.80
   3  -3  -2   99.86    2.80
  -3   3   2   98.09    2.80
  -3  -3   2   97.33    2.80
  -3   3   2   93.11    2.80
   1  -3  -2   10.93    0.37
  -1   3   2   10.66    0.37
   1  -3  -2   10.40    0.36
   1  -3  -2   10.95    0.31
  -1   3   2   10.71    0.31
  -1  -3   2   11.22    0.36
  -1  -3   2   10.54    0.36
   1   3  -2   10.60    0.36
  -1   3   2   11.20    0.37
   1   3  -2   11.32    0.36
  -1  -3  -2    4.89    0.20
   1  -3   2    4.75    0.19
  -1  -3  -2    4.63    0.20
   1   3   2    4.78    0.20
   1   3   2    4.95    0.16
   1  -3   2    4.68    0.19
   1   3   2    4.85    0.20
  -1   3  -2    5.05    0.20
  -1   3  -2    4.60    0.19
   3   3   2    8.57    0.31
   3  -3   2    7.99    0.31
   3  -3   2    7.52    0.30
   3   3   2    8.08    0.30
  -3  -3  -2    8.39    0.31
  -3   3  -2    7.49    0.30
   3  -3   2    9.05    0.31
  -3  -3  -2    8.32    0.31
  -3   3  -2    7.11    0.31
  -5   3  -2   38.83    1.16
   5   3   2   36.48    1.15
   5  -3   2   36.54    1.15
  -5  -3  -2   35.36    1.16
  -5  -3  -2   38.36    1.16
  -5   3  -2   36.90    1.16
   7   3   2   52.72    1.66
  -7   3  -2   56.22    1.66
  -7   3  -2   53.39    1.67
  -7  -3  -2   55.03    1.66
  -7   3  -2   52.76    1.66
  -7  -3  -2   54.33    1.68
   7  -3   2   53.51    1.66
   9  -3   2   53.86    1.68
  -9  -3  -2   51.73    1.69
  -9   3  -2   52.96    1.69
  -9   3  -2   53.75    1.69
  -9  -3  -2   55.64    1.54
   9   3   2   54.67    1.69
 -11  -3  -2   -0.02    0.11
 -11   3  -2   -0.24    0.09
  11  -3   2    0.05    0.09
 -11  -3  -2   -0.09    0.04
  11   3   2   -0.08    0.09
 -11   3  -2    0.07    0.10
  13  -3   2    6.83    0.26
  13   3   2    7.01    0.38
 -13   3  -2    6.46    0.38
 -13  -3  -2    6.82    0.39
 -13   3  -2    6.99    0.38
  13  -3   2    6.78    0.37
 -15  -3  -2   10.33    0.52
  15   3   2   10.64    0.51
  15  -3   2   10.52    0.50
 -15   3  -2   10.36    0.52
 -15   3  -2   10.50    0.52
  15  -3   2   10.34    0.36
  17  -3   2    0.55    0.17
 -17   3  -2    0.45    0.19
  17   3   2    0.44    0.17
 -17  -3  -2    0.60    0.19
 -17   3  -2    0.36    0.17
 -19   3  -2    0.14    0.18
  19   3   2    0.27    0.17
 -19  -3  -2    0.12    0.18
  19   3   2    0.33    0.15
 -19   3  -2    0.30    0.19
  19  -3   2    0.34    0.17
 -21   3  -2   -0.16    0.18
  22   4  -2   -0.10    0.14
 -22   4   2   -0.12    0.17
  22   4  -2   -0.04    0.15
  22  -4  -2    0.29    0.18
 -22  -4   2    0.07    0.17
  20   4  -2    0.73    0.16
  20  -4  -2    1.20    0.21
  20   4  -2    0.88    0.20
 -20  -4   2    0.78    0.20
  20  -4  -2    0.68    0.13
 -20   4   2    0.50    0.19
  18   4  -2    0.26    0.13
  18  -4  -2    0.09    0.14
  18   4  -2    0.10    0.14
  18  -4  -2    0.01    0.09
 -18  -4   2    0.05    0.16
 -18   4   2    0.07    0.15
  16   4  -2    0.56    0.15
  16  -4  -2    0.78    0.12
 -16   4   2    0.79    0.18
 -16  -4   2    0.86    0.18
  16  -4  -2    0.84    0.17
  16   4  -2    0.87    0.14
  14   4  -2    0.33    0.12
  14  -4  -2    0.05    0.09
  14  -4  -2    0.12    0.08
  14   4  -2   -0.01    0.09
 -14   4   2   -0.09    0.10
 -14  -4   2   -0.06    0.10
  12   4  -2    5.58    0.26
  12   4  -2    5.68    0.31
 -12   4   2    5.87    0.31
 -12  -4   2    5.76    0.32
  12  -4  -2    5.88    0.31
  10  -4  -2    2.15    0.18
  10   4  -2    1.73    0.16
  10   4  -2    2.11    0.15
 -10   4   2    2.14    0.18
  10   4  -2    1.83    0.16
 -10  -4   2    1.95    0.17
   8  -4  -2    5.35    0.27
   8   4  -2    5.10    0.22
  -8   4   2    4.73    0.25
   8   4  -2    5.16    0.25
   8  -4  -2    5.18    0.26
   8   4  -2    5.14    0.25
   8  -4  -2    5.23    0.26
  -8  -4   2    4.94    0.26
   6  -4  -2   77.74    2.21
   6   4  -2   71.34    2.02
   6  -4  -2   73.33    2.20
  -6  -4   2   74.76    2.02
   6   4  -2   76.24    2.20
  -6   4   2   71.27    2.20
   6   4  -2   71.21    2.19
  -6  -4   2   71.03    2.19
   4  -4  -2    2.42    0.15
  -4   4   2    2.20    0.14
   4   4  -2    2.19    0.13
  -4  -4   2    2.20    0.14
   4  -4  -2    2.27    0.14
   4   4  -2    2.28    0.12
  -4   4   2    2.21    0.14
  -4  -4   2    2.39    0.14
  -4  -4   2    2.26    0.12
   4   4  -2    2.38    0.14
  -2  -4   2    5.30    0.22
   2  -4  -2    5.37    0.22
  -2   4   2    5.29    0.22
   2  -4  -2    5.49    0.22
  -2   4   2    5.15    0.22
  -2  -4   2    5.40    0.19
  -2  -4   2    5.67    0.22
   2   4  -2    5.59    0.22
   2  -4  -2    5.29    0.16
   2   4  -2    4.78    0.21
   0   4   2   16.22    0.52
   0  -4   2   14.96    0.51
   0   4   2   15.08    0.52
   0  -4  -2   16.16    0.52
   0  -4  -2   15.30    0.52
   0  -4  -2   15.80    0.44
   0   4  -2   15.91    0.52
   0   4   2   15.23    0.44
   0   4  -2   14.96    0.51
   0  -4   2   16.01    0.52
  -2  -4  -2    0.53    0.07
  -2   4  -2    0.41    0.07
   2  -4   2    0.46    0.07
  -2   4  -2    0.47    0.07
   2   4   2    0.57    0.05
   2  -4   2    0.57    0.08
   2   4   2    0.57    0.07
   2   4   2    0.53    0.08
  -2  -4  -2    0.50    0.07
  -4   4  -2   19.32    0.67
  -4   4  -2   20.55    0.67
  -4  -4  -2   19.31    0.67
  -4  -4  -2   20.87    0.67
   4   4   2   20.15    0.67
   4   4   2   20.30    0.59
   4  -4   2   19.32    0.66
  -6  -4  -2    0.58    0.10
  -6   4  -2    0.13    0.08
   6   4   2    0.31    0.07
   6  -4   2    0.09    0.08
   6   4   2    0.37    0.08
  -6   4  -2    0.19    0.09
  -6  -4  -2    0.41    0.09
  -8   4  -2   76.45    2.32
   8   4   2   75.80    2.31
  -8  -4  -2   75.18    2.32
   8  -4   2   76.35    2.31
 -10   4  -2    1.51    0.18
  10   4   2    1.71    0.17
 -10  -4  -2    1.50    0.11
 -10  -4  -2    1.39    0.17
  10  -4   2    1.61    0.17
  12   4   2   31.02    1.07
 -12   4  -2   30.41    1.08
  12  -4   2   31.76    1.07
 -12  -4  -2   29.24    1.08
 -12  -4  -2   30.77    0.90
 -14  -4  -2    0.31    0.17
  14   4   2    0.28    0.13
  14  -4   2    0.47    0.09
 -14   4  -2    0.61    0.18
  14   4   2    0.46    0.15
  14  -4   2    0.52    0.16
 -16   4  -2    2.19    0.26
  16   4   2    1.95    0.21
 -16  -4  -2    2.22    0.27
  16  -4   2    2.26    0.25
  16   4   2    2.26    0.25
  16  -4   2    2.06    0.15
 -18  -4  -2    1.51    0.25
  18  -4   2    0.99    0.21
  18   4   2    0.71    0.17
  18   4   2    1.31    0.22
 -18   4  -2    0.88    0.22
  20   4   2    0.23    0.19
  20   4   2    0.20    0.17
 -20  -4  -2    0.33    0.19
  20  -4   2   -0.01    0.17
 -20   4  -2    0.16    0.19
 -21  -5   2    0.12    0.17
  21  -5  -2   -0.07    0.09
 -21   5   2   -0.15    0.15
  21   5  -2    0.13    0.15
  21  -5  -2   -0.19    0.14
  21   5  -2    0.12    0.14
 -19  -5   2    1.25    0.22
  19  -5  -2    0.97    0.14
  19   5  -2    1.04    0.18
 -19   5   2    1.17    0.21
  19   5  -2    0.69    0.19
  19  -5  -2    1.24    0.22
  17  -5  -2    1.02    0.19
 -17   5   2    1.14    0.20
  17  -5  -2    1.10    0.14
  17   5  -2    0.90    0.16
  17   5  -2    0.86    0.19
 -17  -5   2    0.98    0.20
  15   5  -2    2.09    0.18
 -15  -5   2    1.90    0.22
  15   5  -2    2.28    0.22
  15  -5  -2    2.16    0.18
 -15   5   2    1.86    0.22
  15  -5  -2    2.24    0.22
  13   5  -2    0.35    0.12
  13   5  -2    0.35    0.10
  13  -5  -2    0.46    0.13
 -13  -5   2    0.40    0.12
 -13   5   2    0.44    0.13
 -11  -5   2    6.00    0.33
  11  -5  -2    6.82    0.34
  11   5  -2    5.92    0.31
 -11   5   2    6.74    0.34
  11   5  -2    6.02    0.28
   9  -5  -2   28.15    0.95
  -9  -5   2   28.20    0.95
   9   5  -2   29.67    0.96
   9   5  -2   28.91    0.86
   9   5  -2   27.58    0.94
  -9   5   2   28.26    0.95
   7   5  -2    4.91    0.25
   7   5  -2    5.37    0.23
  -7   5   2    5.05    0.26
   7   5  -2    5.52    0.27
   7  -5  -2    5.26    0.26
  -7  -5   2    4.94    0.26
   7  -5  -2    5.42    0.27
  -5  -5   2    0.32    0.07
   5   5  -2    0.32    0.07
   5  -5  -2    0.24    0.07
   5  -5  -2    0.14    0.07
   5   5  -2    0.19    0.06
  -5   5   2    0.14    0.07
   5   5  -2    0.39    0.08
  -3  -5   2    6.91    0.29
  -3   5   2    6.67    0.29
   3   5  -2    7.09    0.26
  -3  -5   2    7.50    0.26
   3  -5  -2    7.03    0.30
   3   5  -2    7.72    0.30
   3   5  -2    7.07    0.29
   3  -5  -2    7.54    0.30
  -1   5   2    3.22    0.18
   1   5  -2    3.13    0.17
   1  -5  -2    3.48    0.12
   1  -5  -2    3.26    0.18
   1   5  -2    3.67    0.18
   1  -5  -2    3.85    0.19
  -1  -5   2    3.62    0.18
  -1  -5   2    3.38    0.15
   1   5   2    2.68    0.16
  -1   5  -2    2.70    0.16
  -1  -5  -2    2.56    0.16
  -1  -5  -2    2.58    0.16
   1   5   2    2.61    0.11
   1  -5   2    2.41    0.15
  -1  -5  -2    2.62    0.11
  -1   5  -2    2.60    0.16
   3  -5   2    2.73    0.17
  -3  -5  -2    2.91    0.18
   3   5   2    2.90    0.13
   3   5   2    2.81    0.17
  -3   5  -2    3.03    0.18
  -3   5  -2    2.57    0.17
  -3  -5  -2    2.82    0.18
   5   5   2    7.93    0.34
  -5   5  -2    7.63    0.34
   5   5   2    8.10    0.29
  -5  -5  -2    8.10    0.35
   5  -5   2    7.45    0.33
  -5  -5  -2    8.16    0.34
  -5   5  -2    7.96    0.34
   7   5   2   30.85    0.90
  -7   5  -2   29.82    1.01
   7  -5   2   30.63    1.00
  -7  -5  -2   29.68    1.01
   7   5   2   30.34    1.00
   9   5   2    3.71    0.25
   9   5   2    3.32    0.21
  -9  -5  -2    3.82    0.26
  -9   5  -2    3.41    0.25
   9  -5   2    3.16    0.22
  11  -5   2    0.80    0.16
  11   5   2    1.17    0.17
 -11   5  -2    0.75    0.16
  11   5   2    0.87    0.13
 -11  -5  -2    0.70    0.18
 -13  -5  -2    1.93    0.23
  13  -5   2    2.35    0.23
  13   5   2    1.83    0.21
 -13   5  -2    1.68    0.22
  13   5   2    2.04    0.19
 -15  -5  -2    5.00    0.35
  15   5   2    4.29    0.29
  15   5   2    4.68    0.35
  15  -5   2    4.95    0.35
 -15   5  -2    4.03    0.33
  17  -5   2    1.06    0.22
  17   5   2    0.83    0.20
 -17   5  -2    1.07    0.23
 -17  -5  -2    1.12    0.22
  17   5   2    1.43    0.20
  19   5   2    0.24    0.18
  19  -5   2    0.14    0.17
  19   5   2    0.09    0.15
 -19   5  -2    0.26    0.19
 -19  -5  -2    0.14    0.20
  22   6  -2    0.22    0.16
  22  -6  -2    0.16    0.18
 -22  -6   2    0.50    0.20
  22   6  -2    0.38    0.20
 -22   6   2    0.44    0.20
  20   6  -2    0.13    0.16
  20  -6  -2    0.01    0.11
 -20  -6   2    0.34    0.18
  20  -6  -2    0.29    0.18
 -20   6   2    0.16    0.16
  20   6  -2    0.10    0.13
 -18  -6   2    0.18    0.16
  18   6  -2    0.10    0.13
  18  -6  -2    0.12    0.12
  18  -6  -2    0.09    0.13
  18   6  -2    0.16    0.15
 -18   6   2    0.37    0.17
 -16  -6   2    8.60    0.47
  16  -6  -2    8.36    0.45
  16   6  -2    8.26    0.46
  16  -6  -2    8.64    0.39
 -16   6   2    8.96    0.47
  16   6  -2    8.59    0.40
  14  -6  -2    0.03    0.12
  14   6  -2    0.01    0.10
  14   6  -2    0.23    0.11
 -14  -6   2    0.15    0.13
 -14   6   2    0.08    0.13
  12   6  -2    3.30    0.21
  12  -6  -2    3.40    0.24
 -12   6   2    3.47    0.26
 -12  -6   2    2.84    0.25
  12   6  -2    3.78    0.25
  10   6  -2    0.45    0.10
 -10   6   2    0.30    0.11
  10   6  -2    0.22    0.10
  10  -6  -2    0.28    0.10
 -10  -6   2    0.33    0.11
   8  -6  -2    3.33    0.23
  -8   6   2    3.64    0.24
   8   6  -2    3.70    0.20
  -8  -6   2    3.97    0.24
   8   6  -2    3.82    0.23
   6   6  -2    8.76    0.33
   6   6  -2    9.19    0.37
  -6  -6   2    9.17    0.38
  -6   6   2    8.52    0.37
   6  -6  -2    8.32    0.37
   6   6  -2    9.43    0.38
   4   6  -2    0.32    0.08
  -4   6   2    0.20    0.08
   4   6  -2    0.22    0.07
   4  -6  -2    0.22    0.08
   4   6  -2    0.22    0.06
   4  -6  -2    0.31    0.08
  -4  -6   2    0.20    0.07
   2  -6  -2    5.19    0.25
   2  -6  -2    5.17    0.18
   2   6  -2    5.19    0.25
   2   6  -2    4.49    0.24
  -2  -6   2    5.23    0.25
  -2  -6   2    5.23    0.21
   2  -6  -2    5.61    0.26
  -2   6   2    5.18    0.25
   0  -6  -2   12.90    0.47
   0   6  -2   12.97    0.46
   0  -6  -2   12.49    0.37
   0  -6  -2   12.27    0.46
   0   6   2   11.93    0.37
   0  -6   2   11.96    0.45
   0   6   2   12.03    0.46
   0   6  -2   11.96    0.46
  -2  -6  -2    0.01    0.04
  -2   6  -2   -0.02    0.06
   2   6   2   -0.04    0.04
   2  -6   2   -0.01    0.06
  -2  -6  -2   -0.07    0.06
  -2   6  -2   -0.01    0.06
   2   6   2   -0.08    0.06
  -2  -6  -2    0.05    0.07
  -4   6  -2   21.92    0.72
  -4   6  -2   20.02    0.71
   4   6   2   20.30    0.62
   4   6   2   20.66    0.71
   4  -6   2   20.19    0.71
  -4  -6  -2   20.19    0.72
  -6   6  -2    0.30    0.12
  -6  -6  -2    0.52    0.12
   6  -6   2    0.31    0.11
   6   6   2    0.38    0.10
   6   6   2    0.49    0.08
  -8   6  -2    5.89    0.33
   8   6   2    6.03    0.32
   8  -6   2    5.64    0.31
   8   6   2    6.47    0.27
  -8  -6  -2    6.05    0.33
  10  -6   2   26.91    0.94
 -10   6  -2   26.70    0.96
  10   6   2   26.80    0.95
  10   6   2   26.97    0.84
 -10  -6  -2   26.32    0.96
  12   6   2   12.57    0.56
  12  -6   2   13.05    0.56
 -12   6  -2   13.01    0.57
 -12  -6  -2   12.72    0.59
  12   6   2   12.00    0.49
  14   6   2    0.05    0.14
  14   6   2    0.01    0.13
 -14   6  -2   -0.06    0.15
  14  -6   2    0.24    0.15
 -14  -6  -2    0.16    0.16
  16  -6   2    3.03    0.29
 -16  -6  -2    3.07    0.31
 -16   6  -2    3.05    0.30
  16   6   2    2.80    0.29
  16   6   2    3.18    0.27
  18  -6   2    2.66    0.29
  18   6   2    2.49    0.29
 -18  -6  -2    2.80    0.32
 -18   6  -2    2.61    0.31
  18   6   2    2.59    0.26
  21   7  -2    0.07    0.17
  21   7  -2   -0.18    0.12
 -21   7   2    0.01    0.17
 -21  -7   2   -0.04    0.18
  21  -7  -2   -0.08    0.13
  21  -7  -2    0.11    0.17
 -19   7   2   -0.04    0.16
  19  -7  -2    0.11    0.13
  19   7  -2   -0.13    0.12
  19  -7  -2    0.12    0.16
  19   7  -2    0.03    0.15
 -19  -7   2   -0.08    0.15
  17  -7  -2    0.58    0.14
 -17  -7   2    0.72    0.20
  17  -7  -2    0.71    0.18
  17   7  -2    0.70    0.16
  17   7  -2    0.70    0.19
 -17   7   2    0.63    0.18
  15   7  -2    0.28    0.15
 -15   7   2    0.67    0.18
  15  -7  -2    0.26    0.15
 -15  -7   2    0.57    0.18
  15   7  -2    0.21    0.12
  13  -7  -2    0.13    0.13
 -13  -7   2    0.01    0.13
 -13   7   2    0.25    0.13
  13   7  -2    0.04    0.10
  13   7  -2    0.29    0.11
 -11  -7   2    0.14    0.11
  11   7  -2    0.02    0.08
  11  -7  -2    0.09    0.11
 -11   7   2    0.43    0.14
  11   7  -2    0.12    0.10
   9   7  -2    2.66    0.22
   9  -7  -2    3.30    0.23
   9   7  -2    2.93    0.19
  -9   7   2    2.62    0.21
  -9  -7   2    3.09    0.23
   7  -7  -2    5.85    0.30
  -7  -7   2    5.79    0.30
  -7   7   2    5.74    0.30
   7   7  -2    5.62    0.25
   7   7  -2    5.44    0.29
   5   7  -2   23.25    0.70
   5   7  -2   21.27    0.77
  -5   7   2   22.03    0.78
   5   7  -2   24.38    0.79
  -5  -7   2   22.45    0.78
   5  -7  -2   21.57    0.77
   3  -7  -2    1.87    0.17
  -3  -7   2    1.56    0.14
   3   7  -2    1.49    0.14
   3  -7  -2    1.84    0.10
  -3   7   2    1.62    0.15
   3   7  -2    1.91    0.16
   1   7  -2    9.01    0.38
  -1   7   2    9.17    0.38
   1   7  -2    9.74    0.39
   1  -7  -2    8.83    0.38
   1  -7  -2    9.06    0.29
  -1  -7   2    8.86    0.37
   1   7   2   35.99    1.16
  -1   7  -2   36.54    1.15
  -1  -7  -2   35.85    1.00
  -1  -7  -2   34.99    1.16
   1   7   2   36.75    1.01
  -1   7  -2   34.78    1.15
   1  -7   2   34.98    1.14
  -3  -7  -2    4.57    0.27
  -3   7  -2    4.77    0.27
  -3   7  -2    5.09    0.27
   3  -7   2    4.87    0.26
   3   7   2    4.73    0.20
  -3  -7  -2    5.01    0.20
   3   7   2    4.09    0.25
   5  -7   2    0.08    0.09
   5   7   2    0.19    0.09
  -5  -7  -2   -0.01    0.08
  -5   7  -2    0.14    0.10
   5   7   2    0.07    0.06
   7  -7   2    2.33    0.21
  -7   7  -2    2.61    0.21
   7   7   2    2.33    0.20
  -7  -7  -2    2.65    0.23
   7   7   2    2.90    0.17
  -9   7  -2    0.58    0.15
  -9  -7  -2    0.84    0.16
   9  -7   2    0.57    0.15
   9   7   2    0.58    0.11
   9   7   2    0.74    0.13
 -11  -7  -2    3.55    0.31
  11   7   2    3.81    0.25
 -11   7  -2    3.88    0.31
  11   7   2    4.18    0.31
  11  -7   2    4.24    0.31
 -13   7  -2   -0.13    0.14
 -13  -7  -2    0.27    0.16
  13  -7   2    0.10    0.15
  13   7   2   -0.05    0.12
  13   7   2    0.27    0.14
 -15   7  -2    0.85    0.21
  15   7   2    0.83    0.17
 -15  -7  -2    1.00    0.21
  15  -7   2    0.73    0.19
  15   7   2    0.78    0.19
 -17   7  -2    1.15    0.22
 -17  -7  -2    0.87    0.23
  17   7   2    0.82    0.19
  17   7   2    1.00    0.21
  17  -7   2    0.94    0.21
  19   7   2    0.19    0.18
  19   7   2    0.32    0.17
  19  -7   2    0.44    0.21
 -19   7  -2    0.23    0.20
 -19  -7  -2    0.52    0.22
  20  -8  -2   -0.09    0.14
  20   8  -2    0.08    0.16
  20   8  -2   -0.17    0.12
  20  -8  -2    0.00    0.16
 -20  -8   2    0.16    0.19
 -20   8   2   -0.15    0.16
  18   8  -2   -0.01    0.15
  18   8  -2    0.09    0.13
  18  -8  -2   -0.10    0.15
 -18  -8   2   -0.01    0.16
 -18   8   2    0.27    0.18
  16   8  -2    0.19    0.14
  16   8  -2    0.17    0.13
  16  -8  -2   -0.01    0.14
 -16   8   2    0.19    0.15
 -16  -8   2   -0.04    0.15
  14   8  -2    4.60    0.34
 -14  -8   2    4.95    0.36
 -14   8   2    4.98    0.35
  14   8  -2    4.64    0.29
  14  -8  -2    5.10    0.35
  12   8  -2    3.07    0.27
 -12  -8   2    3.16    0.28
  12  -8  -2    3.36    0.28
  12   8  -2    2.83    0.23
 -12   8   2    3.08    0.28
  10   8  -2    0.16    0.09
  10  -8  -2    0.16    0.11
  10   8  -2    0.15    0.11
 -10   8   2    0.04    0.12
 -10  -8   2    0.06    0.12
   8   8  -2    7.53    0.31
   8  -8  -2    7.50    0.37
   8   8  -2    7.57    0.37
  -8   8   2    6.80    0.36
  -8  -8   2    7.24    0.37
   6  -8  -2    0.48    0.11
  -6   8   2    0.52    0.12
   6   8  -2    0.66    0.09
   6   8  -2    0.46    0.11
  -6  -8   2    0.55    0.12
  -4  -8   2    1.23    0.15
   4   8  -2    1.27    0.15
   4  -8  -2    1.47    0.16
  -4   8   2    1.23    0.15
  -2   8   2    3.97    0.24
   2  -8  -2    3.81    0.24
   2  -8  -2    3.99    0.16
   2   8  -2    3.58    0.23
  -2  -8   2    3.78    0.24
   0   8  -2    7.08    0.34
   0  -8  -2    7.15    0.25
   0  -8  -2    6.77    0.34
   0   8   2    6.70    0.33
   0  -8   2    7.33    0.34
   2  -8   2    0.11    0.08
   2   8   2    0.17    0.06
  -2  -8  -2    0.09    0.09
  -2   8  -2    0.15    0.09
   2   8   2    0.04    0.09
  -2  -8  -2    0.16    0.05
  -4  -8  -2    0.61    0.13
   4  -8   2    0.50    0.11
   4   8   2    0.58    0.12
   4   8   2    0.50    0.08
  -4   8  -2    0.48    0.12
  -6  -8  -2    1.39    0.17
   6  -8   2    1.64    0.17
  -6   8  -2    1.63    0.18
   6   8   2    1.58    0.17
   6   8   2    1.65    0.13
   8  -8   2   -0.09    0.10
   8   8   2    0.08    0.08
  -8  -8  -2   -0.03    0.11
  -8   8  -2   -0.09    0.11
   8   8   2    0.01    0.09
 -10   8  -2    5.39    0.36
  10   8   2    5.64    0.28
 -10  -8  -2    5.59    0.37
  10  -8   2    5.55    0.35
  10   8   2    4.91    0.32
 -12  -8  -2    0.11    0.15
  12   8   2    0.07    0.14
 -12   8  -2   -0.08    0.14
  12   8   2    0.04    0.12
  12  -8   2    0.24    0.16
  14   8   2    0.19    0.13
  14   8   2    0.21    0.15
 -14  -8  -2    0.19    0.17
  14  -8   2    0.01    0.16
 -14   8  -2    0.44    0.18
  16   8   2    1.80    0.21
  16  -8   2    1.68    0.25
 -16   8  -2    1.26    0.24
 -16  -8  -2    1.50    0.26
  16   8   2    1.76    0.25
  18  -8   2    0.10    0.19
  18   8   2    0.37    0.17
 -18   8  -2    0.48    0.22
  18   8   2    0.60    0.20
 -18  -8  -2    0.57    0.22
  19   9  -2    0.51    0.20
  19  -9  -2    0.57    0.20
  19  -9  -2    0.13    0.15
 -19  -9   2   -0.01    0.18
  19   9  -2    0.40    0.16
 -19   9   2    0.56    0.20
  17   9  -2   -0.19    0.11
  17  -9  -2    0.06    0.15
 -17  -9   2   -0.15    0.15
  17   9  -2    0.06    0.15
 -17   9   2    0.15    0.16
  15   9  -2   -0.02    0.12
 -15  -9   2    0.05    0.16
  15   9  -2    0.18    0.15
 -15   9   2    0.20    0.17
  15  -9  -2    0.28    0.16
  13  -9  -2    2.80    0.26
 -13   9   2    2.67    0.27
 -13  -9   2    2.57    0.27
  13   9  -2    2.45    0.25
  13   9  -2    2.26    0.21
  11  -9  -2    1.07    0.19
 -11   9   2    1.25    0.20
 -11  -9   2    1.25    0.20
  11   9  -2    0.82    0.14
  11   9  -2    0.98    0.18
  -9  -9   2    5.89    0.35
  -9   9   2    5.59    0.34
   9  -9  -2    5.33    0.34
   9   9  -2    5.57    0.28
   9   9  -2    5.92    0.34
   7  -9  -2    8.03    0.39
   7   9  -2    7.43    0.32
  -7   9   2    7.38    0.38
   7   9  -2    7.34    0.37
  -7  -9   2    7.05    0.38
  -5   9   2    5.59    0.32
   5   9  -2    5.07    0.30
   5  -9  -2    5.58    0.32
  -5  -9   2    5.77    0.32
   3  -9  -2    0.43    0.12
   3   9  -2    0.37    0.12
  -3   9   2    0.47    0.12
  -3  -9   2    0.51    0.12
   3  -9  -2    0.55    0.07
  -1   9   2    6.77    0.35
   1  -9  -2    6.87    0.25
  -1  -9   2    6.44    0.34
   1  -9  -2    6.50    0.34
   1   9  -2    6.61    0.34
  -1  -9  -2    9.98    0.45
   1   9   2    9.49    0.44
  -1   9  -2    9.93    0.44
   1  -9   2    9.82    0.44
   3   9   2    2.39    0.21
  -3  -9  -2    2.38    0.22
  -3   9  -2    2.60    0.22
   3  -9   2    2.45    0.21
   3   9   2    2.38    0.14
   5  -9   2    3.91    0.27
  -5  -9  -2    4.00    0.28
   5   9   2    3.88    0.27
  -5   9  -2    3.73    0.28
   5   9   2    3.99    0.20
  -7   9  -2   13.75    0.59
   7  -9   2   13.78    0.58
  -7  -9  -2   14.04    0.60
   7   9   2   13.60    0.59
   7   9   2   13.78    0.49
   9   9   2    0.94    0.17
   9  -9   2    0.42    0.16
  -9  -9  -2    0.83    0.19
  -9   9  -2    0.62    0.17
   9   9   2    0.81    0.12
 -11   9  -2   -0.06    0.15
  11   9   2    0.03    0.12
  11  -9   2    0.05    0.14
  11   9   2    0.04    0.10
 -11  -9  -2    0.01    0.14
  13  -9   2    3.06    0.29
 -13   9  -2    3.19    0.31
  13   9   2    2.78    0.23
  13   9   2    3.05    0.29
 -13  -9  -2    2.98    0.30
 -15   9  -2    0.08    0.17
 -15  -9  -2    0.04    0.17
  15   9   2   -0.04    0.15
  15   9   2   -0.02    0.13
  15  -9   2   -0.01    0.16
  17   9   2    0.31    0.16
 -17   9  -2    0.17    0.21
 -17  -9  -2    0.47    0.21
  17   9   2    0.47    0.19
  17  -9   2    0.21    0.19
  18 -10  -2   -0.03    0.16
 -18 -10   2    0.28    0.20
  18  10  -2   -0.02    0.14
  18  10  -2   -0.08    0.15
 -18  10   2    0.16    0.18
 -16 -10   2   -0.27    0.15
  16  10  -2   -0.30    0.11
  16 -10  -2    0.01    0.15
 -16  10   2    0.51    0.19
  16  10  -2   -0.02    0.14
 -14  10   2    0.76    0.19
  14 -10  -2    0.59    0.19
  14  10  -2    0.59    0.17
  14  10  -2    0.56    0.15
 -14 -10   2    0.88    0.21
 -12  10   2    0.09    0.15
  12  10  -2    0.10    0.14
  12  10  -2    0.06    0.12
  12 -10  -2    0.28    0.16
 -12 -10   2    0.13    0.16
 -10  10   2    7.17    0.42
  10  10  -2    6.68    0.34
 -10 -10   2    6.92    0.42
  10  10  -2    6.75    0.40
  10 -10  -2    7.41    0.42
   8 -10  -2   14.54    0.63
   8  10  -2   14.85    0.63
  -8 -10   2   15.20    0.64
   8  10  -2   15.53    0.55
  -8  10   2   15.24    0.64
   6 -10  -2    0.06    0.12
  -6 -10   2    0.11    0.12
  -6  10   2    0.00    0.11
   6  10  -2    0.00    0.10
   6  10  -2    0.02    0.08
   4  10  -2    0.00    0.10
  -4 -10   2   -0.03    0.10
  -4  10   2    0.17    0.12
   4 -10  -2    0.07    0.12
   2 -10  -2   -0.14    0.09
  -2  10   2    0.07    0.10
  -2 -10   2   -0.01    0.10
   2  10  -2    0.09    0.10
   0  10  -2   -0.03    0.10
   0 -10   2   -0.02    0.10
   0  10   2   -0.07    0.08
   0 -10  -2    0.06    0.11
   2  10   2    5.26    0.31
  -2 -10  -2    4.58    0.31
   2 -10   2    4.90    0.31
  -2  10  -2    5.01    0.31
   4  10   2    0.33    0.09
   4 -10   2    0.23    0.13
  -4 -10  -2    0.51    0.14
   4  10   2    0.10    0.11
  -4  10  -2    0.25    0.13
   6 -10   2   14.20    0.61
   6  10   2   14.96    0.62
   6  10   2   14.46    0.50
  -6  10  -2   13.94    0.61
  -6 -10  -2   14.36    0.63
   8 -10   2    0.21    0.15
   8  10   2    0.09    0.10
  -8 -10  -2   -0.03    0.14
  -8  10  -2    0.05    0.14
   8  10   2    0.00    0.12
  10 -10   2    1.01    0.19
  10  10   2    1.45    0.21
 -10  10  -2    1.34    0.21
  10  10   2    1.30    0.16
 -10 -10  -2    1.23    0.22
 -12 -10  -2    0.23    0.17
  12  10   2    0.10    0.15
 -12  10  -2    0.30    0.16
  12 -10   2    0.23    0.16
  12  10   2    0.35    0.13
  14  10   2    0.55    0.19
 -14  10  -2    0.36    0.19
  14 -10   2    0.61    0.20
 -14 -10  -2    0.56    0.20
  14  10   2    0.46    0.14
  16  10   2    0.16    0.17
  16 -10   2    0.05    0.17
 -16  10  -2    0.00    0.18
  16  10   2    0.03    0.14
 -16 -10  -2   -0.05    0.17
  17  11  -2    0.28    0.18
  17  11  -2    0.30    0.16
 -17 -11   2    0.45    0.21
  17 -11  -2    0.41    0.20
 -17  11   2    0.39    0.20
 -15  11   2    0.06    0.17
  15  11  -2    0.03    0.14
  15  11  -2    0.03    0.13
  15 -11  -2    0.36    0.17
 -15 -11   2    0.07    0.17
 -13  11   2    1.29    0.22
 -13 -11   2    1.12    0.22
  13  11  -2    1.16    0.18
  13 -11  -2    1.24    0.22
  13  11  -2    1.56    0.22
 -11 -11   2    0.87    0.21
  11  11  -2    1.05    0.16
  11  11  -2    0.85    0.19
 -11  11   2    1.08    0.20
  11 -11  -2    0.89    0.19
   9  11  -2    0.86    0.18
   9  11  -2    0.88    0.15
   9 -11  -2    0.49    0.17
  -9 -11   2    1.04    0.20
  -9  11   2    0.68    0.18
  -7 -11   2    0.81    0.18
   7  11  -2    0.59    0.13
   7  11  -2    0.51    0.15
   7 -11  -2    0.33    0.16
  -7  11   2    0.46    0.17
  -5  11   2    4.32    0.30
   5  11  -2    4.24    0.30
  -5 -11   2    3.81    0.30
   5 -11  -2    4.06    0.31
   3  11  -2    1.50    0.19
   3 -11  -2    1.27    0.18
  -3 -11   2    1.50    0.19
  -3  11   2    1.18    0.18
   1 -11  -2    0.21    0.13
  -1  11   2    0.52    0.14
  -1 -11   2    0.33    0.14
   1  11  -2    0.32    0.13
   1 -11   2    1.09    0.17
  -1 -11  -2    0.65    0.16
  -1  11  -2    0.63    0.15
   1  11   2    0.66    0.15
  -3 -11  -2   -0.07    0.11
   3  11   2   -0.10    0.10
   3 -11   2   -0.27    0.11
  -3  11  -2   -0.07    0.11
   5  11   2    2.20    0.22
   5 -11   2    1.58    0.22
  -5  11  -2    1.88    0.23
  -5 -11  -2    1.99    0.23
   5  11   2    1.81    0.16
   7 -11   2   -0.03    0.13
  -7 -11  -2   -0.09    0.14
  -7  11  -2   -0.05    0.13
   7  11   2   -0.03    0.09
   7  11   2    0.06    0.13
   9 -11   2    2.00    0.25
  -9  11  -2    2.12    0.25
  -9 -11  -2    1.94    0.25
   9  11   2    1.83    0.22
   9  11   2    2.00    0.18
  11  11   2    0.76    0.19
  11 -11   2    0.77    0.19
  11  11   2    1.25    0.17
 -11  11  -2    0.84    0.21
 -11 -11  -2    0.94    0.21
  13  11   2    0.28    0.16
 -13  11  -2    0.33    0.19
  13 -11   2    0.20    0.17
  13  11   2    0.19    0.12
 -13 -11  -2    0.01    0.17
 -15  11  -2   -0.27    0.17
 -15 -11  -2   -0.09    0.17
  15  11   2    0.03    0.13
  15  11   2    0.03    0.16
  16  12  -2   -0.02    0.13
  16  12  -2    0.04    0.16
 -16  12   2   -0.18    0.17
  16 -12  -2    0.04    0.17
 -14 -12   2    0.02    0.15
 -14  12   2    0.08    0.17
  14  12  -2   -0.12    0.14
  14  12  -2    0.17    0.13
  14 -12  -2    0.07    0.14
  12  12  -2    0.05    0.12
  12  12  -2   -0.10    0.14
 -12  12   2   -0.17    0.13
 -12 -12   2    0.00    0.15
  12 -12  -2    0.09    0.16
  10 -12  -2    0.28    0.17
  10  12  -2   -0.02    0.14
 -10  12   2    0.33    0.17
  10  12  -2    0.22    0.12
 -10 -12   2    0.09    0.17
   8  12  -2   -0.08    0.11
   8  12  -2   -0.14    0.14
  -8  12   2    0.06    0.15
   8 -12  -2    0.29    0.16
  -8 -12   2    0.04    0.16
  -6  12   2    0.85    0.18
  -6 -12   2    0.51    0.18
   6  12  -2    0.65    0.17
   6 -12  -2    0.75    0.19
  -4 -12   2    0.10    0.14
   4  12  -2    0.09    0.12
  -4  12   2   -0.08    0.11
   4 -12  -2   -0.15    0.12
  -2  12   2    0.03    0.12
  -2 -12   2    0.47    0.15
   2  12  -2    0.26    0.14
   2 -12  -2    0.43    0.16
   0 -12  -2   -0.03    0.13
   0 -12   2    0.07    0.13
   0  12  -2    0.04    0.12
   0  12   2   -0.04    0.12
  -2  12  -2   -0.15    0.11
   2  12   2    0.08    0.13
   2 -12   2   -0.34    0.11
  -2 -12  -2   -0.08    0.13
  -4  12  -2    0.27    0.15
   4 -12   2    0.36    0.16
  -4 -12  -2    0.31    0.16
   4  12   2    0.12    0.14
   6  12   2    0.77    0.13
  -6  12  -2    0.57    0.18
  -6 -12  -2    0.32    0.17
   6 -12   2    0.71    0.19
   6  12   2    0.58    0.16
  -8 -12  -2    0.16    0.16
  -8  12  -2    0.29    0.17
   8  12   2    0.41    0.16
   8 -12   2    0.25    0.17
   8  12   2    0.20    0.11
 -10 -12  -2    0.85    0.20
  10  12   2    0.68    0.18
  10  12   2    1.05    0.16
  10 -12   2    0.70    0.20
 -10  12  -2    1.10    0.22
  12 -12   2    0.70    0.20
  12  12   2    0.82    0.16
 -12  12  -2    0.64    0.21
  12  12   2    0.94    0.21
 -12 -12  -2    0.71    0.22
 -13 -13   2    0.19    0.19
  13  13  -2   -0.09    0.13
  13  13  -2   -0.03    0.12
 -13  13   2    0.06    0.16
  13 -13  -2   -0.03    0.17
  11  13  -2   -0.02    0.12
  11 -13  -2   -0.05    0.14
 -11  13   2    0.07    0.16
 -11 -13   2    0.05    0.16
  11  13  -2   -0.06    0.14
   9  13  -2    0.05    0.15
  -9 -13   2   -0.13    0.15
  -9  13   2   -0.14    0.14
   9 -13  -2    0.11    0.16
   7 -13  -2    1.07    0.22
  -7  13   2    1.65    0.24
   7  13  -2    1.14    0.21
  -7 -13   2    1.29    0.23
  -5  13   2    6.69    0.43
   5  13  -2    6.32    0.42
   5 -13  -2    6.55    0.43
  -5 -13   2    7.27    0.44
   3  13  -2    0.31    0.16
  -3  13   2    0.37    0.16
  -3 -13   2    0.38    0.17
   3 -13  -2    0.06    0.17
   1 -13  -2    0.61    0.18
  -1 -13   2    0.47    0.17
  -1  13   2    0.50    0.17
   1  13  -2    0.38    0.15
   1 -13   2    0.03    0.15
  -1 -13  -2    0.32    0.18
   1  13   2    0.28    0.15
  -1  13  -2    0.24    0.15
  -3  13  -2   -0.05    0.13
   3  13   2    0.29    0.15
   3 -13   2    0.08    0.15
  -3 -13  -2    0.12    0.16
  -5 -13  -2   -0.05    0.15
   5  13   2   -0.02    0.13
  -5  13  -2   -0.07    0.13
   5 -13   2   -0.13    0.14
  -7 -13  -2    0.56    0.19
  -7  13  -2    0.80    0.19
   7  13   2    0.67    0.18
   7 -13   2    0.64    0.19
   7  13   2    0.59    0.13
  -9 -13  -2   -0.12    0.15
  -9  13  -2   -0.10    0.14
   9  13   2   -0.23    0.13
   9  13   2   -0.03    0.10
   9 -13   2   -0.07    0.15
  11  13   2    0.02    0.12
  11 -13   2    0.19    0.18
 -11  13  -2    0.12    0.18
  11  13   2    0.35    0.18
 -11 -13  -2   -0.04    0.18
  12  14  -2   -0.08    0.13
 -12  14   2    0.30    0.19
  12 -14  -2    0.03    0.18
  12  14  -2    0.19    0.19
 -10  14   2    0.56    0.20
  10 -14  -2    0.46    0.20
  10  14  -2    0.40    0.18
 -10 -14   2    0.67    0.21
  -8 -14   2    0.03    0.16
   8 -14  -2    0.41    0.19
  -8  14   2    0.43    0.19
   8  14  -2    0.05    0.16
  -6  14   2   -0.25    0.13
  -6 -14   2    0.24    0.18
   6  14  -2    0.04    0.15
   6 -14  -2    0.24    0.16
  -4 -14   2    0.32    0.18
  -4  14   2    0.62    0.19
   4  14  -2    0.34    0.18
   4 -14  -2    0.35    0.18
  -2 -14   2    3.15    0.31
  -2  14   2    2.91    0.30
   2 -14  -2    3.12    0.31
   2  14  -2    2.66    0.29
   0 -14   2    0.87    0.21
   0  14  -2    1.07    0.21
   0 -14  -2    1.32    0.23
   0  14   2    1.23    0.21
  -2  14  -2    0.09    0.15
  -2 -14  -2    0.26    0.18
   2 -14   2    0.70    0.19
   2  14   2    0.14    0.15
  -4 -14  -2   -0.09    0.15
   4  14   2    0.01    0.14
  -4  14  -2    0.00    0.14
   4 -14   2    0.04    0.15
   6 -14   2    0.25    0.16
   6  14   2    0.08    0.15
  -6 -14  -2   -0.07    0.16
  -6  14  -2    0.01    0.16
   8  14   2    0.11    0.16
  -8 -14  -2   -0.06    0.17
   8  14   2    0.22    0.12
   8 -14   2    0.10    0.18
  -8  14  -2    0.19    0.17
  10  14   2    0.22    0.18
 -10  14  -2    0.58    0.21
  10  14   2    0.14    0.13
 -10 -14  -2    0.62    0.22
   9  15  -2    0.24    0.18
  -9  15   2    0.48    0.20
   9 -15  -2    0.23    0.18
  -7  15   2   -0.20    0.15
  -7 -15   2    0.09    0.19
   7 -15  -2    0.21    0.19
   7  15  -2    0.14    0.16
  -5  15   2    0.84    0.21
   5 -15  -2    0.71    0.22
  -5 -15   2    0.78    0.22
   5  15  -2    0.94    0.21
   3 -15  -2   -0.23    0.15
  -3  15   2    0.17    0.16
  -3 -15   2    0.05    0.17
   3  15  -2   -0.09    0.14
   1 -15  -2   -0.05    0.17
  -1 -15   2   -0.09    0.16
  -1  15   2    0.02    0.15
   1  15  -2    0.21    0.17
  -1 -15  -2    0.67    0.22
   1  15   2    0.50    0.19
   1 -15   2    0.55    0.20
  -1  15  -2    0.52    0.19
  -3  15  -2    0.14    0.16
   3 -15   2    0.16    0.18
  -3 -15  -2    0.25    0.19
   3  15   2    0.03    0.16
   5  15   2    0.09    0.16
  -5  15  -2    0.31    0.19
  -5 -15  -2   -0.08    0.18
   7  15   2    0.88    0.22
  -7  15  -2    0.66    0.21
  -7 -15  -2    0.83    0.24
   4  16  -2    0.11    0.17
  -4  16   2    0.14    0.18
   4 -16  -2    0.05    0.19
  -2  16   2    0.68    0.21
   2  16  -2    0.58    0.21
   2 -16  -2    1.02    0.25
   0  16   2    0.42    0.19
   0  16  -2    0.18    0.18
   0 -16  -2   -0.04    0.18
  -2 -16  -2   -0.09    0.19
   2  16   2    0.04    0.18
  -2  16  -2    0.17    0.17
 -24   0   3   -0.04    0.18
  24   0  -3   -0.23    0.15
  24   0  -3   -0.14    0.13
 -24   0   3   -0.25    0.15
 -22   0   3   -0.11    0.14
  22   0  -3   -0.10    0.12
  22   0  -3    0.06    0.15
  20   0  -3   -0.11    0.09
  20   0  -3    0.09    0.13
 -20   0   3   -0.18    0.13
  20   0  -3   -0.06    0.09
 -18   0   3   -0.11    0.12
  18   0  -3   -0.09    0.07
  18   0  -3    0.10    0.11
  18   0  -3   -0.04    0.11
  16   0  -3    0.16    0.11
  16   0  -3   -0.02    0.09
  16   0  -3   -0.07    0.07
 -16   0   3    0.03    0.11
 -14   0   3    0.05    0.10
  14   0  -3   -0.08    0.07
  14   0  -3    0.01    0.06
  14   0  -3    0.13    0.09
  12   0  -3    0.20    0.09
  12   0  -3    0.15    0.06
  12   0  -3    0.06    0.08
  12   0  -3    0.07    0.06
 -12   0   3   -0.11    0.07
  10   0  -3    0.01    0.06
  10   0  -3   -0.05    0.04
 -10   0   3    0.02    0.06
  10   0  -3    0.02    0.06
  10   0  -3   -0.03    0.04
   8   0  -3    0.04    0.04
   8   0  -3    0.02    0.03
   8   0  -3   -0.02    0.04
  -8   0   3   -0.05    0.04
   8   0  -3    0.03    0.04
   6   0  -3   -0.04    0.03
  -6   0   3   -0.06    0.03
   6   0  -3   -0.06    0.03
  -6   0   3   -0.02    0.03
   6   0  -3    0.00    0.03
  -6   0   3   -0.10    0.03
   6   0  -3   -0.04    0.03
  -6   0   3   -0.06    0.03
   4   0  -3   -0.04    0.02
   4   0  -3   -0.02    0.02
  -4   0   3   -0.02    0.02
   4   0  -3   -0.01    0.02
  -4   0   3   -0.04    0.02
   4   0  -3   -0.02    0.02
  -4   0   3   -0.01    0.02
  -4   0   3   -0.01    0.02
  -2   0   3   -0.02    0.02
   2   0  -3   -0.06    0.02
   0   0  -3    0.01    0.02
   0   0  -3    0.02    0.02
   0   0   3   -0.02    0.02
   0   0   3    0.01    0.02
   0   0   3    0.07    0.02
   0   0  -3   -0.02    0.02
  -2   0  -3    0.01    0.04
   2   0   3    0.02    0.02
  -2   0  -3   -0.05    0.03
   2   0   3   -0.02    0.03
  -2   0  -3    0.11    0.03
   2   0   3   -0.06    0.04
   4   0   3   -0.05    0.05
  -4   0  -3   -0.02    0.05
  -4   0  -3    0.03    0.05
  -6   0  -3   -0.09    0.06
  -6   0  -3   -0.06    0.06
   6   0   3   -0.02    0.06
  -8   0  -3    0.03    0.08
   8   0   3   -0.08    0.06
  -8   0  -3    0.03    0.08
  10   0   3    0.02    0.09
 -10   0  -3   -0.16    0.09
 -12   0  -3   -0.09    0.10
  12   0   3    0.03    0.10
 -14   0  -3   -0.17    0.11
  14   0   3   -0.04    0.11
  16   0   3   -0.04    0.12
 -16   0  -3   -0.13    0.12
  18   0   3   -0.20    0.13
 -18   0  -3    0.02    0.16
 -20   0  -3   -0.06    0.16
  20   0   3    0.03    0.16
  23  -1  -3    0.06    0.13
  23  -1  -3    0.12    0.16
 -23  -1   3    0.04    0.16
  23   1  -3   -0.01    0.14
 -23   1   3   -0.08    0.15
  23   1  -3    0.09    0.16
 -23   1   3    0.06    0.18
  21  -1  -3   -0.02    0.09
 -21   1   3   -0.01    0.15
 -21   1   3    0.49    0.17
  21  -1  -3    0.11    0.15
  21   1  -3    0.15    0.13
  21   1  -3    0.19    0.14
 -21  -1   3    0.23    0.17
  21  -1  -3    0.08    0.12
  19  -1  -3    0.06    0.13
 -19  -1   3    0.18    0.15
 -19   1   3    0.20    0.14
  19   1  -3   -0.02    0.11
 -19   1   3   -0.01    0.14
  19   1  -3    0.17    0.13
  19  -1  -3    0.04    0.10
  19  -1  -3    0.26    0.09
 -17   1   3    1.37    0.20
 -17  -1   3    1.78    0.20
  17  -1  -3    1.24    0.18
  17   1  -3    1.93    0.21
  17   1  -3    1.93    0.18
  17  -1  -3    1.84    0.16
  17   1  -3    1.83    0.16
 -15  -1   3    0.09    0.11
  15   1  -3    0.11    0.10
  15  -1  -3    0.04    0.08
  15   1  -3    0.04    0.07
 -15   1   3   -0.03    0.10
  15  -1  -3    0.07    0.09
  15   1  -3    0.17    0.09
  13  -1  -3    0.81    0.09
 -13  -1   3    0.64    0.12
  13   1  -3    0.76    0.11
 -13   1   3    0.69    0.12
  13   1  -3    0.67    0.12
  13   1  -3    0.64    0.09
  13  -1  -3    0.89    0.13
 -11  -1   3    0.14    0.07
  11  -1  -3    0.08    0.07
  11   1  -3    0.14    0.06
  11  -1  -3    0.10    0.05
 -11   1   3    0.12    0.07
  11   1  -3    0.16    0.05
  11   1  -3    0.05    0.06
  11  -1  -3    0.09    0.07
  11   1  -3    0.04    0.07
   9   1  -3    4.50    0.19
   9  -1  -3    4.62    0.22
   9  -1  -3    4.68    0.20
   9  -1  -3    4.72    0.23
  -9  -1   3    4.73    0.22
  -9   1   3    4.98    0.23
  -9   1   3    4.59    0.22
   9   1  -3    5.01    0.23
   9   1  -3    4.57    0.22
   9   1  -3    4.49    0.20
   7  -1  -3   23.05    0.67
   7   1  -3   24.51    0.75
   7   1  -3   23.55    0.71
   7  -1  -3   23.35    0.71
   7   1  -3   22.04    0.68
  -7  -1   3   24.61    0.69
   7  -1  -3   23.28    0.74
   7   1  -3   22.87    0.74
   7  -1  -3   23.52    0.75
  -7   1   3   23.38    0.74
  -7   1   3   24.15    0.74
  -7  -1   3   23.86    0.74
  -7  -1   3   23.08    0.74
   5  -1  -3   75.13    2.13
   5  -1  -3   72.73    2.02
  -5   1   3   75.32    2.20
  -5  -1   3   76.61    2.19
  -5  -1   3   73.39    2.03
  -5  -1   3   74.98    2.12
  -5   1   3   76.44    2.19
   5   1  -3   73.97    2.12
  -5  -1   3   74.21    2.19
   5  -1  -3   74.56    2.20
  -5   1   3   76.42    2.12
   5   1  -3   74.57    2.19
   5   1  -3   73.23    2.03
  -3   1   3   13.17    0.37
   3   1  -3   12.65    0.40
  -3  -1   3   13.42    0.41
   3  -1  -3   12.83    0.40
  -3  -1   3   13.33    0.41
   3  -1  -3   13.52    0.41
   3  -1  -3   12.69    0.37
  -3   1   3   12.53    0.40
  -3   1   3   12.99    0.40
   3   1  -3   13.13    0.40
  -3  -1   3   12.83    0.38
  -3   1   3   13.11    0.40
   3   1  -3   12.72    0.38
   3   1  -3   12.98    0.40
  -3  -1   3   13.05    0.40
   1  -1  -3   33.37    0.96
   1   1  -3   33.67    1.02
   1  -1  -3   33.95    1.00
   1  -1  -3   30.18    0.99
   1   1  -3   34.20    1.03
  -1  -1   3   32.76    0.96
  -1   1   3   34.35    1.00
  -1   1   3   33.68    1.00
   1   1   3  303.25    8.75
   1  -1   3  304.11    8.76
   1   1   3  301.37    8.76
   1  -1   3  303.09    8.50
  -1  -1  -3  301.80    8.83
  -1   1  -3  306.03    8.85
  -1  -1  -3  303.89    8.54
   1  -1   3  300.19    8.78
  -3   1  -3    3.05    0.15
  -3  -1  -3    3.23    0.15
   3  -1   3    3.04    0.15
   3  -1   3    2.92    0.15
   3   1   3    3.24    0.16
   3   1   3    3.18    0.15
  -3   1  -3    3.23    0.15
  -3  -1  -3    3.03    0.11
  -3  -1  -3    2.92    0.16
  -5   1  -3   13.83    0.50
  -5  -1  -3   14.07    0.50
   5   1   3   14.34    0.49
  -5  -1  -3   14.58    0.50
   5  -1   3   13.92    0.49
  -5   1  -3   15.01    0.50
  -7   1  -3    1.03    0.12
  -7  -1  -3    1.04    0.12
   7  -1   3    1.14    0.12
   7   1   3    1.04    0.12
  -7  -1  -3    0.96    0.11
  -7   1  -3    1.23    0.12
  -9  -1  -3    4.87    0.29
   9   1   3    4.98    0.27
  -9   1  -3    4.72    0.28
   9  -1   3    4.62    0.26
  -9   1  -3    4.98    0.28
  11   1   3    0.28    0.11
 -11  -1  -3    0.26    0.12
 -11   1  -3    0.49    0.12
  11  -1   3    0.34    0.12
 -13  -1  -3    1.42    0.19
  13   1   3    1.61    0.18
  13  -1   3    1.48    0.18
 -13   1  -3    1.53    0.19
 -15  -1  -3    0.08    0.14
 -15   1  -3    0.03    0.13
  15   1   3    0.13    0.12
  15  -1   3    0.15    0.13
  17  -1   3    1.03    0.20
 -17  -1  -3    1.06    0.22
  17   1   3    0.97    0.20
 -17   1  -3    1.05    0.21
  19   1   3    0.64    0.19
  19  -1   3    0.81    0.20
 -19  -1  -3    0.74    0.20
 -19   1  -3    0.58    0.20
 -22  -2   3    0.88    0.22
 -22   2   3    0.81    0.21
  22   2  -3    0.71    0.17
  22   2  -3    0.63    0.17
  22  -2  -3    0.70    0.13
  22  -2  -3    1.07    0.21
  22  -2  -3    0.85    0.17
 -22   2   3    0.52    0.20
  20   2  -3    0.53    0.17
  20   2  -3    0.77    0.16
  20  -2  -3    0.63    0.17
 -20   2   3    0.70    0.19
 -20   2   3    0.70    0.20
 -20  -2   3    0.68    0.19
  20  -2  -3    0.64    0.12
 -18   2   3   -0.02    0.13
  18  -2  -3   -0.11    0.08
  18  -2  -3    0.07    0.12
 -18   2   3   -0.09    0.13
  18   2  -3    0.04    0.12
 -18  -2   3   -0.01    0.14
  18   2  -3   -0.01    0.10
 -16  -2   3    3.50    0.27
  16   2  -3    3.57    0.26
  16  -2  -3    3.40    0.20
  16  -2  -3    3.63    0.27
  16   2  -3    3.85    0.24
 -16   2   3    3.64    0.28
 -16   2   3    3.19    0.28
 -14   2   3    0.56    0.13
 -14   2   3    0.42    0.13
  14  -2  -3    0.34    0.12
 -14  -2   3    0.35    0.12
  14   2  -3    0.41    0.10
  14  -2  -3    0.38    0.09
  14   2  -3    0.57    0.12
  12   2  -3   23.19    0.80
  12   2  -3   22.49    0.79
  12  -2  -3   22.41    0.79
  12   2  -3   24.01    0.73
 -12   2   3   22.90    0.80
 -12  -2   3   23.01    0.80
 -12   2   3   23.13    0.80
  12  -2  -3   22.80    0.73
 -10   2   3    3.47    0.20
 -10  -2   3    3.22    0.20
  10   2  -3    3.39    0.20
  10   2  -3    3.31    0.17
  10  -2  -3    3.52    0.20
  10  -2  -3    3.61    0.20
  10  -2  -3    3.38    0.17
  10   2  -3    3.28    0.20
   8   2  -3    6.44    0.27
  -8   2   3    6.20    0.27
  -8  -2   3    7.55    0.26
   8  -2  -3    6.43    0.27
  -8  -2   3    6.42    0.27
   8  -2  -3    6.26    0.25
   8   2  -3    6.38    0.27
   8   2  -3    6.57    0.25
   8  -2  -3    6.96    0.28
   6   2  -3    2.41    0.13
  -6  -2   3    2.54    0.12
  -6  -2   3    2.37    0.13
   6  -2  -3    2.49    0.12
  -6   2   3    2.44    0.13
   6  -2  -3    2.64    0.14
  -6   2   3    2.52    0.13
   6  -2  -3    2.41    0.13
   6   2  -3    2.06    0.12
  -4  -2   3   30.03    0.85
   4   2  -3   30.13    0.91
  -4  -2   3   29.98    0.91
  -4   2   3   30.71    0.92
  -4   2   3   29.88    0.92
  -4  -2   3   30.80    0.89
   4  -2  -3   30.89    0.92
   4   2  -3   29.85    0.85
   4  -2  -3   30.01    0.92
   4  -2  -3   30.13    0.84
  -4  -2   3   30.88    0.91
  -2  -2   3   71.43    2.12
   2  -2  -3   72.29    2.13
  -2   2   3   73.78    2.12
  -2   2   3   72.09    2.12
   2   2  -3   72.11    2.13
  -2  -2   3   72.67    2.13
   0  -2   3    2.65    0.11
   0  -2   3    2.66    0.11
   0  -2  -3    2.23    0.11
   0   2   3    2.65    0.12
   0   2   3    2.73    0.12
   0  -2   3    2.52    0.11
   0  -2  -3    2.75    0.12
   0   2  -3    2.45    0.11
  -2   2  -3   29.88    0.90
  -2  -2  -3   28.25    0.91
   2  -2   3   29.19    0.90
   2   2   3   29.25    0.90
  -2   2  -3   28.99    0.91
   2  -2   3   30.06    0.90
  -2  -2  -3   29.92    0.91
   2   2   3   31.36    0.91
  -2   2  -3   28.59    0.90
  -4  -2  -3   16.73    0.58
   4  -2   3   16.91    0.57
  -4  -2  -3   17.93    0.58
  -4   2  -3   17.07    0.58
   4   2   3   17.71    0.58
  -4   2  -3   18.35    0.58
   6  -2   3   18.66    0.63
  -6   2  -3   17.97    0.64
   6   2   3   18.16    0.63
  -6  -2  -3   19.78    0.64
  -6   2  -3   19.44    0.64
  -6  -2  -3   18.09    0.65
   8  -2   3   63.06    1.90
  -8  -2  -3   62.93    1.90
   8   2   3   61.32    1.89
  -8   2  -3   63.02    1.90
  -8   2  -3   58.98    1.90
  -8  -2  -3   60.70    1.90
  10  -2   3    0.10    0.09
  10   2   3   -0.08    0.09
 -10   2  -3    0.03    0.10
 -10  -2  -3   -0.07    0.10
  12  -2   3    2.05    0.10
 -12   2  -3    2.46    0.22
  12  -2   3    2.53    0.22
 -12  -2  -3    2.26    0.22
  12   2   3    2.36    0.21
  14  -2   3    0.07    0.12
  14   2   3   -0.06    0.12
 -14   2  -3   -0.07    0.10
 -14  -2  -3   -0.05    0.13
  16   2   3    0.55    0.16
 -16   2  -3    0.46    0.16
 -16  -2  -3    0.32    0.16
  16  -2   3    0.32    0.16
 -18  -2  -3    2.68    0.30
  18  -2   3    2.45    0.27
 -18   2  -3    2.37    0.28
  18   2   3    2.13    0.25
 -20   2  -3   -0.16    0.17
  20  -2   3   -0.17    0.15
 -20  -2  -3    0.09    0.19
 -20   2  -3    0.37    0.20
  20   2   3    0.10    0.17
  23  -3  -3   -0.08    0.16
  23   3  -3   -0.02    0.16
  23   3  -3   -0.10    0.13
 -23   3   3    0.00    0.17
 -23  -3   3    0.22    0.18
  21  -3  -3    0.05    0.11
 -21  -3   3    0.01    0.16
  21   3  -3    0.09    0.14
 -21   3   3    0.27    0.17
  21  -3  -3    0.06    0.13
  21   3  -3    0.05    0.12
  19   3  -3    0.09    0.12
  19  -3  -3   -0.20    0.08
  19  -3  -3   -0.01    0.13
 -19  -3   3   -0.21    0.14
  19   3  -3   -0.09    0.11
 -19   3   3   -0.15    0.14
  17  -3  -3    1.08    0.18
  17   3  -3    1.32    0.18
 -17  -3   3    1.36    0.20
  17  -3  -3    1.43    0.14
  17   3  -3    1.21    0.16
 -17   3   3    1.08    0.19
 -15  -3   3    0.13    0.11
 -15   3   3    0.19    0.12
  15   3  -3    0.30    0.12
  15  -3  -3    0.31    0.09
  15   3  -3    0.32    0.10
  15  -3  -3    0.37    0.12
 -13   3   3   11.35    0.47
  13  -3  -3    9.93    0.39
  13  -3  -3   10.97    0.47
  13   3  -3   11.09    0.41
 -13  -3   3   10.94    0.46
  13   3  -3   10.19    0.45
  11  -3  -3    8.28    0.37
  11   3  -3    8.03    0.36
  11   3  -3    7.93    0.31
  11  -3  -3    7.85    0.31
  11  -3  -3    7.81    0.35
 -11  -3   3    7.77    0.36
 -11   3   3    8.07    0.36
  11   3  -3    7.60    0.35
   9  -3  -3    8.75    0.36
   9   3  -3    8.43    0.34
   9   3  -3    8.47    0.31
  -9  -3   3    7.88    0.34
  -9   3   3    8.11    0.35
   9   3  -3    8.78    0.35
   9  -3  -3    9.13    0.37
   9  -3  -3    8.55    0.34
   7   3  -3    0.44    0.07
   7   3  -3    0.43    0.07
  -7  -3   3    0.58    0.07
  -7   3   3    0.62    0.08
   7  -3  -3    0.89    0.09
  -7  -3   3    0.41    0.08
   7  -3  -3    0.54    0.08
   5   3  -3   63.38    1.92
  -5   3   3   63.90    1.93
  -5  -3   3   62.88    1.92
   5   3  -3   65.59    1.78
  -5   3   3   67.87    1.93
   5  -3  -3   66.13    1.93
   5   3  -3   64.55    1.92
  -5  -3   3   64.40    1.92
  -5  -3   3   65.28    1.78
   5  -3  -3   64.45    1.93
   3  -3  -3   52.14    1.52
  -3  -3   3   50.79    1.40
  -3  -3   3   50.60    1.51
  -3   3   3   49.83    1.52
   3   3  -3   50.31    1.51
   3  -3  -3   49.30    1.52
  -3  -3   3   51.54    1.51
  -3   3   3   53.22    1.52
  -1   3   3    1.37    0.05
  -1   3   3    1.40    0.09
   1   3  -3    1.53    0.09
   1  -3  -3    1.42    0.09
   1  -3  -3    1.39    0.09
  -1   3   3    1.27    0.09
  -1  -3   3    1.51    0.09
  -1  -3   3    1.43    0.08
  -1   3  -3    5.39    0.21
  -1  -3  -3    5.80    0.22
   1   3   3    5.71    0.23
   1  -3   3    5.74    0.22
   1  -3   3    5.39    0.21
   1   3   3    5.45    0.22
  -1  -3  -3    5.40    0.22
  -1   3  -3    5.49    0.22
  -3  -3  -3   27.38    0.84
   3   3   3   25.89    0.84
  -3   3  -3   27.04    0.84
   3  -3   3   26.77    0.83
  -3  -3  -3   26.37    0.85
  -3   3  -3   25.63    0.84
  -5  -3  -3    7.50    0.33
   5   3   3    8.24    0.33
  -5   3  -3    8.32    0.34
   5  -3   3    8.54    0.33
  -5  -3  -3    8.86    0.34
  -5   3  -3    8.28    0.34
  -5   3  -3    8.33    0.34
  -7  -3  -3    1.18    0.13
   7   3   3    1.45    0.14
  -7  -3  -3    1.53    0.13
  -7   3  -3    1.22    0.14
  -7   3  -3    1.22    0.14
  -7   3  -3    1.58    0.15
   7  -3   3    1.11    0.13
   9   3   3    5.04    0.28
   9  -3   3    5.21    0.28
  -9  -3  -3    5.27    0.18
  -9  -3  -3    5.28    0.31
  -9   3  -3    5.37    0.29
  -9   3  -3    4.98    0.30
 -11   3  -3    9.89    0.46
 -11   3  -3    9.89    0.47
  11  -3   3    9.75    0.44
 -11  -3  -3    9.94    0.47
  11   3   3   10.29    0.45
 -13   3  -3    0.17    0.14
 -13   3  -3    0.41    0.14
 -13  -3  -3    0.23    0.15
  13   3   3    0.20    0.13
  13  -3   3    0.08    0.12
  13  -3   3    0.19    0.06
  15  -3   3    0.08    0.13
 -15   3  -3    0.04    0.15
 -15   3  -3    0.09    0.14
 -15  -3  -3    0.04    0.15
  15   3   3   -0.08    0.13
 -17  -3  -3    3.51    0.33
  17   3   3    3.87    0.33
 -17   3  -3    4.19    0.35
  17  -3   3    3.78    0.33
 -17   3  -3    3.33    0.32
 -19  -3  -3    0.05    0.18
 -19   3  -3   -0.03    0.18
  19  -3   3    0.04    0.16
  19   3   3   -0.07    0.14
 -19   3  -3    0.21    0.18
  22  -4  -3   -0.06    0.10
  22  -4  -3    0.09    0.16
  22   4  -3    0.08    0.15
  22   4  -3   -0.03    0.12
 -22   4   3   -0.25    0.15
 -22  -4   3    0.16    0.18
 -20  -4   3   -0.10    0.14
  20  -4  -3   -0.05    0.14
  20   4  -3    0.16    0.14
  20   4  -3    0.04    0.12
 -20   4   3   -0.11    0.15
  20  -4  -3    0.02    0.10
  18   4  -3    2.44    0.24
  18   4  -3    2.96    0.24
  18  -4  -3    2.53    0.20
  18  -4  -3    2.83    0.26
 -18  -4   3    2.69    0.27
 -18   4   3    2.14    0.24
  16  -4  -3    0.26    0.12
  16   4  -3    0.15    0.10
 -16  -4   3    0.01    0.12
 -16   4   3    0.20    0.13
  16  -4  -3    0.07    0.09
  16   4  -3   -0.05    0.11
 -14   4   3    0.57    0.13
  14   4  -3    0.78    0.12
  14  -4  -3    0.78    0.14
 -14  -4   3    0.90    0.15
  14   4  -3    0.75    0.14
  14  -4  -3    0.74    0.11
 -12   4   3    2.57    0.22
  12  -4  -3    2.63    0.19
  12   4  -3    2.89    0.21
  12   4  -3    2.78    0.19
  12  -4  -3    2.46    0.21
 -12  -4   3    2.96    0.22
  10  -4  -3    0.19    0.08
 -10   4   3    0.32    0.10
  10  -4  -3   -0.02    0.10
  10   4  -3   -0.07    0.08
  10   4  -3   -0.11    0.09
 -10  -4   3   -0.13    0.08
  10  -4  -3    0.09    0.09
  10   4  -3    0.19    0.08
  -8  -4   3   13.91    0.51
  -8   4   3   13.84    0.51
   8  -4  -3   14.17    0.52
   8   4  -3   14.33    0.51
   8   4  -3   13.88    0.50
   8   4  -3   13.62    0.46
   8  -4  -3   13.84    0.51
   6   4  -3   37.92    1.15
   6   4  -3   36.00    1.14
  -6  -4   3   36.29    1.14
  -6   4   3   36.21    1.15
   6   4  -3   35.40    1.05
   6  -4  -3   39.64    1.16
   6  -4  -3   36.57    1.15
   4   4  -3   73.72    2.21
   4  -4  -3   74.13    2.22
  -4   4   3   73.57    2.22
   4   4  -3   75.77    2.21
   4  -4  -3   79.34    2.23
  -4  -4   3   75.86    2.04
  -4  -4   3   72.39    2.21
   4   4  -3   72.42    2.05
  -2  -4   3   14.16    0.48
   2   4  -3   14.72    0.48
   2   4  -3   14.28    0.48
  -2  -4   3   14.43    0.44
   2  -4  -3   14.71    0.49
   2  -4  -3   13.96    0.49
  -2  -4   3   14.28    0.48
  -2   4   3   15.15    0.49
  -2   4   3   14.33    0.48
   0   4  -3    7.57    0.29
   0   4   3    7.70    0.30
   0   4   3    7.99    0.24
   0   4   3    8.07    0.30
   0  -4  -3    8.24    0.31
   0  -4  -3    7.71    0.30
   0   4  -3    7.98    0.29
   0  -4   3    7.61    0.29
   2   4   3    3.83    0.15
  -2  -4  -3    3.63    0.19
  -2  -4  -3    3.68    0.19
  -2   4  -3    3.95    0.19
   2   4   3    3.60    0.18
   2  -4   3    3.85    0.18
  -2   4  -3    3.37    0.18
  -4   4  -3   14.64    0.50
  -4   4  -3   12.96    0.50
   4   4   3   14.33    0.50
  -4  -4  -3   13.61    0.51
   4  -4   3   13.82    0.49
  -4  -4  -3   14.40    0.51
  -6   4  -3    1.36    0.14
  -6  -4  -3    1.59    0.14
   6   4   3    1.30    0.13
  -6   4  -3    1.46    0.14
   6  -4   3    1.52    0.14
  -6  -4  -3    1.34    0.13
  -8   4  -3   10.06    0.42
  -8   4  -3    8.91    0.41
  -8  -4  -3    9.25    0.42
   8   4   3    9.11    0.41
   8  -4   3    9.38    0.41
 -10   4  -3    4.44    0.29
  10  -4   3    4.09    0.27
 -10  -4  -3    4.08    0.28
  10   4   3    4.04    0.27
 -12   4  -3    0.58    0.15
  12  -4   3    0.39    0.14
  12   4   3    0.45    0.14
 -12   4  -3    0.25    0.14
 -12  -4  -3    0.17    0.14
 -14   4  -3    6.81    0.43
 -14  -4  -3    6.90    0.43
  14  -4   3    7.72    0.42
  14   4   3    7.61    0.43
  14  -4   3    7.01    0.28
 -14   4  -3    7.71    0.43
  16   4   3    0.24    0.16
 -16   4  -3    0.63    0.19
  16  -4   3    0.50    0.18
 -16  -4  -3    0.55    0.19
 -16   4  -3    0.27    0.18
 -18   4  -3    0.05    0.17
 -18  -4  -3    0.14    0.19
  18   4   3   -0.01    0.14
  18   4   3    0.01    0.16
  18  -4   3    0.04    0.15
  23   5  -3   -0.07    0.14
 -23   5   3   -0.08    0.17
  23  -5  -3   -0.06    0.17
  23   5  -3    0.04    0.17
  21   5  -3    0.03    0.13
  21  -5  -3    0.07    0.12
 -21   5   3   -0.10    0.16
  21   5  -3    0.01    0.15
 -21  -5   3   -0.09    0.15
  21  -5  -3    0.22    0.16
  19   5  -3    0.00    0.12
  19   5  -3   -0.19    0.10
 -19   5   3    0.11    0.15
  19  -5  -3   -0.05    0.14
  19  -5  -3   -0.08    0.09
 -19  -5   3    0.16    0.15
  17   5  -3    6.03    0.33
 -17  -5   3    5.74    0.38
 -17   5   3    5.40    0.37
  17  -5  -3    5.74    0.36
  17   5  -3    6.11    0.38
  17  -5  -3    6.03    0.31
  15   5  -3    3.16    0.22
 -15   5   3    3.44    0.27
 -15  -5   3    2.59    0.24
  15   5  -3    2.78    0.25
  15  -5  -3    3.28    0.22
  15  -5  -3    3.31    0.26
 -13   5   3    1.35    0.17
  13   5  -3    0.90    0.13
  13  -5  -3    1.42    0.17
  13   5  -3    1.04    0.15
 -13  -5   3    1.37    0.17
  11   5  -3    0.38    0.09
  11   5  -3    0.47    0.10
 -11   5   3    0.42    0.12
  11  -5  -3    0.29    0.11
 -11  -5   3    0.35    0.10
  -9  -5   3   49.34    1.53
   9   5  -3   45.94    1.52
  -9   5   3   48.89    1.53
   9   5  -3   49.43    1.40
   9  -5  -3   48.37    1.53
   9   5  -3   51.07    1.54
   7   5  -3    3.59    0.19
   7  -5  -3    3.43    0.21
   7   5  -3    4.01    0.22
  -7  -5   3    3.69    0.21
   7   5  -3    3.54    0.20
   7  -5  -3    4.02    0.23
  -7   5   3    3.84    0.22
   5   5  -3    0.06    0.06
   5  -5  -3   -0.05    0.06
   5  -5  -3   -0.09    0.06
  -5   5   3    0.03    0.06
   5   5  -3    0.04    0.05
   5   5  -3    0.03    0.05
  -5  -5   3    0.02    0.06
  -3   5   3    0.91    0.10
   3   5  -3    1.09    0.10
   3  -5  -3    0.89    0.10
   3   5  -3    0.91    0.09
   3  -5  -3    1.04    0.10
  -3  -5   3    1.14    0.09
   3  -5  -3    1.01    0.05
  -3  -5   3    0.98    0.09
   1   5  -3    0.18    0.06
   1   5  -3    0.12    0.06
  -1   5   3    0.20    0.03
   1  -5  -3    0.18    0.06
   1  -5  -3    0.21    0.07
  -1  -5   3    0.16    0.06
   1  -5  -3    0.26    0.03
  -1   5   3    0.20    0.06
  -1   5  -3   44.05    1.34
  -1   5  -3   42.66    1.34
   1   5   3   43.57    1.34
  -1  -5  -3   43.15    1.35
  -1  -5  -3   44.50    1.35
   1   5   3   43.45    1.20
   1  -5   3   42.95    1.33
  -3  -5  -3   13.87    0.53
   3   5   3   14.67    0.52
  -3   5  -3   14.97    0.52
  -3  -5  -3   15.42    0.53
   3   5   3   14.14    0.45
  -3   5  -3   14.55    0.52
   3  -5   3   14.53    0.52
   5   5   3    1.09    0.12
  -5   5  -3    0.64    0.11
  -5  -5  -3    0.84    0.12
  -5   5  -3    0.74    0.11
  -5  -5  -3    0.72    0.12
   5   5   3    0.81    0.09
   5  -5   3    0.91    0.11
  -7  -5  -3    1.52    0.17
   7   5   3    1.55    0.15
   7  -5   3    1.33    0.15
   7   5   3    1.69    0.13
  -7   5  -3    1.34    0.16
  -7   5  -3    1.76    0.16
   9   5   3   14.86    0.58
  -9   5  -3   14.93    0.59
   9   5   3   14.25    0.51
   9  -5   3   14.41    0.57
  -9  -5  -3   14.52    0.59
  11   5   3    0.27    0.13
  11   5   3    0.31    0.11
  11  -5   3    0.44    0.14
 -11   5  -3    0.17    0.13
 -11  -5  -3    0.17    0.14
  13  -5   3   18.89    0.74
 -13  -5  -3   18.16    0.75
  13   5   3   18.25    0.74
 -13   5  -3   17.79    0.74
  13   5   3   18.95    0.67
  15   5   3    0.10    0.14
 -15   5  -3   -0.09    0.14
  15  -5   3    0.18    0.15
 -15  -5  -3    0.04    0.15
  15   5   3    0.21    0.15
 -17   5  -3    2.42    0.28
  17   5   3    1.76    0.22
 -17  -5  -3    2.61    0.29
  17   5   3    2.10    0.26
  17  -5   3    2.10    0.26
  19   5   3    0.23    0.17
  19   5   3    0.45    0.20
 -19  -5  -3    0.26    0.20
 -19   5  -3    0.25    0.20
  22   6  -3   -0.03    0.14
  22   6  -3    0.01    0.16
 -22   6   3   -0.09    0.18
  22  -6  -3   -0.01    0.15
  22  -6  -3   -0.01    0.13
  20   6  -3    1.06    0.20
  20  -6  -3    1.39    0.18
 -20  -6   3    0.95    0.21
 -20   6   3    1.00    0.22
  20  -6  -3    1.03    0.21
  20   6  -3    1.35    0.19
  18   6  -3    3.57    0.31
  18  -6  -3    2.98    0.24
 -18  -6   3    2.51    0.28
  18  -6  -3    2.66    0.26
  18   6  -3    3.58    0.27
 -18   6   3    2.75    0.28
  16   6  -3    8.23    0.38
  16   6  -3    7.55    0.42
  16  -6  -3    8.03    0.37
 -16   6   3    7.21    0.42
  16  -6  -3    7.66    0.43
 -16  -6   3    7.53    0.43
 -14   6   3    0.87    0.17
 -14  -6   3    0.90    0.17
  14  -6  -3    0.55    0.15
  14   6  -3    0.83    0.16
  14   6  -3    0.74    0.13
  12  -6  -3    0.75    0.14
 -12   6   3    0.90    0.15
  12   6  -3    0.89    0.14
 -12  -6   3    0.63    0.14
  12   6  -3    0.71    0.12
  10  -6  -3    0.12    0.09
 -10   6   3    0.04    0.09
 -10  -6   3    0.10    0.09
  10   6  -3    0.02    0.07
  10   6  -3    0.05    0.08
   8   6  -3    3.58    0.22
  -8  -6   3    3.51    0.23
   8   6  -3    3.35    0.19
   8   6  -3    4.04    0.24
   8  -6  -3    3.32    0.23
  -8   6   3    3.83    0.24
  -6   6   3   16.85    0.59
   6   6  -3   17.13    0.59
   6   6  -3   16.29    0.53
   6   6  -3   16.23    0.58
  -6  -6   3   15.96    0.58
   6  -6  -3   16.42    0.59
   6  -6  -3   15.28    0.58
   4  -6  -3    0.21    0.08
   4   6  -3    0.37    0.08
  -4  -6   3    0.38    0.08
   4  -6  -3    0.23    0.09
  -4   6   3    0.35    0.08
   4   6  -3    0.33    0.08
   2  -6  -3    0.41    0.09
   2   6  -3    0.19    0.07
  -2  -6   3    0.28    0.08
   2  -6  -3    0.27    0.03
   2   6  -3    0.20    0.07
   2  -6  -3    0.24    0.08
   0   6  -3   11.12    0.44
   0   6   3   11.60    0.44
   0  -6   3   11.43    0.43
   0  -6  -3   11.89    0.45
   0  -6  -3   11.86    0.35
   0   6  -3   12.14    0.44
   0  -6  -3   11.31    0.45
   0   6   3   11.71    0.35
   2  -6   3   12.56    0.47
   2   6   3   12.31    0.47
  -2   6  -3   12.29    0.47
  -2  -6  -3   13.65    0.49
  -2  -6  -3   11.69    0.47
   2   6   3   12.74    0.39
  -2   6  -3   13.26    0.48
   4   6   3    6.58    0.31
  -4   6  -3    6.91    0.32
  -4   6  -3    6.74    0.31
  -4  -6  -3    6.46    0.32
   4   6   3    6.43    0.25
   4  -6   3    6.68    0.31
   6   6   3    2.59    0.16
  -6   6  -3    2.55    0.21
  -6   6  -3    2.63    0.21
  -6  -6  -3    2.57    0.22
   6   6   3    2.58    0.20
   6  -6   3    2.35    0.19
   8   6   3    4.32    0.27
   8   6   3    4.42    0.23
  -8   6  -3    4.20    0.28
  -8  -6  -3    4.73    0.30
   8  -6   3    4.68    0.28
  10   6   3    7.20    0.38
  10  -6   3    7.73    0.39
 -10  -6  -3    7.87    0.41
  10   6   3    7.08    0.33
 -10   6  -3    7.67    0.41
 -12   6  -3    3.42    0.31
 -12  -6  -3    2.87    0.28
  12  -6   3    3.08    0.29
  12   6   3    3.67    0.30
  12   6   3    3.17    0.24
 -14   6  -3    1.10    0.21
  14   6   3    1.45    0.22
  14   6   3    1.61    0.20
 -14  -6  -3    1.33    0.23
  14  -6   3    0.88    0.19
  16   6   3    1.81    0.22
 -16   6  -3    2.17    0.27
  16  -6   3    1.91    0.25
  16   6   3    1.81    0.25
 -16  -6  -3    2.19    0.28
  18  -6   3    0.05    0.17
 -18   6  -3    0.34    0.19
 -18  -6  -3    0.23    0.19
  18   6   3    0.03    0.16
  18   6   3   -0.10    0.16
 -21   7   3    0.01    0.17
  21  -7  -3    0.03    0.16
 -21  -7   3    0.15    0.20
  21  -7  -3    0.00    0.14
  21   7  -3   -0.16    0.15
  21   7  -3   -0.06    0.14
  19   7  -3    0.16    0.13
 -19  -7   3   -0.03    0.15
  19   7  -3   -0.13    0.13
 -19   7   3    0.01    0.15
  19  -7  -3    0.12    0.15
  19  -7  -3   -0.05    0.12
  17  -7  -3    1.52    0.19
  17   7  -3    1.58    0.22
  17   7  -3    1.60    0.19
 -17   7   3    1.77    0.24
 -17  -7   3    1.66    0.24
  17  -7  -3    1.68    0.23
  15  -7  -3    0.05    0.12
  15   7  -3   -0.12    0.12
  15   7  -3    0.06    0.12
 -15  -7   3   -0.04    0.14
 -15   7   3   -0.20    0.12
  13   7  -3    2.10    0.21
  13  -7  -3    2.34    0.22
 -13  -7   3    2.10    0.22
  13   7  -3    1.99    0.18
 -13   7   3    2.05    0.22
 -11   7   3    0.47    0.13
  11  -7  -3    0.48    0.13
  11   7  -3    0.68    0.11
  11   7  -3    0.73    0.13
 -11  -7   3    0.59    0.13
   9   7  -3    0.02    0.07
   9  -7  -3   -0.02    0.08
   9   7  -3    0.12    0.09
  -9   7   3    0.08    0.09
  -9  -7   3   -0.05    0.09
  -7   7   3    2.73    0.20
  -7  -7   3    2.39    0.20
   7   7  -3    2.94    0.21
   7   7  -3    2.65    0.17
   7   7  -3    2.16    0.19
   7  -7  -3    2.53    0.20
  -5  -7   3    0.91    0.12
   5   7  -3    0.74    0.11
  -5   7   3    0.87    0.12
   5  -7  -3    0.75    0.12
   5   7  -3    0.86    0.10
   5   7  -3    0.93    0.12
  -3  -7   3    1.70    0.15
  -3   7   3    1.53    0.15
   3   7  -3    1.59    0.15
   3  -7  -3    1.82    0.16
   3   7  -3    1.73    0.16
   3  -7  -3    1.65    0.08
   1   7  -3    0.13    0.08
   1  -7  -3    0.11    0.08
  -1  -7   3    0.13    0.08
  -1   7   3    0.22    0.08
   1   7  -3    0.06    0.07
   1  -7  -3    0.22    0.04
   1  -7   3    5.39    0.27
   1   7   3    5.37    0.27
  -1   7  -3    5.32    0.27
   1   7   3    5.20    0.20
  -1   7  -3    5.15    0.27
  -1  -7  -3    4.88    0.28
   3  -7   3    3.51    0.22
  -3  -7  -3    3.41    0.23
  -3   7  -3    3.57    0.23
   3   7   3    3.46    0.16
   3   7   3    3.51    0.22
  -3   7  -3    3.57    0.23
   5   7   3   20.29    0.73
   5   7   3   20.52    0.63
  -5   7  -3   20.19    0.74
   5  -7   3   20.22    0.73
  -5  -7  -3   20.38    0.75
  -7   7  -3    0.69    0.14
   7   7   3    1.11    0.11
   7   7   3    1.06    0.15
  -7  -7  -3    1.02    0.16
   7  -7   3    0.88    0.14
   9  -7   3    2.92    0.25
  -9   7  -3    2.57    0.24
   9   7   3    3.10    0.25
   9   7   3    3.13    0.20
  -9  -7  -3    3.49    0.27
  11   7   3    1.95    0.22
  11  -7   3    1.83    0.23
 -11  -7  -3    1.85    0.23
  11   7   3    2.21    0.20
 -11   7  -3    2.11    0.24
 -13  -7  -3    3.69    0.33
  13  -7   3    3.60    0.31
  13   7   3    3.02    0.25
  13   7   3    3.32    0.29
 -13   7  -3    3.80    0.33
  15   7   3    0.25    0.16
  15   7   3    0.26    0.14
  15  -7   3    0.33    0.18
 -15  -7  -3    0.55    0.20
 -15   7  -3    0.47    0.19
  17  -7   3   -0.02    0.16
 -17  -7  -3   -0.06    0.17
  17   7   3    0.14    0.15
  17   7   3    0.06    0.16
 -17   7  -3    0.30    0.19
  20   8  -3    0.57    0.20
  20  -8  -3    0.65    0.20
  20  -8  -3    0.84    0.17
 -20   8   3    0.94    0.23
 -20  -8   3    0.62    0.22
  20   8  -3    0.99    0.18
  18   8  -3    1.54    0.23
 -18  -8   3    1.04    0.22
 -18   8   3    1.68    0.25
  18   8  -3    1.46    0.19
  18  -8  -3    0.86    0.18
  18  -8  -3    1.53    0.23
 -16  -8   3    0.93    0.20
  16   8  -3    0.30    0.14
  16   8  -3    0.48    0.15
 -16   8   3    0.27    0.17
  16  -8  -3    0.61    0.18
 -14  -8   3    2.75    0.27
  14  -8  -3    2.84    0.27
  14   8  -3    2.81    0.24
 -14   8   3    3.21    0.29
  14   8  -3    2.95    0.27
 -12   8   3    5.17    0.34
  12  -8  -3    5.15    0.33
  12   8  -3    5.45    0.33
  12   8  -3    5.31    0.29
 -12  -8   3    4.86    0.34
  10   8  -3    1.80    0.16
 -10  -8   3    1.94    0.20
 -10   8   3    2.39    0.21
  10  -8  -3    2.22    0.21
  10   8  -3    2.49    0.22
  -8   8   3    3.40    0.24
   8   8  -3    3.22    0.24
   8  -8  -3    3.53    0.25
   8   8  -3    3.82    0.21
  -8  -8   3    3.29    0.24
   6   8  -3    1.15    0.12
   6   8  -3    1.12    0.14
  -6   8   3    1.09    0.14
  -6  -8   3    1.36    0.15
   6  -8  -3    1.08    0.15
   4   8  -3    0.72    0.12
  -4   8   3    0.93    0.13
   4   8  -3    0.58    0.12
  -4  -8   3    0.81    0.12
   4  -8  -3    0.70    0.06
   4  -8  -3    0.78    0.13
   2  -8  -3   18.61    0.54
  -2  -8   3   18.86    0.67
  -2   8   3   18.44    0.67
   2   8  -3   19.23    0.68
   2  -8  -3   17.51    0.67
   2   8  -3   18.44    0.67
   0   8   3    2.48    0.19
   0  -8  -3    2.83    0.22
   0  -8  -3    2.62    0.13
   0   8  -3    2.84    0.20
   0  -8   3    2.57    0.20
   0   8  -3    2.76    0.20
  -2   8  -3    0.94    0.13
   2   8   3    1.18    0.14
  -2  -8  -3    0.95    0.14
   2  -8   3    1.02    0.14
   2   8   3    1.14    0.09
  -2   8  -3    0.90    0.14
   4   8   3    0.31    0.10
  -4  -8  -3    0.49    0.13
  -4   8  -3    0.72    0.13
   4   8   3    0.46    0.08
   4  -8   3    0.40    0.11
  -6   8  -3   -0.06    0.10
   6   8   3   -0.10    0.06
  -6  -8  -3    0.06    0.10
   6   8   3   -0.01    0.09
   6  -8   3   -0.17    0.08
   8   8   3    2.01    0.21
   8   8   3    2.23    0.17
   8  -8   3    2.22    0.21
  -8  -8  -3    2.84    0.26
  -8   8  -3    2.05    0.22
 -10   8  -3    0.30    0.14
  10  -8   3    0.48    0.16
  10   8   3    0.28    0.14
  10   8   3    0.34    0.11
 -10  -8  -3    0.25    0.16
  12   8   3    0.11    0.14
  12  -8   3    0.20    0.16
 -12  -8  -3   -0.01    0.14
  12   8   3    0.14    0.11
 -12   8  -3    0.10    0.16
  14  -8   3    0.21    0.17
  14   8   3    0.63    0.19
 -14   8  -3    0.42    0.18
  14   8   3    0.50    0.15
 -14  -8  -3    0.16    0.17
 -16  -8  -3    0.20    0.19
 -16   8  -3    0.10    0.18
  16   8   3    0.10    0.16
  16   8   3    0.01    0.14
  16  -8   3    0.11    0.17
  19  -9  -3   -0.11    0.14
 -19   9   3   -0.02    0.18
  19   9  -3    0.14    0.14
 -19  -9   3    0.03    0.18
  19   9  -3    0.14    0.17
  19  -9  -3    0.15    0.17
  17  -9  -3    0.20    0.17
  17   9  -3   -0.18    0.13
 -17  -9   3    0.04    0.18
 -17   9   3    0.06    0.15
  17   9  -3    0.15    0.14
 -15  -9   3    0.27    0.17
  15   9  -3   -0.18    0.11
  15   9  -3    0.00    0.12
 -15   9   3    0.04    0.15
  15  -9  -3    0.16    0.15
  13   9  -3    0.28    0.15
  13   9  -3    0.29    0.13
 -13  -9   3    0.45    0.17
  13  -9  -3    0.27    0.15
 -13   9   3    0.19    0.16
  11   9  -3    3.11    0.23
  11   9  -3    3.42    0.28
  11  -9  -3    2.89    0.27
 -11   9   3    3.15    0.28
 -11  -9   3    2.90    0.26
   9   9  -3    0.04    0.10
  -9   9   3   -0.16    0.11
   9   9  -3   -0.12    0.08
   9  -9  -3    0.02    0.12
  -9  -9   3    0.05    0.12
   7  -9  -3    4.78    0.30
   7   9  -3    4.54    0.29
   7   9  -3    4.34    0.24
  -7   9   3    4.75    0.30
  -7  -9   3    4.41    0.29
   5   9  -3    0.00    0.09
  -5  -9   3    0.05    0.09
   5  -9  -3    0.04    0.10
  -5   9   3    0.00    0.09
   5  -9  -3   -0.02    0.04
  -3  -9   3    5.80    0.32
  -3   9   3    5.90    0.32
   3   9  -3    5.98    0.32
   3  -9  -3    6.11    0.21
   3  -9  -3    5.88    0.33
  -1  -9   3    0.34    0.11
   1  -9  -3    0.38    0.12
   1  -9  -3    0.43    0.06
  -1   9   3    0.34    0.10
   1   9  -3    0.30    0.11
  -1  -9  -3    1.22    0.10
  -1   9  -3    1.48    0.16
   1   9   3    1.16    0.14
  -1  -9  -3    1.16    0.16
   1  -9   3    1.29    0.15
   3   9   3    1.45    0.12
  -3   9  -3    1.56    0.17
  -3  -9  -3    1.30    0.17
   3   9   3    1.75    0.18
   3  -9   3    1.57    0.17
   5  -9   3    0.29    0.12
  -5   9  -3    0.20    0.12
  -5  -9  -3    0.21    0.12
   5   9   3    0.25    0.11
   5   9   3    0.27    0.08
   7   9   3    2.06    0.17
  -7   9  -3    1.78    0.21
   7  -9   3    2.24    0.22
   7   9   3    1.98    0.21
  -7  -9  -3    2.31    0.24
  -9   9  -3   -0.03    0.14
  -9  -9  -3   -0.03    0.14
   9   9   3   -0.04    0.09
   9   9   3    0.07    0.12
   9  -9   3   -0.14    0.12
  11  -9   3    0.43    0.16
  11   9   3    0.55    0.16
  11   9   3    0.25    0.12
 -11  -9  -3    0.08    0.16
 -11   9  -3    0.07    0.16
 -13   9  -3   -0.06    0.15
 -13  -9  -3   -0.13    0.16
  13   9   3   -0.02    0.11
  13  -9   3    0.00    0.15
  13   9   3    0.08    0.15
 -15  -9  -3    0.19    0.19
  15   9   3    0.09    0.13
  15   9   3    0.09    0.16
  15  -9   3    0.12    0.18
 -15   9  -3    0.15    0.18
  18  10  -3    1.96    0.27
  18 -10  -3    1.52    0.25
  18  10  -3    2.17    0.23
 -18  10   3    2.01    0.28
  16  10  -3    1.02    0.21
 -16  10   3    0.95    0.22
 -16 -10   3    1.00    0.23
  16  10  -3    0.86    0.17
  16 -10  -3    1.26    0.23
 -14  10   3    0.16    0.16
  14 -10  -3    0.16    0.15
  14  10  -3    0.00    0.12
 -14 -10   3   -0.13    0.14
  14  10  -3   -0.08    0.13
 -12  10   3    0.08    0.15
 -12 -10   3    0.01    0.14
  12  10  -3   -0.17    0.12
  12  10  -3   -0.07    0.11
  12 -10  -3   -0.02    0.13
  10  10  -3    6.36    0.38
  10  10  -3    5.53    0.31
 -10 -10   3    6.13    0.38
  10 -10  -3    5.93    0.38
 -10  10   3    6.47    0.38
  -8 -10   3    1.98    0.21
   8 -10  -3    1.75    0.20
   8  10  -3    1.85    0.17
  -8  10   3    1.54    0.21
   8  10  -3    1.93    0.21
  -6  10   3   -0.10    0.10
   6  10  -3    0.01    0.10
  -6 -10   3    0.01    0.11
   6 -10  -3   -0.12    0.11
   6 -10  -3    0.03    0.06
   4 -10  -3    8.98    0.30
   4  10  -3    8.49    0.42
  -4 -10   3    8.75    0.42
  -4  10   3    9.24    0.44
   4 -10  -3    8.74    0.44
   2  10  -3    0.58    0.13
  -2 -10   3    0.75    0.14
   2 -10  -3    0.84    0.08
   2 -10  -3    0.56    0.14
  -2  10   3    0.66    0.14
   0 -10   3    0.34    0.12
   0  10  -3    0.27    0.12
   0  10   3    0.25    0.11
   0 -10  -3    0.35    0.06
   0 -10  -3    0.35    0.13
  -2 -10  -3    0.49    0.13
   2  10   3    0.41    0.08
   2 -10   3    0.29    0.13
   2  10   3    0.61    0.13
  -2  10  -3    0.36    0.13
   4  10   3    1.73    0.19
  -4 -10  -3    1.07    0.18
  -4  10  -3    1.39    0.19
   4 -10   3    1.54    0.19
   4  10   3    1.47    0.13
   6  10   3    2.32    0.23
   6 -10   3    2.44    0.23
   6  10   3    2.29    0.18
  -6  10  -3    2.28    0.24
  -6 -10  -3    2.09    0.23
   8 -10   3   -0.15    0.12
  -8  10  -3   -0.10    0.14
   8  10   3   -0.09    0.11
  -8 -10  -3    0.06    0.14
   8  10   3    0.15    0.10
  10  10   3    0.23    0.14
 -10 -10  -3    0.08    0.16
  10  10   3    0.16    0.11
  10 -10   3   -0.20    0.12
 -10  10  -3    0.03    0.15
  12 -10   3    0.13    0.15
  12  10   3    0.28    0.16
 -12 -10  -3    0.02    0.16
  12  10   3    0.00    0.12
 -12  10  -3   -0.02    0.15
 -14 -10  -3    0.00    0.17
 -14  10  -3    0.10    0.16
  14  10   3    0.00    0.16
  14  10   3    0.15    0.13
  14 -10   3   -0.11    0.16
  17 -11  -3    0.36    0.19
  17  11  -3    0.20    0.17
 -17  11   3    0.39    0.20
  17  11  -3    0.17    0.15
  15  11  -3    0.34    0.17
  15 -11  -3    0.22    0.17
  15  11  -3    0.11    0.13
 -15 -11   3   -0.03    0.17
 -15  11   3    0.05    0.17
 -13  11   3    0.36    0.17
  13 -11  -3    0.23    0.16
  13  11  -3    0.02    0.13
 -13 -11   3    0.13    0.16
  13  11  -3    0.06    0.12
  11 -11  -3    1.40    0.21
 -11 -11   3    1.44    0.22
  11  11  -3    1.66    0.22
  11  11  -3    1.19    0.17
 -11  11   3    1.31    0.21
   9 -11  -3    3.98    0.32
   9  11  -3    3.78    0.27
  -9  11   3    4.82    0.34
  -9 -11   3    4.28    0.35
   9  11  -3    4.49    0.33
   7 -11  -3    0.04    0.14
  -7  11   3    0.10    0.14
  -7 -11   3    0.09    0.14
   7  11  -3    0.20    0.13
   5 -11  -3    0.42    0.15
   5  11  -3    0.53    0.14
  -5  11   3    0.49    0.16
  -5 -11   3    0.51    0.15
   3 -11  -3    0.64    0.16
  -3 -11   3    0.46    0.14
   3 -11  -3    0.66    0.08
   3  11  -3    0.52    0.14
  -3  11   3    0.30    0.14
   1  11  -3    0.62    0.15
   1 -11  -3    0.94    0.17
  -1 -11   3    0.82    0.16
  -1  11   3    0.85    0.16
  -1 -11  -3    0.50    0.15
  -1  11  -3    0.26    0.14
   1 -11   3    0.37    0.14
   1  11   3    0.53    0.14
   3  11   3    1.95    0.20
  -3 -11  -3    1.88    0.22
   3  11   3    1.69    0.14
  -3  11  -3    1.71    0.20
   3 -11   3    1.22    0.19
  -5  11  -3   -0.11    0.13
   5 -11   3    0.23    0.14
  -5 -11  -3    0.02    0.14
   5  11   3   -0.09    0.08
   5  11   3   -0.01    0.12
  -7 -11  -3    4.25    0.35
  -7  11  -3    4.46    0.35
   7  11   3    4.66    0.25
   7 -11   3    4.07    0.33
   7  11   3    4.76    0.34
   9  11   3   -0.09    0.12
   9  11   3    0.10    0.10
  -9  11  -3    0.11    0.16
  -9 -11  -3   -0.08    0.15
   9 -11   3    0.00    0.14
  11 -11   3    2.84    0.28
 -11 -11  -3    2.42    0.29
  11  11   3    2.50    0.21
 -11  11  -3    2.66    0.29
  11  11   3    2.49    0.27
 -13 -11  -3   -0.02    0.17
  13  11   3   -0.03    0.16
  13  11   3    0.01    0.12
 -13  11  -3   -0.07    0.16
  16  12  -3    0.63    0.17
  16 -12  -3    0.76    0.21
  16  12  -3    0.61    0.20
 -16  12   3    0.54    0.22
  14  12  -3    0.17    0.17
 -14  12   3    0.42    0.18
  14 -12  -3    0.54    0.18
  14  12  -3    0.77    0.17
 -14 -12   3    0.16    0.18
  12 -12  -3    2.20    0.27
 -12  12   3    2.66    0.28
  12  12  -3    2.32    0.27
  12  12  -3    2.39    0.22
 -12 -12   3    2.35    0.28
  10  12  -3    0.00    0.14
  10 -12  -3    0.06    0.14
 -10  12   3   -0.17    0.14
 -10 -12   3    0.10    0.16
  10  12  -3    0.06    0.11
  -8  12   3    2.69    0.26
  -8 -12   3    2.33    0.26
   8  12  -3    2.35    0.25
   8 -12  -3    2.28    0.26
  -6  12   3    0.36    0.15
  -6 -12   3   -0.04    0.15
   6  12  -3    0.17    0.15
   6 -12  -3    0.07    0.16
   4 -12  -3    6.65    0.41
  -4  12   3    6.46    0.40
   4  12  -3    6.75    0.39
  -4 -12   3    5.59    0.38
   2  12  -3    0.47    0.15
  -2  12   3    0.53    0.16
  -2 -12   3    0.40    0.15
   2 -12  -3    0.39    0.17
   0 -12  -3   -0.11    0.13
   0  12   3   -0.10    0.12
   0 -12   3    0.00    0.13
   0  12  -3   -0.07    0.12
   2 -12   3    0.28    0.15
  -2  12  -3    0.44    0.15
   2  12   3    0.46    0.16
  -2 -12  -3    0.43    0.16
  -4  12  -3    0.01    0.14
   4 -12   3    0.17    0.16
  -4 -12  -3    0.09    0.16
   4  12   3    0.40    0.10
   4  12   3   -0.01    0.14
   6  12   3   -0.03    0.09
  -6 -12  -3   -0.08    0.15
   6 -12   3   -0.02    0.14
   6  12   3    0.07    0.13
  -6  12  -3   -0.01    0.14
   8 -12   3    0.27    0.17
  -8  12  -3    0.31    0.17
   8  12   3    0.06    0.14
  -8 -12  -3    0.15    0.17
   8  12   3    0.22    0.11
 -10  12  -3    2.25    0.28
  10 -12   3    2.13    0.27
  10  12   3    2.55    0.21
 -10 -12  -3    2.11    0.27
  10  12   3    2.36    0.27
  12  12   3   -0.04    0.12
 -12 -12  -3    0.13    0.19
  12  12   3   -0.02    0.15
 -12  12  -3    0.10    0.17
  13  13  -3   -0.13    0.15
  13 -13  -3   -0.13    0.16
  13  13  -3    0.17    0.15
 -13  13   3    0.16    0.18
 -11  13   3    3.10    0.31
  11  13  -3    3.02    0.31
 -11 -13   3    3.50    0.33
  11  13  -3    3.69    0.28
  11 -13  -3    2.88    0.31
  -9 -13   3   -0.08    0.15
  -9  13   3    0.19    0.16
   9 -13  -3   -0.09    0.15
   9  13  -3    0.12    0.16
   7  13  -3    1.67    0.23
  -7 -13   3    1.92    0.25
   7 -13  -3    2.21    0.26
  -7  13   3    1.76    0.24
  -5 -13   3    0.07    0.16
   5  13  -3    0.04    0.15
  -5  13   3    0.22    0.15
   5 -13  -3    0.28    0.18
   3 -13  -3    0.62    0.18
  -3  13   3    1.04    0.19
  -3 -13   3    0.78    0.21
   3  13  -3    0.60    0.19
   1  13  -3    7.87    0.46
   1 -13  -3    8.18    0.48
  -1  13   3    7.93    0.47
  -1 -13   3    8.76    0.48
   1  13   3    1.42    0.22
  -1 -13  -3    1.67    0.23
  -1  13  -3    1.65    0.23
   1 -13   3    2.01    0.24
   3 -13   3   -0.14    0.13
  -3 -13  -3   -0.29    0.14
   3  13   3   -0.09    0.12
  -3  13  -3    0.20    0.15
   5 -13   3   -0.03    0.14
  -5 -13  -3   -0.09    0.15
   5  13   3   -0.01    0.09
  -5  13  -3    0.18    0.15
   5  13   3   -0.22    0.12
   7 -13   3    0.19    0.17
   7  13   3   -0.03    0.11
   7  13   3    0.05    0.13
  -7 -13  -3    0.12    0.15
  -7  13  -3    0.14    0.16
  -9  13  -3    0.15    0.17
   9  13   3   -0.12    0.14
   9  13   3    0.11    0.11
  -9 -13  -3   -0.01    0.16
 -11 -13  -3   -0.22    0.16
 -11  13  -3   -0.21    0.16
  11  13   3    0.21    0.13
  11  13   3   -0.12    0.15
  12 -14  -3   -0.06    0.17
 -12  14   3    0.08    0.17
  12  14  -3    0.12    0.17
  12  14  -3   -0.16    0.12
 -10  14   3    1.28    0.24
  10  14  -3    0.96    0.21
  10 -14  -3    0.36    0.19
  -8 -14   3    0.14    0.17
  -8  14   3    0.12    0.17
   8 -14  -3   -0.12    0.16
   8  14  -3   -0.05    0.15
  -6 -14   3    0.16    0.18
  -6  14   3    0.36    0.17
   6  14  -3    0.09    0.15
   6 -14  -3    0.11    0.18
  -4  14   3   -0.12    0.14
   4  14  -3   -0.11    0.15
   4 -14  -3    0.07    0.17
  -4 -14   3    0.07    0.17
  -2 -14   3    0.99    0.23
   2 -14  -3    0.85    0.22
  -2  14   3    0.87    0.20
   2  14  -3    1.08    0.21
   0  14  -3    0.29    0.17
   0 -14   3    0.04    0.17
   0  14   3    0.35    0.17
   0 -14  -3    0.34    0.19
  -2  14  -3    0.60    0.19
   2  14   3    0.73    0.19
  -2 -14  -3    0.35    0.19
   2 -14   3    1.07    0.22
  -4 -14  -3    0.00    0.17
  -4  14  -3    0.02    0.15
   4  14   3   -0.16    0.13
   4 -14   3    0.00    0.16
  -6  14  -3   -0.17    0.14
   6  14   3   -0.01    0.15
  -6 -14  -3   -0.13    0.15
   8  14   3    0.45    0.19
   8  14   3    0.28    0.13
  -8 -14  -3    0.15    0.19
  -8  14  -3    0.44    0.19
  -9  15   3   -0.18    0.16
   9  15  -3    0.08    0.16
   9 -15  -3   -0.15    0.17
   7 -15  -3    0.09    0.17
   7  15  -3    0.06    0.16
  -7  15   3    0.02    0.16
  -5  15   3    0.08    0.17
   5 -15  -3    0.05    0.17
   5  15  -3   -0.02    0.16
   3  15  -3    1.73    0.25
  -3  15   3    1.87    0.26
   3 -15  -3    1.06    0.25
   1 -15  -3    4.53    0.39
  -1  15   3    4.11    0.37
   1  15  -3    4.11    0.37
  -1  15  -3    0.54    0.19
   1  15   3    0.49    0.19
  -1 -15  -3    0.36    0.20
  -3 -15  -3    0.10    0.18
   3  15   3    0.29    0.17
  -3  15  -3    0.20    0.17
  -5 -15  -3   -0.17    0.17
  -5  15  -3   -0.04    0.16
   5  15   3   -0.14    0.14
   2  16  -3    0.23    0.18
   2 -16  -3   -0.03    0.18
  -2  16   3   -0.11    0.17
   0 -16  -3    0.17    0.19
   0  16  -3   -0.01    0.17
   0  16   3    0.19    0.18
  24   0  -4    0.11    0.17
  24   0  -4    0.07    0.14
 -22   0   4    0.23    0.17
 -22   0   4    0.13    0.16
  22   0  -4    0.29    0.17
  22   0  -4    0.35    0.14
  22   0  -4    0.17    0.11
  20   0  -4    0.04    0.12
  20   0  -4    0.03    0.13
 -20   0   4   -0.03    0.14
  20   0  -4    0.02    0.09
  18   0  -4    2.31    0.22
  18   0  -4    2.24    0.17
 -18   0   4    2.00    0.23
  18   0  -4    2.39    0.20
  16   0  -4    8.99    0.37
  16   0  -4    9.60    0.39
  16   0  -4    9.43    0.44
 -16   0   4    9.36    0.44
  14   0  -4    1.39    0.16
 -14   0   4    1.31    0.16
  14   0  -4    1.66    0.14
  14   0  -4    1.45    0.14
 -12   0   4    0.17    0.09
  12   0  -4    0.18    0.08
  12   0  -4    0.18    0.09
  12   0  -4    0.23    0.07
  12   0  -4    0.24    0.07
  10   0  -4    4.70    0.20
 -10   0   4    4.64    0.22
  10   0  -4    5.03    0.24
  10   0  -4    4.48    0.20
  10   0  -4    4.43    0.22
   8   0  -4   13.09    0.44
   8   0  -4   12.11    0.43
   8   0  -4   12.82    0.40
  -8   0   4   12.77    0.44
   8   0  -4   12.72    0.42
  -6   0   4  147.92    4.26
  -6   0   4  145.27    4.27
  -6   0   4  151.51    3.94
   6   0  -4  144.63    4.14
   6   0  -4  145.39    4.27
   6   0  -4  147.20    3.95
   4   0  -4    0.01    0.02
   4   0  -4   -0.01    0.02
   4   0  -4   -0.02    0.02
  -4   0   4    0.01    0.01
  -4   0   4    0.03    0.02
  -4   0   4   -0.02    0.03
   4   0  -4    0.06    0.03
  -2   0   4   36.09    1.04
   2   0  -4   35.47    1.04
   0   0  -4   88.37    2.58
   0   0   4   86.58    2.48
   0   0  -4   87.71    2.57
   0   0  -4   86.25    2.48
   0   0   4   89.38    2.59
   0   0   4   88.79    2.58
  -2   0  -4   12.32    0.41
   2   0   4   12.23    0.40
   2   0   4   12.26    0.40
  -2   0  -4   12.34    0.37
   2   0   4   12.27    0.37
   4   0   4    0.00    0.04
  -4   0  -4    0.05    0.05
   4   0   4    0.00    0.02
  -4   0  -4   -0.01    0.05
   6   0   4    0.09    0.07
  -6   0  -4    0.02    0.07
  -6   0  -4   -0.07    0.06
  -8   0  -4    0.05    0.09
   8   0   4   -0.12    0.08
  -8   0  -4   -0.06    0.09
 -10   0  -4    6.75    0.35
  10   0   4    6.61    0.34
  12   0   4    0.03    0.10
 -12   0  -4   -0.07    0.10
 -14   0  -4    0.09    0.14
  14   0   4    0.38    0.14
 -16   0  -4    0.42    0.17
  16   0   4    0.43    0.17
 -18   0  -4    0.18    0.17
  18   0   4   -0.19    0.14
  23   1  -4    0.16    0.15
 -23   1   4   -0.16    0.16
 -23  -1   4    0.22    0.18
  23  -1  -4   -0.17    0.11
  23  -1  -4   -0.03    0.11
  23   1  -4   -0.01    0.13
  23  -1  -4    0.09    0.15
 -23   1   4    0.00    0.16
  21  -1  -4   -0.11    0.13
 -21   1   4   -0.12    0.14
  21  -1  -4   -0.10    0.11
 -21  -1   4    0.06    0.15
 -21   1   4    0.04    0.17
  21   1  -4    0.08    0.13
  21   1  -4   -0.14    0.11
  21  -1  -4    0.05    0.10
  19  -1  -4    3.26    0.25
  19  -1  -4    3.47    0.29
 -19  -1   4    3.14    0.29
  19   1  -4    3.55    0.22
 -19   1   4    3.12    0.28
 -19   1   4    3.14    0.28
  19  -1  -4    3.41    0.21
  19   1  -4    3.54    0.29
  19   1  -4    3.47    0.25
 -17   1   4    4.11    0.30
  17  -1  -4    4.49    0.26
 -17   1   4    4.57    0.31
 -17  -1   4    4.64    0.31
  17  -1  -4    4.02    0.29
  17   1  -4    4.55    0.30
  17   1  -4    4.83    0.27
  17  -1  -4    4.66    0.25
  17   1  -4    4.89    0.25
  15  -1  -4    2.30    0.17
  15  -1  -4    2.42    0.18
  15  -1  -4    2.81    0.21
  15   1  -4    2.35    0.21
 -15  -1   4    2.96    0.23
 -15   1   4    2.80    0.23
  15   1  -4    2.82    0.19
 -15   1   4    2.54    0.22
  15   1  -4    2.29    0.17
  13   1  -4   -0.04    0.07
 -13  -1   4    0.02    0.09
  13  -1  -4   -0.01    0.07
  13  -1  -4    0.00    0.09
 -13   1   4    0.00    0.09
  13   1  -4   -0.02    0.07
  13  -1  -4   -0.03    0.08
  13  -1  -4   -0.01    0.07
  13   1  -4   -0.02    0.09
  13   1  -4   -0.03    0.08
 -13   1   4    0.09    0.09
  11   1  -4   23.12    0.77
  11  -1  -4   23.70    0.78
  11   1  -4   23.14    0.72
 -11   1   4   22.05    0.77
 -11   1   4   22.72    0.77
  11   1  -4   22.74    0.70
  11  -1  -4   22.18    0.72
  11  -1  -4   22.22    0.76
 -11  -1   4   22.11    0.77
  11   1  -4   23.45    0.78
  11  -1  -4   23.80    0.70
  -9  -1   4    1.50    0.13
   9   1  -4    1.72    0.13
  -9   1   4    1.74    0.13
   9  -1  -4    1.70    0.13
   9  -1  -4    1.45    0.11
   9  -1  -4    1.56    0.10
   9   1  -4    1.62    0.11
   9   1  -4    1.75    0.13
   9  -1  -4    1.43    0.12
   9   1  -4    1.67    0.11
   7  -1  -4   12.64    0.38
  -7   1   4   12.74    0.43
   7   1  -4   12.55    0.42
   7   1  -4   12.68    0.42
  -7  -1   4   12.26    0.39
   7  -1  -4   12.16    0.42
  -7   1   4   13.25    0.42
  -7  -1   4   12.37    0.42
  -7  -1   4   12.57    0.42
   7  -1  -4   12.94    0.43
   7   1  -4   12.65    0.40
   7  -1  -4   12.79    0.42
   5  -1  -4   76.82    2.24
   5   1  -4   76.24    2.17
  -5   1   4   77.56    2.06
  -5   1   4   76.18    2.23
   5   1  -4   75.97    2.23
   5  -1  -4   76.45    2.18
   5   1  -4   72.50    2.07
   5   1  -4   77.09    2.24
   5  -1  -4   76.59    2.06
  -5  -1   4   78.48    2.23
  -5  -1   4   75.19    2.24
  -5   1   4   76.33    2.23
  -5  -1   4   74.66    2.07
   3   1  -4   39.03    1.24
   3  -1  -4   40.00    1.16
   3  -1  -4   38.78    1.13
  -3  -1   4   37.35    1.13
  -3   1   4   39.84    1.13
  -3   1   4   39.48    1.06
  -3  -1   4   38.66    1.08
   3   1  -4   39.20    1.22
   3   1  -4   37.95    1.13
  -3   1   4   39.94    1.18
   3  -1  -4   38.67    1.16
  -3   1   4   38.66    1.17
  -1   1   4   48.17    1.43
   1   1  -4   47.00    1.38
   1  -1  -4   48.57    1.43
   1   1  -4   48.48    1.44
  -1   1   4   48.15    1.38
   1   1  -4   47.01    1.45
   1  -1  -4   49.55    1.43
  -1   1   4   48.18    1.43
  -1  -1   4   48.30    1.38
   1  -1  -4   48.12    1.38
  -1  -1  -4   10.37    0.35
   1  -1   4   10.56    0.34
   1  -1   4   10.97    0.34
   1   1   4   10.63    0.35
   1  -1   4   10.64    0.35
  -1   1  -4   10.73    0.35
   1   1   4   10.67    0.35
  -1  -1  -4   10.58    0.33
  -3  -1  -4    3.15    0.12
  -3   1  -4    3.36    0.16
   3   1   4    3.04    0.16
  -3  -1  -4    3.32    0.17
   3  -1   4    3.28    0.16
   3  -1   4    3.60    0.13
  -3  -1  -4    3.43    0.16
  -3   1  -4    3.13    0.16
   5   1   4   75.29    2.29
  -5  -1  -4   74.52    2.30
  -5  -1  -4   79.56    2.30
  -5   1  -4   75.17    2.30
   5  -1   4   78.90    2.17
  -5   1  -4   78.83    2.30
   5  -1   4   75.78    2.29
  -7   1  -4    0.33    0.10
  -7  -1  -4    0.17    0.09
   7   1   4    0.18    0.09
  -7  -1  -4    0.37    0.09
   7  -1   4    0.27    0.09
  -7   1  -4    0.08    0.08
   9   1   4    8.73    0.40
  -9  -1  -4    8.93    0.42
  -9   1  -4    9.73    0.42
  -9   1  -4    8.89    0.41
   9  -1   4    9.11    0.40
 -11   1  -4    0.39    0.13
  11  -1   4    0.41    0.12
 -11  -1  -4    0.30    0.13
  11   1   4    0.17    0.11
 -13  -1  -4   -0.02    0.11
 -13   1  -4    0.06    0.12
  13  -1   4   -0.05    0.10
  13   1   4   -0.11    0.10
 -15   1  -4    0.45    0.17
  15   1   4    0.67    0.17
  15  -1   4    0.67    0.16
 -15  -1  -4    0.40    0.17
  17  -1   4    0.49    0.17
  17   1   4    0.76    0.19
 -17   1  -4    0.55    0.19
 -17  -1  -4    0.90    0.22
 -19  -1  -4    0.23    0.19
 -19   1  -4    0.22    0.18
  24  -2  -4   -0.05    0.15
  24   2  -4   -0.17    0.12
  24  -2  -4   -0.17    0.12
  24   2  -4    0.26    0.17
  22  -2  -4    0.18    0.16
 -22  -2   4   -0.12    0.15
 -22   2   4    0.24    0.18
  22  -2  -4    0.07    0.10
  22  -2  -4   -0.02    0.13
  22   2  -4   -0.27    0.11
  22   2  -4    0.05    0.14
  20   2  -4    2.28    0.25
  20   2  -4    2.82    0.23
 -20   2   4    2.26    0.26
  20  -2  -4    2.42    0.21
 -20   2   4    2.46    0.26
 -20  -2   4    2.34    0.25
  20  -2  -4    2.27    0.20
  20  -2  -4    2.48    0.25
 -18   2   4    0.12    0.14
  18  -2  -4    0.04    0.12
  18   2  -4    0.19    0.13
  18  -2  -4    0.33    0.10
 -18   2   4    0.27    0.15
  18   2  -4    0.28    0.12
 -18  -2   4    0.44    0.15
  18  -2  -4    0.15    0.10
 -16   2   4    1.02    0.17
  16  -2  -4    0.99    0.13
  16  -2  -4    0.92    0.15
  16   2  -4    1.06    0.16
 -16  -2   4    0.94    0.16
 -16   2   4    1.03    0.17
  16   2  -4    1.00    0.14
 -14  -2   4   -0.03    0.09
  14   2  -4    0.05    0.09
  14  -2  -4    0.09    0.10
 -14   2   4    0.12    0.11
  14  -2  -4    0.08    0.08
  14   2  -4    0.01    0.08
  12   2  -4    3.89    0.20
  12   2  -4    3.65    0.23
  12  -2  -4    3.96    0.23
  12  -2  -4    4.20    0.21
 -12  -2   4    3.59    0.23
  12   2  -4    4.03    0.21
  12  -2  -4    4.16    0.25
  12   2  -4    4.01    0.24
 -12   2   4    3.51    0.23
  10   2  -4   44.21    1.42
  10  -2  -4   49.22    1.44
  10  -2  -4   45.75    1.29
  10  -2  -4   46.14    1.37
  10   2  -4   48.60    1.43
 -10  -2   4   44.32    1.42
 -10   2   4   45.26    1.42
  10   2  -4   45.28    1.31
  10   2  -4   46.05    1.36
  10  -2  -4   44.98    1.42
   8  -2  -4    3.36    0.17
   8  -2  -4    3.32    0.17
   8  -2  -4    3.39    0.18
   8   2  -4    3.22    0.17
   8   2  -4    3.31    0.17
   8   2  -4    3.33    0.16
  -8  -2   4    3.23    0.17
   8  -2  -4    3.56    0.14
  -8   2   4    3.30    0.17
   8   2  -4    3.62    0.17
   8  -2  -4    3.18    0.18
   6   2  -4   64.75    1.79
   6   2  -4   65.45    1.92
   6  -2  -4   64.03    1.76
   6  -2  -4   68.52    1.93
  -6  -2   4   63.90    1.78
   6  -2  -4   65.97    1.88
  -6  -2   4   64.71    1.92
  -6  -2   4   66.65    1.91
  -6   2   4   65.54    1.92
  -6   2   4   62.58    1.92
   6  -2  -4   63.24    1.92
  -4   2   4   36.06    1.07
   4   2  -4   34.90    1.00
   4  -2  -4   34.84    0.98
  -4  -2   4   36.12    1.06
   4   2  -4   35.31    1.07
   4  -2  -4   36.38    1.07
  -4   2   4   35.25    0.98
  -4  -2   4   36.14    1.06
   4  -2  -4   35.45    1.05
  -4  -2   4   35.86    1.00
   4   2  -4   35.42    1.06
  -4   2   4   36.23    1.07
  -2  -2   4  125.33    3.70
  -2  -2   4  125.03    3.54
  -2  -2   4  125.45    3.71
  -2   2   4  126.50    3.66
  -2   2   4  128.10    3.66
   2   2  -4  127.56    3.67
   2   2  -4  121.86    3.68
   2  -2  -4  126.61    3.67
   0  -2   4    1.35    0.08
   0   2   4    1.56    0.09
   0   2   4    1.42    0.08
   0   2  -4    1.14    0.07
   0   2  -4    1.41    0.08
   0  -2  -4    1.39    0.09
   0  -2   4    1.39    0.08
  -2   2  -4   60.04    1.77
  -2  -2  -4   58.58    1.77
  -2  -2  -4   59.93    1.76
   2   2   4   58.35    1.76
   2  -2   4   59.75    1.76
  -4  -2  -4   10.02    0.32
   4   2   4    9.69    0.37
  -4   2  -4    9.95    0.38
  -4   2  -4   10.57    0.38
   4  -2   4   10.10    0.37
  -4  -2  -4   10.73    0.38
  -4  -2  -4   10.40    0.39
  -6   2  -4   44.44    1.35
  -6  -2  -4   44.55    1.35
  -6  -2  -4   42.00    1.35
  -6   2  -4   42.04    1.35
   6  -2   4   42.07    1.33
   6   2   4   42.95    1.34
   8  -2   4   64.15    1.99
  -8  -2  -4   64.96    2.02
  -8   2  -4   63.20    2.01
  -8   2  -4   67.62    2.01
   8   2   4   63.60    2.00
  -8  -2  -4   67.08    2.01
 -10  -2  -4   18.21    0.69
  10   2   4   17.66    0.67
  10  -2   4   18.52    0.68
 -10   2  -4   17.97    0.69
 -12  -2  -4    3.01    0.27
  12   2   4    2.74    0.24
  12  -2   4    2.89    0.24
 -12   2  -4    3.00    0.26
  14  -2   4    0.17    0.13
 -14  -2  -4   -0.25    0.12
  14   2   4   -0.14    0.12
 -14   2  -4    0.06    0.13
  16  -2   4    0.84    0.19
 -16   2  -4    0.73    0.19
  16   2   4    0.52    0.17
 -16  -2  -4    0.57    0.19
 -18  -2  -4    0.75    0.22
  18  -2   4    0.37    0.18
 -18   2  -4    0.30    0.18
  18   2   4    0.36    0.17
  23  -3  -4    0.33    0.14
  23  -3  -4    0.10    0.13
  23   3  -4    0.45    0.16
  23   3  -4    0.01    0.16
  23  -3  -4    0.13    0.17
 -23   3   4    0.10    0.18
  21   3  -4    0.27    0.15
 -21   3   4    0.20    0.16
  21   3  -4    0.13    0.13
  21  -3  -4    0.11    0.16
 -21  -3   4    0.47    0.18
  21  -3  -4    0.14    0.12
  21  -3  -4    0.00    0.11
  19  -3  -4    3.11    0.28
  19   3  -4    3.09    0.24
  19   3  -4    2.47    0.25
 -19   3   4    2.88    0.28
 -19  -3   4    2.89    0.27
  19  -3  -4    2.84    0.21
  17   3  -4    0.10    0.11
 -17   3   4    0.02    0.12
  17  -3  -4    0.05    0.12
 -17  -3   4    0.03    0.12
  17   3  -4   -0.08    0.09
  17  -3  -4   -0.05    0.09
  15   3  -4    1.03    0.13
  15  -3  -4    1.02    0.16
  15   3  -4    0.95    0.15
 -15   3   4    0.94    0.16
  15  -3  -4    1.32    0.13
 -15  -3   4    1.06    0.16
  13   3  -4   18.72    0.70
  13   3  -4   20.65    0.72
  13  -3  -4   19.78    0.71
  13  -3  -4   19.01    0.65
 -13  -3   4   18.95    0.70
 -13   3   4   19.82    0.71
  13   3  -4   19.60    0.64
 -11  -3   4    5.92    0.30
  11   3  -4    6.71    0.31
  11  -3  -4    6.28    0.27
 -11   3   4    6.14    0.30
  11  -3  -4    6.94    0.32
  11  -3  -4    5.93    0.29
  11   3  -4    6.20    0.27
  11   3  -4    5.53    0.28
   9  -3  -4    2.44    0.15
   9   3  -4    1.77    0.16
  -9  -3   4    1.93    0.16
  -9   3   4    2.54    0.17
   9   3  -4    1.76    0.16
   9  -3  -4    2.66    0.18
   9  -3  -4    2.17    0.17
   9  -3  -4    2.30    0.16
  -7   3   4   31.12    0.98
  -7  -3   4   30.12    0.97
   7   3  -4   30.70    0.98
   7   3  -4   31.52    0.91
   7   3  -4   31.91    0.98
   7  -3  -4   33.97    1.00
   7  -3  -4   30.83    0.98
   5  -3  -4   19.92    0.62
   5   3  -4   19.09    0.60
  -5  -3   4   19.54    0.60
   5  -3  -4   19.35    0.53
  -5  -3   4   19.39    0.57
  -5   3   4   18.44    0.61
   5  -3  -4   18.75    0.61
   5   3  -4   18.39    0.57
  -5  -3   4   17.99    0.60
   3  -3  -4    8.12    0.29
   3  -3  -4    8.03    0.29
  -3  -3   4    8.28    0.28
  -3   3   4    8.16    0.29
  -3  -3   4    8.22    0.28
   3   3  -4    7.80    0.28
  -3   3   4    8.12    0.29
  -3  -3   4    8.24    0.28
  -1   3   4    0.08    0.04
  -1   3   4   -0.02    0.03
  -1  -3   4    0.05    0.03
   1  -3  -4    0.07    0.04
   1  -3  -4    0.03    0.04
   1   3  -4    0.09    0.04
  -1  -3   4    0.11    0.04
  -1   3  -4    0.83    0.08
  -1  -3  -4    0.72    0.08
  -1   3  -4    0.58    0.06
   1  -3   4    0.90    0.08
   1   3   4    0.83    0.07
  -1  -3  -4    0.80    0.08
  -3   3  -4    1.28    0.12
   3  -3   4    1.27    0.11
  -3  -3  -4    1.53    0.13
  -3   3  -4    1.25    0.11
  -3  -3  -4    1.12    0.11
   3   3   4    1.45    0.12
  -5   3  -4    9.83    0.39
  -5  -3  -4    9.06    0.39
   5  -3   4    9.37    0.38
   5   3   4    9.55    0.38
  -5  -3  -4    9.50    0.39
  -5   3  -4   10.27    0.40
  -5   3  -4   10.00    0.38
  -7  -3  -4   42.47    1.42
  -7  -3  -4   46.94    1.42
  -7   3  -4   46.69    1.42
   7   3   4   45.55    1.42
  -7   3  -4   44.26    1.43
  -7   3  -4   43.66    1.42
   7  -3   4   44.89    1.41
  -9   3  -4   -0.06    0.09
   9   3   4    0.09    0.10
  -9   3  -4    0.09    0.10
   9  -3   4   -0.17    0.09
  -9  -3  -4   -0.01    0.10
  11   3   4   11.10    0.48
  11  -3   4   10.34    0.46
 -11  -3  -4    9.73    0.48
 -11   3  -4    9.96    0.48
 -11   3  -4   10.43    0.49
  13  -3   4   11.30    0.36
  13   3   4   10.94    0.52
 -13  -3  -4   11.11    0.54
 -13   3  -4   11.63    0.54
  13  -3   4   11.41    0.52
 -13   3  -4   11.38    0.55
 -15  -3  -4    2.57    0.28
  15  -3   4    3.08    0.27
  15   3   4    3.05    0.27
 -15   3  -4    2.89    0.28
 -15   3  -4    2.68    0.28
 -17   3  -4    0.04    0.16
  17   3   4   -0.02    0.15
 -17   3  -4   -0.14    0.15
  17  -3   4    0.12    0.16
 -17  -3  -4   -0.09    0.15
 -19   3  -4    1.38    0.27
 -19  -3  -4    0.93    0.24
 -19   3  -4    1.50    0.26
 -22   4   4    0.08    0.17
 -22  -4   4    0.27    0.19
  22   4  -4    0.03    0.15
  22   4  -4    0.15    0.13
  22  -4  -4    0.03    0.12
  22  -4  -4    0.07    0.15
  20  -4  -4    0.03    0.14
 -20  -4   4    0.15    0.16
  20   4  -4    0.13    0.12
  20  -4  -4    0.14    0.12
  20   4  -4   -0.01    0.12
 -20   4   4    0.09    0.16
 -18   4   4    2.18    0.24
 -18  -4   4    2.49    0.25
  18  -4  -4    2.66    0.25
  18   4  -4    2.50    0.25
  18  -4  -4    2.56    0.22
  18   4  -4    2.53    0.22
  16  -4  -4    0.64    0.14
 -16  -4   4    0.86    0.16
  16  -4  -4    0.61    0.12
  16   4  -4    0.74    0.13
 -16   4   4    0.59    0.15
  16   4  -4    0.41    0.14
  14   4  -4    1.96    0.18
  14  -4  -4    1.84    0.16
  14  -4  -4    1.42    0.16
 -14   4   4    2.17    0.20
 -14  -4   4    2.45    0.21
  14   4  -4    2.21    0.17
 -12  -4   4    1.54    0.16
  12  -4  -4    1.37    0.13
  12   4  -4    1.54    0.16
 -12   4   4    1.34    0.16
  12  -4  -4    0.99    0.14
  12   4  -4    1.62    0.15
  12   4  -4    1.16    0.13
  10  -4  -4   11.16    0.45
 -10   4   4   10.61    0.43
  10   4  -4   10.24    0.38
  10  -4  -4   10.41    0.42
  10   4  -4   10.14    0.43
  10   4  -4   10.07    0.42
  10  -4  -4   11.42    0.44
 -10  -4   4   10.19    0.42
   8  -4  -4  168.76    4.80
   8   4  -4  159.76    4.78
  -8  -4   4  164.94    4.79
   8  -4  -4  157.10    4.79
   8   4  -4  167.12    4.79
  -8   4   4  165.23    4.79
   8   4  -4  163.57    4.43
   6  -4  -4    0.42    0.08
   6   4  -4    0.35    0.07
   6   4  -4    0.33    0.06
   6   4  -4    0.36    0.07
   6  -4  -4    0.32    0.07
  -6   4   4    0.42    0.08
  -6  -4   4    0.28    0.07
  -4   4   4   31.50    0.99
   4  -4  -4   30.73    0.99
   4   4  -4   32.56    0.98
   4  -4  -4   32.50    0.99
  -4  -4   4   31.86    0.98
  -4  -4   4   31.60    0.91
   4   4  -4   31.48    0.98
   2   4  -4    0.35    0.05
  -2   4   4    0.40    0.06
   2  -4  -4    0.28    0.06
  -2  -4   4    0.42    0.06
   2  -4  -4    0.35    0.06
   2   4  -4    0.41    0.06
   0   4   4    7.29    0.29
   0  -4  -4    7.62    0.29
   0  -4  -4    7.43    0.29
   0  -4   4    7.17    0.28
   0   4  -4    7.09    0.28
   0   4  -4    7.88    0.28
  -2   4  -4    4.49    0.23
   2  -4   4    5.18    0.22
  -2   4  -4    4.96    0.23
   2   4   4    4.81    0.23
  -2  -4  -4    5.40    0.24
  -2  -4  -4    5.04    0.24
  -4   4  -4   38.54    1.24
  -4  -4  -4   40.12    1.24
  -4   4  -4   40.90    1.24
   4  -4   4   40.19    1.23
  -4  -4  -4   38.32    1.25
   4   4   4   38.64    1.23
  -6  -4  -4    5.67    0.28
   6  -4   4    5.21    0.27
  -6   4  -4    5.50    0.29
  -6   4  -4    5.40    0.29
   6   4   4    5.36    0.27
  -6  -4  -4    5.43    0.29
  -8  -4  -4    9.39    0.43
  -8   4  -4    9.81    0.42
   8  -4   4    9.00    0.40
  -8   4  -4    9.38    0.42
   8   4   4    8.52    0.40
 -10  -4  -4    3.39    0.14
 -10  -4  -4    3.51    0.27
  10   4   4    3.82    0.26
 -10   4  -4    3.88    0.27
  10  -4   4    3.64    0.26
 -10   4  -4    3.32    0.26
  12   4   4    7.65    0.41
 -12   4  -4    7.60    0.43
 -12   4  -4    6.98    0.40
 -12  -4  -4    7.18    0.42
  12  -4   4    8.01    0.42
  14   4   4   -0.07    0.13
  14  -4   4    0.11    0.14
 -14  -4  -4    0.00    0.14
 -14   4  -4    0.07    0.15
 -14   4  -4   -0.20    0.14
  14  -4   4   -0.05    0.07
 -16  -4  -4    4.56    0.38
  16   4   4    4.23    0.35
 -16   4  -4    4.94    0.38
  16  -4   4    4.77    0.36
 -16   4  -4    4.06    0.36
 -18  -4  -4    0.19    0.18
 -18   4  -4   -0.24    0.16
  18   4   4   -0.02    0.16
  23  -5  -4    0.05    0.13
  23  -5  -4    0.16    0.18
  23   5  -4    0.16    0.15
  23   5  -4    0.08    0.17
 -23   5   4    0.23    0.21
 -21   5   4   -0.05    0.15
  21  -5  -4    0.26    0.15
 -21  -5   4    0.18    0.17
  21   5  -4    0.02    0.15
  21  -5  -4   -0.04    0.11
  21   5  -4   -0.05    0.12
  19  -5  -4    0.54    0.17
  19   5  -4    0.38    0.14
 -19   5   4    0.30    0.17
 -19  -5   4    0.42    0.17
  19   5  -4    0.45    0.16
  19  -5  -4    0.38    0.14
  17  -5  -4   -0.21    0.11
 -17   5   4    0.14    0.14
 -17  -5   4    0.00    0.14
  17   5  -4   -0.09    0.10
  17   5  -4    0.08    0.13
  17  -5  -4    0.00    0.10
  15   5  -4    7.96    0.40
 -15   5   4    7.11    0.39
  15  -5  -4    7.72    0.40
  15  -5  -4    8.10    0.36
  15   5  -4    7.82    0.36
 -15  -5   4    7.52    0.40
  13  -5  -4    0.09    0.09
  13  -5  -4   -0.01    0.09
  13   5  -4    0.14    0.09
  13   5  -4    0.05    0.09
 -13  -5   4   -0.02    0.09
 -13   5   4   -0.03    0.10
  11  -5  -4    0.10    0.09
  11   5  -4    0.19    0.08
  11   5  -4    0.20    0.09
 -11  -5   4    0.14    0.09
 -11   5   4    0.18    0.10
  11   5  -4    0.03    0.08
   9   5  -4   17.15    0.56
   9   5  -4   16.53    0.61
  -9  -5   4   16.92    0.61
   9   5  -4   17.67    0.62
  -9   5   4   16.92    0.62
   9  -5  -4   16.25    0.61
   9  -5  -4   17.95    0.64
  -7   5   4   23.65    0.81
  -7  -5   4   24.12    0.80
   7  -5  -4   23.35    0.81
   7  -5  -4   24.96    0.82
   7   5  -4   24.78    0.75
   7   5  -4   25.42    0.81
   7   5  -4   24.79    0.81
  -5   5   4   63.23    1.92
   5   5  -4   65.44    1.92
   5   5  -4   61.30    1.77
   5  -5  -4   62.35    1.93
   5   5  -4   64.24    1.92
   5  -5  -4   66.78    1.94
  -5  -5   4   63.09    1.91
   3   5  -4    0.96    0.09
  -3   5   4    0.81    0.09
  -3  -5   4    0.89    0.09
   3  -5  -4    0.84    0.10
   3   5  -4    0.81    0.09
   3  -5  -4    1.12    0.11
   1  -5  -4   50.20    1.57
   1  -5  -4   53.74    1.57
   1   5  -4   53.53    1.56
  -1   5   4   50.70    1.40
   1   5  -4   49.37    1.56
  -1   5   4   50.97    1.56
  -1  -5   4   50.97    1.55
  -1  -5  -4   15.33    0.55
   1  -5   4   15.18    0.53
  -1   5  -4   15.57    0.53
  -1   5  -4   14.69    0.53
   1   5   4   15.35    0.54
   1   5   4   15.63    0.45
  -1  -5  -4   15.78    0.55
   3   5   4   18.92    0.64
   3   5   4   18.37    0.56
  -3   5  -4   18.57    0.64
  -3  -5  -4   19.80    0.65
  -3  -5  -4   17.76    0.65
   3  -5   4   18.68    0.63
  -3   5  -4   17.61    0.64
  -5   5  -4    5.79    0.28
   5   5   4    5.53    0.28
  -5  -5  -4    5.99    0.29
   5  -5   4    5.64    0.28
  -5   5  -4    5.45    0.29
  -5  -5  -4    5.53    0.30
  -7   5  -4    2.84    0.22
   7  -5   4    2.63    0.21
   7   5   4    2.79    0.21
  -7  -5  -4    2.93    0.23
  -7   5  -4    2.73    0.22
   9  -5   4   -0.12    0.09
  -9   5  -4   -0.05    0.11
  -9  -5  -4    0.21    0.11
   9   5   4    0.09    0.09
  11  -5   4   22.36    0.82
 -11   5  -4   20.84    0.83
 -11  -5  -4   22.04    0.85
  11   5   4   22.23    0.83
  13  -5   4    3.57    0.31
  13   5   4    4.22    0.32
 -13  -5  -4    3.83    0.33
 -13   5  -4    4.11    0.33
 -15  -5  -4    3.22    0.31
 -15   5  -4    3.20    0.30
  15   5   4    3.30    0.28
  15  -5   4    3.25    0.30
  15   5   4    3.07    0.29
  17   5   4    0.70    0.20
 -17   5  -4    0.90    0.22
 -17  -5  -4    0.58    0.20
  17  -5   4    0.30    0.18
  17   5   4    0.60    0.18
  22   6  -4    2.67    0.30
  22  -6  -4    2.75    0.25
  22  -6  -4    2.88    0.31
  22   6  -4    2.69    0.27
 -22   6   4    2.94    0.32
 -20  -6   4    0.56    0.19
 -20   6   4    0.43    0.18
  20   6  -4    0.34    0.16
  20  -6  -4    0.10    0.16
  20   6  -4    0.25    0.14
  20  -6  -4    0.16    0.13
  18   6  -4    0.14    0.12
  18   6  -4    0.04    0.13
 -18   6   4   -0.01    0.15
 -18  -6   4   -0.06    0.14
  18  -6  -4    0.01    0.14
  18  -6  -4    0.10    0.12
 -16  -6   4    0.83    0.17
  16  -6  -4    1.00    0.14
  16  -6  -4    1.26    0.18
  16   6  -4    0.38    0.13
 -16   6   4    0.86    0.17
  16   6  -4    0.77    0.16
 -14  -6   4    7.73    0.41
  14  -6  -4    7.62    0.40
 -14   6   4    7.74    0.40
  14   6  -4    7.83    0.36
  14   6  -4    8.33    0.41
 -12   6   4    0.17    0.11
 -12  -6   4   -0.04    0.10
  12   6  -4    0.04    0.09
  12  -6  -4    0.06    0.09
  12   6  -4   -0.06    0.08
  10   6  -4    0.54    0.10
  10   6  -4    0.58    0.11
  10  -6  -4    0.49    0.12
 -10  -6   4    0.62    0.12
 -10   6   4    0.47    0.12
  10   6  -4    0.58    0.12
   8  -6  -4    0.74    0.12
  -8  -6   4    0.82    0.12
  -8   6   4    0.72    0.12
   8   6  -4    0.69    0.10
   8  -6  -4    0.60    0.11
   8   6  -4    0.74    0.11
   8   6  -4    1.12    0.12
  -6   6   4    1.53    0.14
   6   6  -4    1.69    0.14
  -6  -6   4    1.60    0.14
   6   6  -4    1.34    0.13
   6  -6  -4    1.36    0.14
   6  -6  -4    1.37    0.14
   6   6  -4    1.61    0.13
   4   6  -4   26.88    0.89
   4  -6  -4   28.48    0.91
   4   6  -4   28.70    0.90
  -4   6   4   27.22    0.90
  -4  -6   4   26.34    0.88
   4  -6  -4   26.54    0.90
  -2   6   4    0.11    0.07
   2   6  -4    0.11    0.07
   2  -6  -4    0.04    0.07
  -2  -6   4   -0.04    0.06
   2  -6  -4   -0.04    0.07
   2   6  -4    0.13    0.06
   0  -6   4    0.81    0.11
   0   6   4    0.99    0.07
   0   6  -4    1.00    0.11
   0  -6  -4    1.07    0.12
   0  -6  -4    0.84    0.11
   0   6  -4    1.01    0.11
   0   6   4    1.01    0.11
   2   6   4   34.39    0.96
  -2   6  -4   35.56    1.10
   2  -6   4   33.62    1.09
  -2  -6  -4   36.28    1.11
  -2  -6  -4   32.16    1.10
   2   6   4   34.18    1.10
  -2   6  -4   33.09    1.10
  -4  -6  -4    3.68    0.24
  -4  -6  -4    3.55    0.24
  -4   6  -4    3.63    0.23
   4  -6   4    3.81    0.22
  -4   6  -4    3.53    0.23
   4   6   4    3.52    0.17
   4   6   4    3.58    0.23
   6   6   4    0.01    0.06
   6   6   4   -0.10    0.07
  -6  -6  -4   -0.12    0.08
   6  -6   4   -0.02    0.08
  -6   6  -4   -0.10    0.08
  -6   6  -4   -0.14    0.08
   8   6   4    0.31    0.11
  -8  -6  -4    0.35    0.12
   8   6   4    0.25    0.09
  -8   6  -4    0.29    0.12
   8  -6   4    0.12    0.11
 -10  -6  -4    1.14    0.19
 -10   6  -4    1.35    0.20
  10   6   4    1.12    0.18
  10   6   4    1.18    0.15
  10  -6   4    1.10    0.18
  12  -6   4    0.03    0.15
  12   6   4    0.14    0.14
 -12  -6  -4   -0.01    0.15
  12   6   4    0.01    0.11
 -12   6  -4    0.02    0.14
  14  -6   4    0.47    0.17
 -14  -6  -4    0.84    0.20
  14   6   4    0.47    0.16
 -14   6  -4    0.73    0.20
  14   6   4    0.73    0.19
 -16  -6  -4    3.92    0.36
  16   6   4    3.59    0.30
  16  -6   4    3.85    0.34
  16   6   4    4.22    0.35
 -16   6  -4    3.83    0.35
 -18   6  -4    1.34    0.27
  18   6   4    1.34    0.23
 -18  -6  -4    1.25    0.27
  21   7  -4    0.21    0.17
  21  -7  -4    0.12    0.14
  21   7  -4    0.04    0.13
 -21   7   4   -0.07    0.16
  21  -7  -4    0.05    0.15
  19  -7  -4    0.11    0.15
  19   7  -4    0.08    0.13
 -19   7   4   -0.19    0.14
  19   7  -4    0.07    0.14
  19  -7  -4   -0.09    0.12
 -19  -7   4    0.02    0.16
  17  -7  -4    1.23    0.19
 -17   7   4    1.37    0.22
  17   7  -4    1.21    0.20
  17  -7  -4    1.37    0.18
 -17  -7   4    1.30    0.22
  17   7  -4    1.09    0.17
 -15  -7   4    2.08    0.23
  15  -7  -4    1.21    0.19
 -15   7   4    1.80    0.22
  15   7  -4    1.35    0.17
  15   7  -4    1.49    0.20
 -13   7   4    0.35    0.14
 -13  -7   4    0.12    0.14
  13  -7  -4    0.74    0.16
  13   7  -4    0.72    0.13
  13   7  -4    0.28    0.13
  11   7  -4    0.45    0.12
 -11   7   4    0.69    0.14
 -11  -7   4    0.45    0.12
  11  -7  -4    0.64    0.13
  11   7  -4    0.52    0.11
  -9   7   4   10.57    0.44
  -9  -7   4   10.05    0.43
   9   7  -4    9.13    0.37
   9   7  -4    9.69    0.42
   9  -7  -4    9.35    0.43
   9   7  -4   10.37    0.44
  -7   7   4    0.11    0.09
   7  -7  -4    0.08    0.09
   7   7  -4    0.03    0.07
   7   7  -4    0.11    0.07
   7   7  -4    0.13    0.09
  -7  -7   4    0.14    0.08
   5  -7  -4   16.79    0.48
   5  -7  -4   17.59    0.63
  -5  -7   4   17.50    0.61
   5   7  -4   17.57    0.61
   5  -7  -4   16.53    0.62
   5   7  -4   15.75    0.60
  -5   7   4   16.43    0.61
   3   7  -4    0.17    0.08
   3  -7  -4    0.10    0.03
   3  -7  -4   -0.02    0.08
  -3   7   4    0.04    0.07
   3   7  -4    0.09    0.07
   3  -7  -4    0.06    0.08
  -3  -7   4    0.05    0.07
   1  -7  -4   13.61    0.52
   1   7  -4   14.16    0.51
  -1   7   4   13.42    0.51
   1   7  -4   12.36    0.49
   1  -7  -4   12.58    0.50
  -1  -7   4   13.06    0.49
  -1  -7  -4    9.94    0.41
   1   7   4    9.76    0.41
   1  -7   4    9.31    0.39
  -1   7  -4    9.99    0.40
   1   7   4    9.48    0.31
  -1   7  -4    8.82    0.40
  -1  -7  -4   10.10    0.42
  -3   7  -4   14.96    0.55
   3  -7   4   14.55    0.54
   3   7   4   13.83    0.54
  -3   7  -4   13.94    0.55
  -3  -7  -4   13.84    0.56
   3   7   4   14.08    0.45
  -5   7  -4    0.08    0.09
  -5   7  -4    0.05    0.09
   5   7   4    0.16    0.09
   5   7   4    0.10    0.06
   5  -7   4    0.13    0.09
  -5  -7  -4    0.07    0.10
   7   7   4    0.24    0.08
  -7   7  -4    0.08    0.11
   7   7   4    0.21    0.10
  -7  -7  -4    0.30    0.12
   7  -7   4    0.20    0.11
  -9   7  -4    6.53    0.38
  -9  -7  -4    6.39    0.37
   9   7   4    6.14    0.29
   9  -7   4    6.38    0.36
   9   7   4    6.54    0.37
  11  -7   4    0.18    0.14
 -11   7  -4    0.16    0.14
 -11  -7  -4   -0.03    0.14
  11   7   4    0.16    0.12
  11   7   4    0.10    0.13
 -13   7  -4    0.16    0.16
  13  -7   4    0.34    0.16
  13   7   4    0.29    0.15
 -13  -7  -4    0.09    0.16
  13   7   4    0.16    0.14
  15   7   4    0.08    0.15
 -15   7  -4    0.16    0.17
  15  -7   4    0.35    0.18
  15   7   4    0.12    0.14
 -15  -7  -4    0.23    0.18
 -17   7  -4    2.60    0.31
 -17  -7  -4    2.27    0.31
  17   7   4    2.84    0.31
  17   7   4    2.72    0.27
  20   8  -4   -0.04    0.15
  20  -8  -4    0.15    0.14
  20  -8  -4   -0.03    0.15
  20   8  -4   -0.13    0.12
 -20   8   4    0.12    0.17
 -18  -8   4    0.69    0.20
 -18   8   4    0.70    0.20
  18  -8  -4    0.29    0.16
  18   8  -4    0.52    0.16
  18  -8  -4    0.47    0.18
  18   8  -4    0.68    0.17
  16   8  -4    3.62    0.31
 -16  -8   4    3.87    0.34
 -16   8   4    3.99    0.33
  16   8  -4    3.80    0.28
  16  -8  -4    3.93    0.32
 -14  -8   4    4.65    0.34
  14  -8  -4    4.85    0.34
 -14   8   4    4.74    0.33
  14   8  -4    5.00    0.33
  14   8  -4    4.16    0.28
  12   8  -4   17.72    0.63
  12   8  -4   17.92    0.70
  12  -8  -4   17.22    0.69
 -12  -8   4   17.34    0.70
 -12   8   4   18.17    0.71
  10   8  -4    0.35    0.12
  10  -8  -4    0.45    0.13
 -10  -8   4    0.22    0.11
  10   8  -4    0.38    0.11
 -10   8   4    0.40    0.13
   8   8  -4    0.14    0.09
  -8  -8   4    0.06    0.10
   8   8  -4    0.03    0.08
   8  -8  -4   -0.03    0.09
   8   8  -4    0.07    0.10
  -8   8   4    0.15    0.10
  -6   8   4    0.49    0.12
   6   8  -4    0.53    0.11
  -6  -8   4    0.56    0.12
   6   8  -4    0.43    0.10
   6  -8  -4    0.41    0.11
  -4   8   4    1.78    0.16
   4  -8  -4    1.66    0.17
   4  -8  -4    1.97    0.09
  -4  -8   4    1.87    0.17
   4   8  -4    1.65    0.16
   4   8  -4    2.01    0.18
   2  -8  -4    3.86    0.25
  -2  -8   4    4.08    0.25
   2   8  -4    3.98    0.24
   2  -8  -4    3.79    0.14
   2   8  -4    4.06    0.24
  -2   8   4    3.49    0.23
   0   8   4    5.37    0.29
   0  -8  -4    5.69    0.31
   0  -8   4    5.47    0.29
   0   8  -4    5.82    0.30
   0   8  -4    5.57    0.30
   0   8   4    5.39    0.20
   2  -8   4    9.62    0.41
  -2   8  -4    9.54    0.42
   2   8   4    9.11    0.42
   2   8   4    9.17    0.32
  -2   8  -4   10.03    0.42
  -2  -8  -4    9.03    0.42
  -4   8  -4    3.67    0.26
   4   8   4    3.61    0.25
   4   8   4    4.05    0.19
  -4  -8  -4    3.43    0.26
   4  -8   4    3.44    0.24
   6   8   4    4.00    0.20
   6  -8   4    4.23    0.27
  -6  -8  -4    4.02    0.29
  -6   8  -4    3.93    0.28
   6   8   4    3.88    0.26
   8   8   4    0.07    0.09
  -8   8  -4   -0.06    0.12
   8   8   4   -0.10    0.10
  -8  -8  -4    0.01    0.12
   8  -8   4   -0.20    0.10
  10   8   4    2.89    0.22
 -10   8  -4    3.29    0.30
  10  -8   4    3.44    0.30
 -10  -8  -4    3.58    0.31
  10   8   4    3.55    0.29
  12   8   4    0.06    0.11
  12   8   4   -0.02    0.13
 -12   8  -4    0.19    0.16
  12  -8   4    0.10    0.15
 -12  -8  -4    0.11    0.16
 -14  -8  -4    0.37    0.18
  14  -8   4    0.39    0.18
 -14   8  -4    0.18    0.18
  14   8   4    0.72    0.19
  14   8   4    0.23    0.14
 -16  -8  -4    0.30    0.20
  16   8   4    0.48    0.19
  16   8   4    0.12    0.16
 -16   8  -4    0.01    0.18
 -19   9   4    0.27    0.19
  19  -9  -4    0.10    0.16
  19   9  -4    0.15    0.16
  19  -9  -4    0.05    0.16
  19   9  -4   -0.03    0.14
 -17   9   4    0.26    0.18
  17  -9  -4   -0.09    0.14
  17   9  -4   -0.12    0.11
  17   9  -4    0.05    0.14
 -17  -9   4   -0.08    0.15
 -15  -9   4    1.70    0.24
 -15   9   4    1.43    0.23
  15   9  -4    1.67    0.22
  15  -9  -4    1.77    0.23
  15   9  -4    1.52    0.19
 -13   9   4    0.12    0.15
  13  -9  -4    0.00    0.13
  13   9  -4    0.05    0.12
 -13  -9   4    0.19    0.15
  13   9  -4    0.03    0.12
  11   9  -4    2.38    0.22
 -11   9   4    2.40    0.23
  11  -9  -4    2.40    0.24
  11   9  -4    1.90    0.19
 -11  -9   4    2.63    0.24
  -9   9   4    0.08    0.12
  -9  -9   4    0.11    0.11
   9   9  -4   -0.04    0.09
   9   9  -4    0.05    0.09
   9  -9  -4    0.00    0.11
   7  -9  -4    0.48    0.12
  -7   9   4    0.44    0.13
   7   9  -4    0.60    0.13
  -7  -9   4    0.69    0.14
   5  -9  -4    2.69    0.12
  -5   9   4    2.72    0.22
  -5  -9   4    2.94    0.22
   5  -9  -4    2.68    0.21
   5   9  -4    2.45    0.21
  -3   9   4    8.14    0.38
   3   9  -4    7.48    0.37
   3  -9  -4    7.66    0.38
   3   9  -4    7.76    0.38
   3  -9  -4    7.60    0.25
  -3  -9   4    7.79    0.37
  -1   9   4    0.01    0.09
   1  -9  -4    0.03    0.04
   1   9  -4   -0.02    0.09
   1   9  -4    0.01    0.09
   1  -9  -4   -0.02    0.10
  -1  -9   4    0.05    0.10
  -1  -9  -4    0.51    0.14
   1  -9   4    0.60    0.13
  -1   9  -4    0.54    0.13
   1   9   4    0.63    0.08
   1   9   4    0.65    0.13
   3   9   4    8.99    0.32
   3  -9   4    8.94    0.41
  -3  -9  -4    9.27    0.44
  -3   9  -4    8.99    0.43
   3   9   4    8.69    0.42
  -5  -9  -4    1.16    0.18
  -5   9  -4    0.80    0.16
   5  -9   4    0.98    0.16
   5   9   4    0.89    0.11
   5   9   4    0.86    0.15
   7  -9   4    4.83    0.33
  -7  -9  -4    5.47    0.36
   7   9   4    5.26    0.33
   7   9   4    4.93    0.25
  -7   9  -4    4.93    0.34
   9   9   4   -0.01    0.12
   9  -9   4    0.24    0.14
   9   9   4   -0.01    0.10
  -9  -9  -4    0.03    0.15
  -9   9  -4    0.11    0.14
  11   9   4    1.39    0.21
 -11   9  -4    1.55    0.23
  11  -9   4    1.43    0.22
  11   9   4    1.52    0.17
 -11  -9  -4    1.22    0.22
 -13   9  -4    1.23    0.23
  13   9   4    0.79    0.20
 -13  -9  -4    0.87    0.22
  13   9   4    0.98    0.17
  13  -9   4    1.06    0.22
  15   9   4   -0.03    0.13
 -15   9  -4    0.17    0.19
 -15  -9  -4    0.09    0.16
  15   9   4    0.23    0.17
 -18  10   4    0.35    0.20
  18 -10  -4    0.41    0.18
  18  10  -4    0.47    0.16
  18  10  -4    0.21    0.17
 -16  10   4    0.27    0.17
  16  10  -4    0.15    0.14
  16  10  -4    0.06    0.13
  16 -10  -4    0.14    0.16
 -16 -10   4    0.44    0.19
  14 -10  -4    1.00    0.19
  14  10  -4    1.01    0.17
  14  10  -4    0.97    0.20
 -14  10   4    0.72    0.19
 -14 -10   4    0.98    0.20
 -12 -10   4   -0.21    0.14
  12 -10  -4    0.09    0.14
  12  10  -4    0.08    0.13
 -12  10   4    0.01    0.13
  12  10  -4   -0.17    0.09
 -10  10   4    0.91    0.18
 -10 -10   4    1.17    0.19
  10  10  -4    0.87    0.17
  10  10  -4    0.98    0.15
  10 -10  -4    0.72    0.17
   8  10  -4    1.01    0.15
   8 -10  -4    1.10    0.18
  -8 -10   4    0.94    0.18
  -8  10   4    1.15    0.18
   8  10  -4    0.92    0.16
   6 -10  -4    0.28    0.13
  -6  10   4    0.09    0.12
   6  10  -4    0.31    0.12
   6 -10  -4    0.20    0.06
  -6 -10   4    0.20    0.12
  -4 -10   4   11.13    0.49
  -4  10   4   11.79    0.51
   4 -10  -4   11.69    0.36
   4 -10  -4   11.43    0.52
   4  10  -4   10.62    0.49
  -2  10   4    0.09    0.11
   2 -10  -4   -0.10    0.11
   2  10  -4    0.24    0.11
   2 -10  -4    0.25    0.05
  -2 -10   4    0.29    0.12
   0  10  -4    1.87    0.19
   0 -10  -4    1.99    0.20
   0  10   4    1.52    0.18
   0 -10   4    1.91    0.19
   2  10   4    0.74    0.09
  -2  10  -4    0.53    0.14
   2 -10   4    0.75    0.16
  -2 -10  -4    0.68    0.16
   2  10   4    0.74    0.15
  -4 -10  -4    3.28    0.28
  -4  10  -4    3.94    0.29
   4 -10   4    3.59    0.29
   4  10   4    4.01    0.20
   4  10   4    3.35    0.28
  -6  10  -4    4.33    0.33
   6 -10   4    4.70    0.33
  -6 -10  -4    4.52    0.34
   6  10   4    4.82    0.24
   6  10   4    4.70    0.33
   8  10   4    2.10    0.24
  -8  10  -4    1.06    0.20
   8 -10   4    1.80    0.22
  -8 -10  -4    1.62    0.23
   8  10   4    1.75    0.16
 -10 -10  -4    0.09    0.16
 -10  10  -4    0.03    0.14
  10  10   4    0.07    0.13
  10 -10   4    0.15    0.16
  10  10   4    0.09    0.10
  12  10   4    0.47    0.14
 -12 -10  -4    0.49    0.20
  12  10   4    0.69    0.20
 -12  10  -4    0.35    0.17
  14  10   4    0.20    0.14
 -14 -10  -4    0.02    0.18
 -14  10  -4    0.21    0.19
  14  10   4   -0.07    0.15
 -17  11   4   -0.06    0.16
  17  11  -4    0.01    0.14
  17  11  -4   -0.06    0.15
  17 -11  -4    0.06    0.16
  15 -11  -4    1.45    0.23
 -15 -11   4    1.50    0.25
  15  11  -4    1.56    0.20
  15  11  -4    1.04    0.21
 -15  11   4    1.78    0.25
 -13 -11   4    0.03    0.15
  13  11  -4    0.39    0.14
 -13  11   4    0.28    0.16
  13 -11  -4    0.31    0.17
  13  11  -4    0.35    0.16
  11  11  -4    0.68    0.17
 -11  11   4    0.64    0.18
 -11 -11   4    0.91    0.20
  11 -11  -4    1.12    0.20
  11  11  -4    0.65    0.14
   9 -11  -4    4.29    0.33
   9  11  -4    3.24    0.30
  -9 -11   4    3.57    0.32
   9  11  -4    4.06    0.26
  -9  11   4    4.08    0.32
   7 -11  -4    4.31    0.32
  -7 -11   4    3.71    0.30
  -7  11   4    3.79    0.30
   7  11  -4    3.62    0.29
   7 -11  -4    3.52    0.17
  -5 -11   4    0.74    0.16
   5 -11  -4    0.56    0.16
  -5  11   4    0.63    0.16
   5 -11  -4    0.81    0.08
   5  11  -4    0.71    0.16
   3 -11  -4    0.58    0.07
  -3  11   4    0.51    0.14
   3  11  -4    0.65    0.15
  -3 -11   4    0.55    0.15
   3 -11  -4    0.75    0.17
   1  11  -4    0.05    0.11
  -1 -11   4   -0.17    0.11
  -1  11   4   -0.09    0.11
   1 -11  -4   -0.04    0.05
   1 -11  -4   -0.02    0.13
  -1 -11  -4    7.08    0.41
  -1  11  -4    6.92    0.40
   1  11   4    7.39    0.40
   1 -11   4    7.41    0.40
   3  11   4    1.71    0.21
  -3 -11  -4    1.63    0.22
   3 -11   4    1.52    0.20
  -3  11  -4    1.80    0.22
   3  11   4    1.70    0.14
   5 -11   4    0.34    0.16
  -5 -11  -4    0.39    0.17
  -5  11  -4    0.28    0.15
   5  11   4    0.20    0.10
   5  11   4    0.33    0.15
  -7 -11  -4   -0.03    0.15
   7  11   4    0.09    0.10
  -7  11  -4    0.25    0.16
   7 -11   4    0.14    0.16
   7  11   4    0.31    0.15
  -9  11  -4    0.57    0.19
   9 -11   4    1.24    0.21
   9  11   4    0.34    0.17
  -9 -11  -4    0.90    0.20
   9  11   4    0.95    0.14
  11  11   4   -0.13    0.13
  11  11   4   -0.08    0.11
 -11  11  -4    0.06    0.16
 -11 -11  -4   -0.12    0.16
 -13  11  -4    0.30    0.19
  13  11   4    0.35    0.18
 -13 -11  -4    0.01    0.17
  13  11   4    0.46    0.14
  16  12  -4    0.14    0.17
 -16  12   4    0.35    0.19
  16  12  -4    0.01    0.13
  16 -12  -4    0.13    0.18
  14  12  -4   -0.07    0.13
 -14  12   4    0.05    0.17
  14 -12  -4    0.05    0.16
  14  12  -4    0.00    0.15
 -12 -12   4    0.04    0.16
 -12  12   4    0.45    0.18
  12 -12  -4    0.06    0.16
  12  12  -4    0.34    0.15
  12  12  -4    0.19    0.15
  10 -12  -4    0.03    0.14
  10  12  -4    0.04    0.14
 -10  12   4   -0.22    0.12
 -10 -12   4    0.03    0.16
   8  12  -4    0.02    0.14
  -8  12   4    0.30    0.14
  -8 -12   4   -0.05    0.16
   8 -12  -4    0.20    0.16
  -6 -12   4   14.26    0.64
   6 -12  -4   13.98    0.64
   6  12  -4   14.26    0.64
  -6  12   4   13.86    0.63
  -4  12   4    7.47    0.43
   4 -12  -4    7.70    0.45
  -4 -12   4    7.43    0.43
   4  12  -4    7.12    0.42
   2  12  -4    0.17    0.14
  -2 -12   4    0.01    0.13
   2 -12  -4   -0.08    0.16
  -2  12   4   -0.43    0.11
   0  12  -4    1.37    0.21
   0 -12  -4    1.49    0.23
   0  12   4    1.32    0.20
   0 -12   4    1.80    0.23
  -2  12  -4    1.52    0.21
   2 -12   4    1.50    0.22
  -2 -12  -4    1.72    0.23
   2  12   4    1.79    0.22
  -4 -12  -4    1.20    0.23
   4 -12   4    1.17    0.21
  -4  12  -4    1.62    0.22
   4  12   4    1.26    0.20
   4  12   4    1.04    0.13
   6  12   4    0.62    0.17
  -6 -12  -4    0.21    0.17
  -6  12  -4    0.30    0.16
   6  12   4    0.50    0.12
   6 -12   4    0.50    0.18
  -8 -12  -4    0.82    0.21
   8 -12   4    0.72    0.20
  -8  12  -4    0.90    0.21
   8  12   4    1.12    0.15
   8  12   4    0.89    0.19
 -10 -12  -4    0.19    0.18
 -10  12  -4   -0.12    0.15
  10  12   4   -0.04    0.12
  10  12   4    0.11    0.15
  12  12   4   -0.12    0.12
 -12 -12  -4    0.05    0.19
 -12  12  -4    0.00    0.17
  12  12   4    0.06    0.16
  15  13  -4    0.46    0.17
  15 -13  -4    0.40    0.20
 -15  13   4    0.15    0.19
  15  13  -4    0.12    0.17
  13  13  -4   -0.16    0.15
  13 -13  -4    0.01    0.17
 -13  13   4    0.03    0.16
  13  13  -4    0.00    0.14
 -11  13   4    0.23    0.16
  11 -13  -4    0.15    0.16
  11  13  -4    0.28    0.17
   9  13  -4    0.24    0.16
  -9  13   4    0.24    0.16
  -9 -13   4    0.19    0.17
   9 -13  -4    0.01    0.15
  -7  13   4    0.12    0.15
  -7 -13   4   -0.04    0.17
   7 -13  -4    0.35    0.17
   7  13  -4    0.34    0.16
  -5 -13   4    1.20    0.23
   5  13  -4    1.53    0.23
   5 -13  -4    1.34    0.23
  -5  13   4    1.81    0.24
   3  13  -4    0.08    0.15
  -3 -13   4    0.04    0.16
   3 -13  -4    0.12    0.17
  -3  13   4    0.14    0.15
   1 -13  -4    3.65    0.33
   1  13  -4    4.21    0.34
  -1 -13   4    4.52    0.36
  -1  13   4    3.92    0.33
   1 -13   4    0.24    0.16
   1  13   4    0.09    0.15
  -1 -13  -4    0.10    0.17
  -1  13  -4   -0.01    0.14
  -3  13  -4    0.20    0.15
  -3 -13  -4    0.36    0.19
   3  13   4    0.15    0.16
   3 -13   4   -0.02    0.16
   5  13   4    0.35    0.11
   5  13   4    0.65    0.18
  -5  13  -4    0.61    0.19
   5 -13   4    0.34    0.18
  -5 -13  -4    0.41    0.19
  -7 -13  -4    0.16    0.17
  -7  13  -4    0.18    0.16
   7  13   4   -0.04    0.14
   7  13   4    0.09    0.10
   9  13   4    0.38    0.17
  -9 -13  -4    0.08    0.17
   9  13   4    0.13    0.12
  -9  13  -4    0.38    0.18
  12  14  -4    2.30    0.29
  12 -14  -4    1.80    0.28
 -12  14   4    2.14    0.29
  10  14  -4    0.88    0.21
  10 -14  -4    0.80    0.22
 -10  14   4    0.70    0.22
   8  14  -4    1.39    0.23
   8 -14  -4    0.83    0.22
  -8  14   4    1.14    0.23
  -6  14   4    0.00    0.15
   6 -14  -4    0.01    0.15
   6  14  -4    0.22    0.16
  -4  14   4    0.08    0.15
   4 -14  -4   -0.24    0.15
   4  14  -4    0.15    0.16
   2  14  -4    0.05    0.15
  -2  14   4    0.20    0.16
   2 -14  -4   -0.06    0.14
   0  14  -4    0.03    0.16
   0 -14  -4    0.31    0.18
   0  14   4    0.23    0.16
  -2 -14  -4    0.03    0.16
   2  14   4   -0.03    0.14
  -2  14  -4   -0.07    0.14
  -4  14  -4    0.05    0.16
  -4 -14  -4    0.02    0.17
   4  14   4    0.15    0.15
  -6  14  -4   -0.05    0.15
   6  14   4    0.18    0.11
   6  14   4   -0.07    0.15
  -6 -14  -4   -0.27    0.15
  -8  14  -4    0.38    0.19
   8  14   4   -0.23    0.14
   8  14   4    0.07    0.11
  -8 -14  -4   -0.05    0.17
   9 -15  -4    0.38    0.20
  -9  15   4    0.65    0.22
   9  15  -4    0.24    0.19
   7 -15  -4    0.36    0.19
   7  15  -4    0.62    0.20
  -7  15   4    0.34    0.19
   5  15  -4    0.75    0.21
  -5  15   4    0.97    0.22
   5 -15  -4    0.49    0.21
   3 -15  -4   -0.23    0.16
  -3  15   4    0.08    0.16
   3  15  -4    0.07    0.17
   1 -15  -4    0.24    0.20
  -1  15   4   -0.06    0.16
   1  15  -4    0.08    0.16
  -1  15  -4    0.37    0.19
  -1 -15  -4    0.21    0.20
   1  15   4    0.45    0.19
  -3 -15  -4    0.43    0.22
   3  15   4    0.33    0.19
  -3  15  -4    0.64    0.21
  -5 -15  -4    0.08    0.20
   5  15   4    0.01    0.16
  -5  15  -4    0.43    0.19
  24   0  -5    0.14    0.13
  24   0  -5   -0.15    0.14
 -22   0   5    0.13    0.16
  22   0  -5   -0.08    0.11
  22   0  -5    0.00    0.13
  22   0  -5   -0.04    0.11
 -22   0   5   -0.19    0.14
 -20   0   5    0.09    0.15
  20   0  -5    0.10    0.11
  20   0  -5    0.01    0.09
 -20   0   5   -0.01    0.14
  20   0  -5   -0.09    0.11
  18   0  -5    0.19    0.12
  18   0  -5    0.01    0.10
 -18   0   5    0.00    0.12
  18   0  -5    0.05    0.09
  16   0  -5    0.10    0.09
 -16   0   5    0.08    0.11
  16   0  -5    0.05    0.10
  16   0  -5   -0.03    0.08
  14   0  -5    0.02    0.10
  14   0  -5    0.02    0.09
  14   0  -5   -0.07    0.08
 -14   0   5   -0.04    0.09
  14   0  -5    0.10    0.08
  12   0  -5    0.16    0.08
  12   0  -5    0.00    0.08
  12   0  -5    0.24    0.09
  12   0  -5    0.16    0.07
 -12   0   5   -0.03    0.08
  10   0  -5   -0.08    0.05
  10   0  -5   -0.01    0.05
 -10   0   5   -0.08    0.05
  10   0  -5   -0.01    0.05
  10   0  -5   -0.04    0.04
 -10   0   5   -0.08    0.05
   8   0  -5    0.01    0.04
  -8   0   5   -0.01    0.04
   8   0  -5   -0.01    0.03
  -8   0   5   -0.01    0.04
   8   0  -5   -0.01    0.02
   8   0  -5    0.01    0.03
  -6   0   5    0.01    0.03
   6   0  -5    0.06    0.03
   6   0  -5   -0.05    0.03
   6   0  -5    0.04    0.03
  -6   0   5   -0.04    0.02
   6   0  -5   -0.03    0.03
  -6   0   5   -0.01    0.02
   4   0  -5   -0.02    0.03
   4   0  -5    0.00    0.02
  -4   0   5   -0.03    0.02
   2   0  -5   -0.01    0.03
  -2   0   5   -0.04    0.03
   0   0  -5   -0.08    0.03
   0   0  -5   -0.02    0.03
   0   0   5   -0.02    0.03
   0   0   5    0.03    0.03
   0   0   5   -0.02    0.02
   0   0  -5    0.00    0.03
  -2   0  -5    0.02    0.02
   2   0   5    0.00    0.04
  -2   0  -5   -0.02    0.04
   2   0   5   -0.01    0.03
  -2   0  -5   -0.04    0.03
  -4   0  -5   -0.09    0.05
   4   0   5    0.00    0.03
  -4   0  -5   -0.04    0.06
   4   0   5   -0.04    0.06
  -6   0  -5   -0.09    0.07
   6   0   5    0.03    0.07
  -6   0  -5    0.11    0.07
   8   0   5   -0.06    0.08
  -8   0  -5    0.05    0.09
  -8   0  -5    0.02    0.08
 -10   0  -5   -0.04    0.10
  10   0   5   -0.01    0.09
 -12   0  -5   -0.04    0.12
  12   0   5   -0.14    0.10
 -14   0  -5   -0.14    0.12
  14   0   5    0.02    0.13
 -16   0  -5    0.04    0.15
  16   0   5    0.05    0.14
 -18   0  -5    0.01    0.16
  23   1  -5    0.10    0.16
  23  -1  -5    0.02    0.16
  23  -1  -5   -0.10    0.11
  23  -1  -5   -0.13    0.11
  23   1  -5   -0.06    0.12
 -23   1   5   -0.04    0.16
 -23   1   5    0.05    0.18
 -21   1   5   -0.19    0.14
  21  -1  -5    0.05    0.13
  21  -1  -5   -0.03    0.10
 -21   1   5    0.17    0.15
  21  -1  -5   -0.01    0.11
  21   1  -5   -0.08    0.11
 -21  -1   5   -0.07    0.14
  21   1  -5    0.06    0.12
  19  -1  -5    0.95    0.15
  19  -1  -5    1.27    0.14
 -19   1   5    0.98    0.18
  19  -1  -5    0.84    0.17
  19   1  -5    1.26    0.16
  19   1  -5    0.89    0.17
  19   1  -5    1.46    0.15
 -19  -1   5    1.16    0.19
 -19   1   5    1.34    0.20
  17   1  -5    0.18    0.10
 -17   1   5    0.04    0.12
  17   1  -5    0.17    0.11
 -17  -1   5    0.08    0.11
  17  -1  -5    0.16    0.10
  17  -1  -5    0.20    0.12
  17   1  -5    0.21    0.09
  17  -1  -5    0.33    0.10
 -17   1   5    0.23    0.12
 -15   1   5   20.04    0.73
  15   1  -5   20.66    0.74
  15  -1  -5   20.16    0.67
 -15   1   5   19.85    0.73
  15  -1  -5   19.59    0.73
  15   1  -5   19.47    0.66
  15   1  -5   20.45    0.66
  15  -1  -5   18.91    0.64
 -15  -1   5   19.77    0.73
  15   1  -5   18.63    0.72
 -13   1   5   26.21    0.88
  13  -1  -5   26.10    0.83
  13  -1  -5   25.44    0.80
  13   1  -5   26.34    0.81
  13   1  -5   26.85    0.84
 -13  -1   5   25.97    0.88
  13   1  -5   25.45    0.88
  13   1  -5   27.42    0.90
  13  -1  -5   25.44    0.88
  13  -1  -5   27.01    0.90
 -13   1   5   25.88    0.88
  11   1  -5   18.39    0.63
  11   1  -5   17.95    0.63
  11   1  -5   17.39    0.60
 -11  -1   5   17.69    0.62
  11  -1  -5   18.12    0.63
  11  -1  -5   18.24    0.57
  11   1  -5   18.54    0.58
  11  -1  -5   18.47    0.61
  11  -1  -5   20.12    0.65
 -11   1   5   17.75    0.63
  -9  -1   5   22.82    0.73
   9   1  -5   23.27    0.74
  -9   1   5   22.31    0.73
   9   1  -5   22.60    0.72
   9  -1  -5   23.97    0.75
   9   1  -5   23.10    0.74
   9  -1  -5   22.95    0.72
   9  -1  -5   22.51    0.67
   9   1  -5   22.84    0.68
   9  -1  -5   22.36    0.74
   7  -1  -5    2.47    0.14
   7   1  -5    2.81    0.13
   7  -1  -5    2.80    0.12
   7  -1  -5    2.84    0.14
  -7  -1   5    2.81    0.13
   7   1  -5    2.51    0.13
   7   1  -5    2.59    0.14
  -7   1   5    2.84    0.12
  -7  -1   5    2.81    0.13
  -7   1   5    2.53    0.13
  -5  -1   5    7.93    0.26
   5   1  -5    7.62    0.26
   5  -1  -5    7.97    0.28
  -5   1   5    7.66    0.25
   5   1  -5    7.75    0.25
  -5   1   5    7.82    0.25
   5   1  -5    7.78    0.25
   5  -1  -5    7.74    0.26
   5  -1  -5    7.79    0.26
   5  -1  -5    7.55    0.24
   5   1  -5    7.34    0.28
  -5   1   5    7.80    0.24
   3   1  -5   27.08    0.83
   3  -1  -5   27.60    0.84
   3  -1  -5   28.73    0.84
   3  -1  -5   27.74    0.83
   1   1  -5   22.15    0.67
   1   1  -5   21.32    0.66
   1  -1  -5   22.26    0.67
  -1   1   5   22.32    0.66
  -1  -1   5   22.30    0.66
  -1   1   5   22.18    0.66
  -1   1   5   22.11    0.67
   1   1  -5   21.86    0.67
   1  -1  -5   22.19    0.66
   1  -1  -5   21.48    0.67
  -1   1  -5    1.07    0.08
   1  -1   5    1.27    0.08
   1   1   5    1.20    0.08
  -1  -1  -5    1.25    0.08
  -1   1  -5    1.09    0.08
  -1  -1  -5    1.22    0.09
   1  -1   5    1.11    0.08
   1  -1   5    1.17    0.08
  -3  -1  -5   47.98    1.43
   3  -1   5   47.43    1.35
  -3   1  -5   47.30    1.44
  -3  -1  -5   47.09    1.35
   3   1   5   46.67    1.43
   3  -1   5   46.39    1.42
  -3   1  -5   46.56    1.43
  -3  -1  -5   48.45    1.44
  -5  -1  -5    9.67    0.39
   5   1   5    9.86    0.38
  -5   1  -5   10.34    0.39
   5  -1   5   10.31    0.31
   5  -1   5    9.77    0.38
  -5   1  -5    9.21    0.39
  -5  -1  -5   10.18    0.39
   7  -1   5   -0.08    0.08
  -7   1  -5   -0.05    0.07
  -7   1  -5    0.00    0.08
   7   1   5    0.03    0.08
  -7  -1  -5    0.09    0.09
  -7  -1  -5    0.12    0.08
  -9  -1  -5    0.11    0.11
   9  -1   5    0.12    0.10
   9   1   5    0.30    0.10
  -9   1  -5    0.26    0.10
  -9  -1  -5    0.16    0.09
  -9   1  -5    0.33    0.12
  11  -1   5    6.96    0.36
  11   1   5    7.00    0.36
 -11  -1  -5    6.86    0.38
 -11   1  -5    6.50    0.37
 -13  -1  -5    2.60    0.26
  13   1   5    3.19    0.26
  13  -1   5    3.00    0.26
 -13   1  -5    2.71    0.25
 -15   1  -5    2.30    0.27
  15   1   5    2.57    0.26
 -15  -1  -5    2.52    0.27
  15  -1   5    2.55    0.26
  17   1   5    0.59    0.19
 -17  -1  -5    0.70    0.22
 -17   1  -5    0.85    0.21
  24  -2  -5    0.47    0.16
  24   2  -5    0.72    0.17
  24   2  -5    0.48    0.19
  24  -2  -5    0.61    0.20
  24  -2  -5    0.58    0.15
 -22  -2   5    2.85    0.30
  22  -2  -5    3.06    0.25
  22   2  -5    2.71    0.28
  22   2  -5    2.48    0.24
  22  -2  -5    2.85    0.23
 -22   2   5    2.94    0.30
  22  -2  -5    2.68    0.28
  20  -2  -5    0.15    0.12
  20   2  -5    0.24    0.12
  20  -2  -5    0.23    0.11
  20  -2  -5    0.19    0.14
 -20  -2   5    0.21    0.15
  20   2  -5    0.18    0.14
 -20   2   5    0.27    0.16
 -18   2   5    0.17    0.14
  18  -2  -5    0.23    0.12
  18  -2  -5    0.16    0.10
  18   2  -5    0.30    0.13
  18  -2  -5   -0.01    0.09
  18   2  -5    0.15    0.10
 -18  -2   5    0.11    0.12
  16  -2  -5    4.43    0.28
  16  -2  -5    4.27    0.23
  16   2  -5    4.68    0.25
 -16   2   5    4.72    0.30
  16   2  -5    4.49    0.28
  16   2  -5    4.08    0.23
 -16  -2   5    3.97    0.28
  16  -2  -5    4.20    0.23
  14   2  -5    4.94    0.29
  14  -2  -5    5.01    0.25
  14   2  -5    4.89    0.28
 -14  -2   5    4.68    0.27
  14   2  -5    4.38    0.24
 -14   2   5    4.73    0.28
  14  -2  -5    4.62    0.23
  14   2  -5    4.80    0.25
  14  -2  -5    5.02    0.28
  14  -2  -5    4.98    0.30
  12  -2  -5   21.22    0.65
  12   2  -5   20.29    0.73
 -12   2   5   21.56    0.74
  12  -2  -5   21.25    0.70
 -12  -2   5   20.75    0.73
  12  -2  -5   21.74    0.75
  12   2  -5   21.01    0.67
  12   2  -5   22.05    0.74
  12   2  -5   21.90    0.70
  12  -2  -5   20.34    0.73
 -10  -2   5    0.05    0.08
  10  -2  -5    0.04    0.07
  10   2  -5    0.18    0.07
  10  -2  -5    0.04    0.07
  10  -2  -5    0.04    0.05
  10   2  -5    0.11    0.07
  10  -2  -5   -0.01    0.06
 -10   2   5    0.09    0.07
  10   2  -5    0.04    0.06
  10   2  -5   -0.07    0.07
   8  -2  -5    5.66    0.24
   8  -2  -5    5.55    0.24
   8   2  -5    5.39    0.23
  -8   2   5    5.49    0.23
   8   2  -5    5.54    0.24
   8  -2  -5    5.68    0.25
  -8  -2   5    5.61    0.23
   8   2  -5    5.72    0.22
   8  -2  -5    5.55    0.20
  -6   2   5   17.01    0.47
   6  -2  -5   16.34    0.53
   6  -2  -5   17.10    0.54
  -6  -2   5   16.15    0.52
  -6  -2   5   16.34    0.50
   6   2  -5   16.37    0.53
   6   2  -5   16.74    0.53
   6   2  -5   16.70    0.54
   6   2  -5   16.99    0.51
   6  -2  -5   16.27    0.47
  -6  -2   5   16.67    0.52
  -6   2   5   16.51    0.53
  -4   2   5    0.51    0.05
  -4  -2   5    0.51    0.06
   4  -2  -5    0.47    0.05
   4  -2  -5    0.62    0.07
  -4   2   5    0.47    0.05
   4  -2  -5    0.55    0.05
  -4   2   5    0.46    0.04
   4   2  -5    0.49    0.04
   4   2  -5    0.50    0.04
   2  -2  -5   64.43    1.88
  -2   2   5   65.65    1.93
   2   2  -5   65.18    1.94
   2  -2  -5   66.21    1.93
  -2   2   5   66.74    1.92
   2  -2  -5   64.01    1.93
   2   2  -5   66.58    1.93
   0   2   5    4.02    0.17
   0  -2   5    4.29    0.16
   0   2  -5    4.20    0.17
   0  -2  -5    4.11    0.18
   0   2  -5    4.11    0.17
   0   2  -5    4.06    0.17
   0  -2   5    4.16    0.16
   0  -2  -5    4.16    0.17
   2  -2   5   57.52    1.63
  -2  -2  -5   57.22    1.71
  -2  -2  -5   58.78    1.63
   2  -2   5   55.43    1.69
   2   2   5   56.70    1.70
  -2   2  -5   55.83    1.70
  -2  -2  -5   56.65    1.70
  -4   2  -5   47.17    1.49
   4  -2   5   47.61    1.47
   4   2   5   48.74    1.48
  -4  -2  -5   50.70    1.49
  -4  -2  -5   47.37    1.49
  -4   2  -5   49.77    1.49
  -4  -2  -5   48.75    1.39
  -6   2  -5    0.38    0.10
  -6  -2  -5    0.45    0.09
  -6  -2  -5    0.24    0.09
   6  -2   5    0.30    0.08
   6   2   5    0.33    0.09
  -6   2  -5    0.35    0.09
  -8   2  -5    1.16    0.15
  -8  -2  -5    1.56    0.16
  -8   2  -5    1.13    0.14
   8  -2   5    1.35    0.09
   8   2   5    1.09    0.14
   8  -2   5    1.29    0.15
  -8  -2  -5    1.52    0.17
  10   2   5    1.18    0.16
  10  -2   5    1.11    0.16
 -10  -2  -5    0.98    0.16
 -10   2  -5    0.97    0.16
  12   2   5    0.62    0.15
  12  -2   5    0.92    0.16
 -12  -2  -5    0.38    0.15
 -12   2  -5    0.68    0.16
 -14   2  -5    4.36    0.33
  14   2   5    3.76    0.30
 -14  -2  -5    3.94    0.33
  14  -2   5    3.54    0.30
  16  -2   5    0.03    0.15
 -16   2  -5    0.04    0.15
 -16  -2  -5   -0.35    0.14
  16   2   5   -0.06    0.13
 -18  -2  -5   -0.04    0.17
 -18   2  -5   -0.02    0.16
  23   3  -5    0.37    0.19
  23  -3  -5    0.77    0.16
  23  -3  -5    0.29    0.18
  23   3  -5    0.49    0.16
  23  -3  -5    0.57    0.15
  21  -3  -5    0.73    0.19
  21   3  -5    0.92    0.19
  21   3  -5    0.82    0.16
 -21  -3   5    0.59    0.19
 -21   3   5    0.62    0.19
  21  -3  -5    0.77    0.15
  21  -3  -5    0.88    0.15
 -19  -3   5    0.08    0.14
  19  -3  -5   -0.03    0.12
  19   3  -5    0.11    0.12
 -19   3   5   -0.16    0.14
  19   3  -5    0.07    0.10
  19  -3  -5   -0.02    0.09
  19  -3  -5    0.04    0.10
 -17  -3   5    2.58    0.23
  17  -3  -5    2.17    0.22
  17  -3  -5    2.48    0.19
  17   3  -5    2.80    0.20
  17  -3  -5    2.23    0.19
 -17   3   5    2.39    0.23
  17   3  -5    2.44    0.22
 -15   3   5   -0.09    0.10
  15  -3  -5   -0.09    0.07
  15   3  -5    0.10    0.09
  15   3  -5    0.15    0.10
 -15  -3   5    0.06    0.10
  15  -3  -5   -0.10    0.09
  15  -3  -5   -0.06    0.08
  13  -3  -5   11.34    0.43
 -13   3   5   11.63    0.47
  13   3  -5   11.10    0.46
 -13  -3   5   11.18    0.46
  13  -3  -5   11.05    0.39
  13  -3  -5   11.73    0.48
  13  -3  -5   10.75    0.46
  13   3  -5   11.73    0.47
  13   3  -5   11.12    0.42
  11  -3  -5    0.96    0.12
 -11   3   5    1.14    0.13
  11   3  -5    0.81    0.11
 -11  -3   5    0.84    0.12
  11   3  -5    0.91    0.12
  11  -3  -5    1.00    0.12
  11   3  -5    1.02    0.11
  11  -3  -5    1.06    0.14
  11  -3  -5    1.36    0.10
   9  -3  -5   18.57    0.55
   9  -3  -5   18.48    0.61
   9   3  -5   18.84    0.62
   9   3  -5   17.71    0.58
  -9  -3   5   18.62    0.62
   9   3  -5   17.68    0.62
   9  -3  -5   18.11    0.62
  -9   3   5   18.81    0.62
   9  -3  -5   18.48    0.63
   7  -3  -5   12.96    0.38
   7  -3  -5   13.21    0.46
  -7   3   5   13.18    0.45
   7  -3  -5   13.52    0.46
  -7  -3   5   13.37    0.44
   7   3  -5   13.40    0.45
   7  -3  -5   12.62    0.45
   7   3  -5   12.94    0.43
  -5  -3   5   16.34    0.50
   5   3  -5   14.63    0.51
   5   3  -5   16.08    0.51
  -5  -3   5   16.18    0.49
  -5   3   5   15.83    0.52
   5  -3  -5   16.15    0.52
  -3  -3   5    1.65    0.09
   3  -3  -5    1.61    0.11
   3   3  -5    1.81    0.10
  -3   3   5    1.90    0.11
  -3  -3   5    1.81    0.09
   3   3  -5    1.56    0.09
   1  -3  -5    5.73    0.23
  -1   3   5    5.86    0.22
   1   3  -5    5.76    0.22
  -1  -3   5    5.85    0.21
   1   3  -5    5.94    0.22
   1   3   5    0.08    0.05
   1  -3   5   -0.02    0.04
  -1   3  -5    0.01    0.02
  -1  -3  -5    0.10    0.05
  -1  -3  -5    0.06    0.06
  -1   3  -5    0.05    0.05
  -3  -3  -5    6.81    0.29
  -3   3  -5    6.79    0.29
  -3  -3  -5    6.51    0.30
  -3   3  -5    7.16    0.29
   3   3   5    7.02    0.29
   3  -3   5    6.88    0.28
  -3   3  -5    7.11    0.29
  -5   3  -5    2.07    0.17
  -5   3  -5    2.16    0.17
   5  -3   5    2.33    0.17
  -5  -3  -5    1.97    0.17
   5   3   5    2.21    0.17
  -5  -3  -5    2.14    0.17
  -5   3  -5    2.11    0.18
  -7  -3  -5   16.79    0.49
  -7   3  -5   17.05    0.61
  -7   3  -5   16.14    0.62
  -7  -3  -5   16.55    0.62
  -7  -3  -5   16.72    0.63
   7   3   5   15.76    0.60
   7  -3   5   16.54    0.60
  -9   3  -5    7.16    0.36
  -9  -3  -5    7.67    0.38
   9   3   5    7.27    0.36
  -9   3  -5    6.82    0.37
   9  -3   5    7.08    0.35
  11   3   5    1.02    0.16
 -11   3  -5    1.12    0.18
 -11  -3  -5    0.82    0.17
  11  -3   5    0.90    0.16
 -13   3  -5    0.10    0.14
 -13  -3  -5    0.04    0.14
  13   3   5   -0.04    0.12
  13  -3   5    0.04    0.13
 -13   3  -5   -0.01    0.14
 -15   3  -5    0.51    0.18
  15  -3   5    0.80    0.19
  15   3   5    0.85    0.19
 -15  -3  -5    0.49    0.19
 -15   3  -5    0.69    0.20
 -17   3  -5    0.37    0.20
 -17   3  -5    0.41    0.20
 -17  -3  -5    0.10    0.17
  24   4  -5    0.07    0.14
  24   4  -5    0.12    0.17
  24  -4  -5    0.12    0.18
  24  -4  -5    0.05    0.14
  24  -4  -5    0.14    0.13
  22  -4  -5   -0.05    0.15
 -22   4   5    0.01    0.17
  22  -4  -5   -0.12    0.12
  22  -4  -5   -0.08    0.11
  22   4  -5    0.11    0.13
  22   4  -5   -0.21    0.12
  20  -4  -5   -0.12    0.12
 -20  -4   5    0.19    0.15
 -20   4   5   -0.17    0.14
  20  -4  -5   -0.03    0.09
  20  -4  -5    0.11    0.11
  20   4  -5   -0.06    0.11
  20   4  -5   -0.19    0.10
 -18   4   5    0.04    0.13
  18  -4  -5    0.00    0.10
  18  -4  -5    0.04    0.12
  18   4  -5   -0.07    0.11
 -18  -4   5    0.15    0.14
  18   4  -5    0.03    0.10
  16  -4  -5    2.94    0.24
  16   4  -5    3.01    0.24
 -16   4   5    2.27    0.22
 -16  -4   5    2.52    0.23
  16  -4  -5    2.80    0.21
  16   4  -5    2.48    0.19
  14   4  -5    1.50    0.16
 -14   4   5    1.32    0.17
  14  -4  -5    1.39    0.14
 -14  -4   5    1.55    0.17
  14  -4  -5    1.36    0.16
  14   4  -5    1.27    0.16
  14   4  -5    1.22    0.14
  12   4  -5    0.13    0.08
  12  -4  -5    0.07    0.08
 -12   4   5    0.03    0.09
  12  -4  -5   -0.11    0.08
  12   4  -5   -0.20    0.08
  12  -4  -5   -0.08    0.09
  12   4  -5   -0.23    0.09
 -12  -4   5   -0.17    0.09
 -10   4   5    0.85    0.12
  10  -4  -5    0.51    0.12
  10   4  -5    0.89    0.11
  10   4  -5    0.69    0.11
 -10  -4   5    0.43    0.11
  10  -4  -5    0.78    0.11
  10  -4  -5    0.50    0.10
  10   4  -5    0.52    0.12
   8   4  -5    1.65    0.15
   8  -4  -5    1.46    0.13
   8  -4  -5    1.33    0.08
  -8  -4   5    1.58    0.14
   8   4  -5    1.19    0.11
   8  -4  -5    1.35    0.12
  -8   4   5    1.58    0.14
   8   4  -5    1.36    0.12
   6  -4  -5    9.27    0.27
   6   4  -5    9.59    0.34
   6  -4  -5    9.93    0.37
  -6  -4   5    9.56    0.34
  -6   4   5    9.55    0.35
   6  -4  -5    9.38    0.36
   6   4  -5    9.08    0.34
   4   4  -5    8.21    0.31
   4  -4  -5    8.38    0.32
  -4   4   5    8.35    0.32
   4  -4  -5    9.26    0.33
  -4  -4   5    8.40    0.30
   2   4  -5    0.47    0.06
   2  -4  -5    0.46    0.07
  -2  -4   5    0.46    0.06
  -2   4   5    0.28    0.06
   2  -4  -5    0.36    0.07
   0  -4  -5   52.30    1.63
   0  -4  -5   55.65    1.63
   0   4   5   54.61    1.62
   0   4  -5   53.55    1.62
   0  -4   5   53.12    1.61
  -2   4  -5   28.35    0.88
   2  -4   5   26.90    0.87
  -2   4  -5   27.45    0.88
  -2  -4  -5   27.00    0.89
  -2  -4  -5   27.69    0.89
   2   4   5   27.56    0.88
   4   4   5    1.24    0.12
  -4   4  -5    1.16    0.13
   4  -4   5    1.07    0.11
  -4   4  -5    1.01    0.12
  -4  -4  -5    1.33    0.13
  -4  -4  -5    1.07    0.13
  -6   4  -5   18.64    0.70
  -6   4  -5   20.44    0.70
   6   4   5   19.65    0.69
   6  -4   5   19.68    0.69
  -6  -4  -5   18.59    0.71
  -6  -4  -5   20.43    0.71
   8   4   5    0.08    0.09
  -8   4  -5    0.00    0.10
  -8   4  -5    0.04    0.09
  -8   4  -5    0.09    0.11
   8  -4   5   -0.08    0.09
  -8  -4  -5    0.01    0.10
 -10   4  -5    1.04    0.17
  10   4   5    0.99    0.16
 -10   4  -5    0.98    0.17
 -10  -4  -5    0.88    0.17
  10  -4   5    0.85    0.16
  12   4   5    7.35    0.41
 -12  -4  -5    7.10    0.43
  12  -4   5    7.29    0.40
 -12   4  -5    7.78    0.43
 -12   4  -5    6.98    0.41
  14   4   5    6.39    0.40
  14  -4   5    6.83    0.42
 -14  -4  -5    6.70    0.43
 -14   4  -5    6.36    0.41
 -14   4  -5    6.00    0.41
 -16   4  -5   -0.03    0.16
  16   4   5    0.07    0.16
 -16  -4  -5    0.03    0.17
 -16   4  -5   -0.10    0.15
 -18  -4  -5    1.65    0.28
 -18   4  -5    1.02    0.24
 -18   4  -5    1.11    0.24
  23  -5  -5    0.93    0.18
  23  -5  -5    0.63    0.16
  23   5  -5    0.59    0.17
  23   5  -5    1.09    0.23
  23  -5  -5    0.57    0.21
  21  -5  -5    0.44    0.18
  21   5  -5    0.49    0.18
  21  -5  -5    0.56    0.15
  21   5  -5    0.36    0.15
 -21  -5   5    0.23    0.18
 -21   5   5    0.39    0.20
  19  -5  -5    2.77    0.24
  19  -5  -5    2.74    0.27
 -19  -5   5    2.89    0.27
  19   5  -5    2.74    0.26
  19   5  -5    2.73    0.24
 -19   5   5    2.71    0.27
 -17  -5   5   -0.05    0.12
 -17   5   5   -0.02    0.12
  17  -5  -5    0.04    0.12
  17  -5  -5    0.01    0.10
  17   5  -5   -0.03    0.10
  17   5  -5    0.00    0.11
 -15   5   5    2.08    0.21
 -15  -5   5    2.22    0.21
  15  -5  -5    2.30    0.21
  15   5  -5    1.94    0.17
  15   5  -5    2.10    0.20
  15  -5  -5    2.00    0.18
  13   5  -5    6.99    0.32
 -13   5   5    7.17    0.36
 -13  -5   5    6.80    0.35
  13   5  -5    7.39    0.36
  13  -5  -5    7.06    0.36
  13   5  -5    8.22    0.39
  13  -5  -5    7.07    0.33
  11   5  -5   29.47    1.01
 -11  -5   5   30.78    1.02
  11  -5  -5   32.13    1.05
 -11   5   5   31.55    1.02
  11  -5  -5   29.17    1.02
  11   5  -5   31.80    1.03
  11   5  -5   30.18    0.94
   9  -5  -5   95.22    2.69
   9   5  -5   91.32    2.67
   9   5  -5   85.95    2.46
   9   5  -5   85.38    2.66
  -9   5   5   87.54    2.66
   9  -5  -5   86.66    2.67
  -9  -5   5   90.59    2.66
  -7   5   5    5.64    0.27
  -7  -5   5    6.18    0.27
   7   5  -5    6.00    0.26
   7  -5  -5    6.43    0.29
   7  -5  -5    5.92    0.28
   7   5  -5    6.22    0.27
   7   5  -5    5.89    0.27
   7  -5  -5    5.87    0.19
   5  -5  -5    1.96    0.16
  -5  -5   5    2.38    0.15
   5   5  -5    2.41    0.15
   5  -5  -5    1.92    0.16
  -5   5   5    1.89    0.15
   5   5  -5    2.49    0.16
   3  -5  -5    5.40    0.25
   3  -5  -5    5.00    0.24
  -3   5   5    4.96    0.23
  -3  -5   5    4.99    0.22
   3   5  -5    5.12    0.23
   3   5  -5    5.20    0.23
  -1   5   5    1.46    0.13
  -1   5   5    1.60    0.07
   1  -5  -5    1.64    0.14
  -1  -5   5    1.39    0.12
   1   5  -5    1.68    0.13
   1   5  -5    1.39    0.13
   1  -5  -5    1.57    0.14
  -1   5  -5    0.15    0.07
  -1   5  -5    0.06    0.07
   1  -5   5    0.06    0.06
   1   5   5    0.18    0.07
  -3  -5  -5   13.03    0.51
   3  -5   5   13.26    0.49
   3   5   5   13.22    0.50
  -3   5  -5   13.22    0.50
  -3  -5  -5   14.14    0.51
  -3   5  -5   14.05    0.50
  -5   5  -5   30.61    1.04
  -5  -5  -5   30.99    1.05
   5  -5   5   30.28    1.02
   5   5   5   31.26    1.04
  -5  -5  -5   32.52    1.05
  -5   5  -5   32.98    1.05
  -7   5  -5    6.92    0.36
   7  -5   5    6.81    0.34
  -7  -5  -5    7.15    0.37
   7   5   5    7.45    0.35
  -7   5  -5    7.29    0.36
   9   5   5    7.43    0.38
   9  -5   5    7.34    0.37
  -9  -5  -5    7.58    0.40
  -9   5  -5    7.32    0.39
  11   5   5    1.08    0.18
 -11   5  -5    1.10    0.19
  11  -5   5    1.29    0.19
 -11  -5  -5    1.02    0.20
  13  -5   5    1.09    0.20
 -13   5  -5    0.84    0.19
 -13  -5  -5    1.37    0.23
  13   5   5    1.36    0.20
 -15   5  -5    2.78    0.29
 -15  -5  -5    2.40    0.29
  15   5   5    2.52    0.27
 -17  -5  -5    0.23    0.21
  17   5   5    0.12    0.17
 -17   5  -5    0.09    0.19
  22  -6  -5    0.40    0.16
  22   6  -5    0.18    0.17
  22   6  -5    0.58    0.17
  22  -6  -5    0.20    0.18
 -22   6   5    0.25    0.19
  20  -6  -5    1.63    0.24
  20   6  -5    1.91    0.24
  20   6  -5    1.86    0.20
 -20  -6   5    1.67    0.25
 -20   6   5    2.03    0.26
  20  -6  -5    1.74    0.21
 -18   6   5    0.50    0.17
  18  -6  -5    0.32    0.16
  18   6  -5    0.53    0.15
 -18  -6   5    0.51    0.18
  18   6  -5    0.55    0.16
  18  -6  -5    0.63    0.15
 -16  -6   5    0.41    0.14
 -16   6   5    0.53    0.15
  16   6  -5    0.39    0.12
  16   6  -5    0.26    0.13
  16  -6  -5    0.31    0.14
  16  -6  -5    0.40    0.12
 -14   6   5    0.74    0.15
  14  -6  -5    0.69    0.14
 -14  -6   5    0.77    0.15
  14   6  -5    0.72    0.13
  14  -6  -5    0.73    0.13
  14   6  -5    0.57    0.14
 -12  -6   5    6.19    0.33
  12   6  -5    6.07    0.32
  12   6  -5    6.11    0.29
 -12   6   5    5.50    0.32
  12  -6  -5    5.70    0.32
  12   6  -5    6.52    0.34
 -10  -6   5   21.22    0.75
 -10   6   5   20.81    0.75
  10   6  -5   20.89    0.74
  10  -6  -5   20.14    0.75
  10  -6  -5   22.41    0.78
  10   6  -5   21.02    0.69
  10   6  -5   22.11    0.76
  -8  -6   5   15.27    0.55
   8   6  -5   15.62    0.56
   8  -6  -5   14.97    0.57
  -8   6   5   15.14    0.56
   8   6  -5   14.41    0.51
   8  -6  -5   14.54    0.56
   8   6  -5   14.69    0.55
   6  -6  -5    0.03    0.08
   6   6  -5    0.00    0.07
  -6  -6   5    0.06    0.07
  -6   6   5    0.04    0.07
   6  -6  -5    0.11    0.09
   6   6  -5    0.15    0.08
   4   6  -5   36.23    1.17
   4  -6  -5   37.24    1.19
   4   6  -5   39.29    1.19
  -4   6   5   36.49    1.18
   4  -6  -5   38.76    1.20
  -4  -6   5   36.92    1.17
  -2   6   5   -0.05    0.06
   2  -6  -5   -0.12    0.06
   2  -6  -5   -0.16    0.06
  -2  -6   5    0.02    0.06
   2   6  -5   -0.10    0.06
   2   6  -5    0.01    0.06
   0  -6  -5    0.02    0.08
   0   6   5   -0.01    0.04
   0  -6  -5   -0.05    0.07
   0   6   5    0.05    0.07
   0   6  -5    0.00    0.07
   0   6  -5    0.05    0.06
   0  -6   5   -0.08    0.07
  -2  -6  -5    9.93    0.43
   2   6   5   10.43    0.34
   2   6   5    9.55    0.41
  -2   6  -5   10.47    0.41
  -2   6  -5    9.85    0.41
   2  -6   5    9.93    0.40
  -2  -6  -5   10.92    0.43
  -4  -6  -5    4.76    0.28
   4   6   5    5.16    0.27
  -4   6  -5    4.91    0.28
  -4   6  -5    4.90    0.28
   4   6   5    4.96    0.21
   4  -6   5    4.95    0.27
  -4  -6  -5    5.22    0.28
  -6   6  -5   -0.14    0.08
   6  -6   5   -0.11    0.08
  -6  -6  -5   -0.12    0.08
   6   6   5    0.10    0.07
  -6   6  -5    0.05    0.09
   6   6   5   -0.02    0.08
   8  -6   5    0.11    0.11
  -8   6  -5    0.29    0.13
  -8  -6  -5    0.25    0.13
   8   6   5    0.33    0.10
   8   6   5    0.26    0.12
  10   6   5    8.13    0.36
  10  -6   5    8.78    0.43
 -10  -6  -5    7.52    0.43
  10   6   5    8.19    0.42
 -10   6  -5    8.56    0.45
 -12   6  -5    0.26    0.15
  12   6   5    0.08    0.13
 -12  -6  -5    0.13    0.16
  12   6   5    0.03    0.12
  12  -6   5    0.00    0.15
  14   6   5    0.58    0.18
  14   6   5    0.45    0.15
  14  -6   5    0.19    0.18
 -14   6  -5    0.22    0.17
 -14  -6  -5    0.47    0.18
 -16  -6  -5   -0.01    0.17
 -16   6  -5    0.03    0.17
  16   6   5    0.09    0.15
  21  -7  -5    0.54    0.20
  21   7  -5    0.64    0.20
 -21   7   5    0.96    0.23
  21   7  -5    0.57    0.17
  21  -7  -5    0.60    0.17
  19   7  -5    1.61    0.20
 -19   7   5    1.92    0.25
  19  -7  -5    1.21    0.19
 -19  -7   5    1.45    0.23
  19  -7  -5    1.29    0.22
  19   7  -5    1.59    0.23
  17  -7  -5    1.69    0.22
 -17  -7   5    1.60    0.23
  17   7  -5    1.56    0.20
  17  -7  -5    1.47    0.19
  17   7  -5    1.93    0.23
 -17   7   5    1.74    0.23
  15   7  -5    0.39    0.14
  15  -7  -5    0.42    0.15
  15   7  -5    0.43    0.13
 -15  -7   5    0.39    0.15
 -15   7   5    0.53    0.16
 -13   7   5   14.14    0.58
  13   7  -5   13.48    0.57
  13   7  -5   13.46    0.52
 -13  -7   5   13.90    0.58
  13  -7  -5   12.95    0.57
 -11   7   5    6.45    0.34
  11  -7  -5    6.56    0.35
 -11  -7   5    6.52    0.34
  11   7  -5    6.54    0.31
  11   7  -5    6.31    0.33
  11   7  -5    7.09    0.35
  -9  -7   5    6.03    0.31
  -9   7   5    5.55    0.31
   9  -7  -5    5.38    0.31
   9   7  -5    6.28    0.32
   9   7  -5    5.78    0.30
   9   7  -5    5.69    0.28
   7   7  -5    0.04    0.07
   7   7  -5    0.17    0.09
   7  -7  -5   -0.05    0.09
   7  -7  -5   -0.14    0.07
   7   7  -5    0.07    0.07
  -7   7   5   -0.11    0.08
  -7  -7   5    0.12    0.08
   5  -7  -5    0.36    0.11
   5  -7  -5    0.27    0.10
  -5   7   5    0.38    0.10
   5   7  -5    0.33    0.09
  -5  -7   5    0.41    0.09
   5   7  -5    0.42    0.09
   3   7  -5    0.74    0.11
   3  -7  -5    0.57    0.11
   3   7  -5    0.59    0.10
  -3   7   5    0.76    0.11
   3  -7  -5    0.61    0.11
  -3  -7   5    0.76    0.10
  -1  -7   5    0.09    0.07
   1  -7  -5    0.12    0.09
   1   7  -5    0.18    0.08
  -1   7   5    0.12    0.04
   1   7  -5    0.10    0.08
  -1   7   5    0.22    0.08
   1  -7  -5    0.24    0.09
  -1  -7  -5    5.00    0.28
   1   7   5    5.28    0.19
  -1  -7  -5    4.79    0.28
  -1   7  -5    4.85    0.26
   1   7   5    5.13    0.27
   1  -7   5    4.63    0.26
  -1   7  -5    4.83    0.27
   3   7   5    6.86    0.26
  -3  -7  -5    6.86    0.35
   3  -7   5    7.22    0.33
  -3   7  -5    6.49    0.34
  -3   7  -5    7.47    0.34
   3   7   5    7.30    0.34
  -5   7  -5    3.67    0.25
  -5   7  -5    3.76    0.25
   5   7   5    3.84    0.19
   5  -7   5    2.95    0.22
  -5  -7  -5    2.74    0.24
   5   7   5    3.69    0.25
   7   7   5    0.08    0.08
  -7  -7  -5    0.07    0.11
  -7   7  -5   -0.03    0.10
   7   7   5    0.03    0.10
   7  -7   5    0.14    0.11
  -9   7  -5    1.64    0.21
   9  -7   5    1.49    0.19
  -9  -7  -5    1.55    0.21
   9   7   5    1.95    0.17
   9   7   5    1.77    0.20
  11   7   5    2.82    0.26
 -11   7  -5    2.57    0.26
 -11  -7  -5    2.32    0.26
  11  -7   5    2.96    0.27
  11   7   5    2.62    0.21
 -13   7  -5    0.08    0.16
  13   7   5   -0.01    0.12
 -13  -7  -5    0.00    0.15
  13   7   5   -0.07    0.13
  13  -7   5   -0.01    0.15
 -15   7  -5    0.42    0.19
  15   7   5    0.07    0.16
 -15  -7  -5    0.06    0.17
  15   7   5    0.18    0.15
 -20   8   5    0.51    0.20
  20  -8  -5    0.35    0.19
  20   8  -5    0.45    0.18
  20   8  -5    0.37    0.16
  20  -8  -5    0.33    0.17
  18  -8  -5    1.69    0.20
 -18  -8   5    1.58    0.25
  18   8  -5    1.58    0.20
  18   8  -5    1.40    0.22
  18  -8  -5    1.70    0.24
 -18   8   5    1.65    0.25
 -16   8   5    5.39    0.37
  16  -8  -5    5.05    0.36
  16   8  -5    4.98    0.35
 -16  -8   5    4.80    0.36
  16   8  -5    5.05    0.32
  14   8  -5    4.77    0.29
 -14  -8   5    4.77    0.33
  14  -8  -5    4.72    0.33
 -14   8   5    4.86    0.33
  14   8  -5    4.21    0.31
  12  -8  -5    0.20    0.13
  12   8  -5   -0.14    0.10
 -12   8   5   -0.08    0.12
  12   8  -5   -0.03    0.10
 -12  -8   5   -0.09    0.11
  10   8  -5    1.58    0.17
 -10   8   5    1.65    0.18
  10  -8  -5    1.24    0.17
  10   8  -5    1.24    0.15
 -10  -8   5    1.39    0.17
  10   8  -5    1.45    0.17
  -8   8   5   -0.09    0.09
   8  -8  -5    0.02    0.09
   8   8  -5    0.34    0.10
   8   8  -5    0.05    0.09
  -8  -8   5    0.15    0.10
   8   8  -5    0.03    0.09
   6   8  -5    2.06    0.18
   6   8  -5    2.08    0.19
   6  -8  -5    1.98    0.18
  -6  -8   5    1.86    0.17
  -6   8   5    2.25    0.19
   4   8  -5    0.44    0.10
  -4  -8   5    0.33    0.10
   4  -8  -5    0.36    0.11
   4   8  -5    0.28    0.10
  -4   8   5    0.47    0.11
   2  -8  -5    4.66    0.28
   2   8  -5    5.18    0.27
  -2   8   5    4.72    0.27
   2   8  -5    4.88    0.27
  -2  -8   5    4.58    0.27
   0  -8   5    0.04    0.09
   0  -8  -5   -0.06    0.08
   0   8  -5    0.14    0.09
   0   8   5   -0.01    0.08
   0   8   5   -0.05    0.04
   0   8  -5   -0.07    0.08
   2  -8   5    0.30    0.10
  -2   8  -5    0.18    0.10
  -2   8  -5    0.21    0.10
   2   8   5    0.14    0.06
  -2  -8  -5    0.39    0.12
   2   8   5   -0.06    0.08
  -4  -8  -5    0.34    0.13
   4   8   5    0.47    0.08
  -4   8  -5    0.35    0.12
  -4   8  -5    0.35    0.12
   4   8   5    0.27    0.11
   4  -8   5    0.12    0.10
  -6   8  -5    1.14    0.17
   6   8   5    1.45    0.17
   6   8   5    1.60    0.13
   6  -8   5    1.52    0.18
  -6  -8  -5    1.17    0.18
   8   8   5    0.80    0.12
   8  -8   5    0.52    0.15
  -8   8  -5    0.64    0.17
   8   8   5    0.33    0.14
  -8  -8  -5    0.35    0.15
  10   8   5    0.54    0.15
  10   8   5    0.81    0.14
  10  -8   5    0.75    0.17
 -10   8  -5    0.79    0.18
 -10  -8  -5    0.75    0.19
  12  -8   5    2.88    0.27
 -12   8  -5    2.30    0.27
 -12  -8  -5    2.30    0.28
  12   8   5    2.90    0.27
  12   8   5    2.37    0.22
  14   8   5    0.28    0.15
  14   8   5    0.35    0.17
 -14   8  -5    0.20    0.18
 -14  -8  -5    0.33    0.17
  19   9  -5    0.88    0.18
  19   9  -5    0.31    0.17
  19  -9  -5    0.41    0.20
  19  -9  -5    0.75    0.18
 -19   9   5    0.70    0.21
  17   9  -5    0.41    0.17
  17   9  -5    0.63    0.16
 -17   9   5    0.83    0.20
 -17  -9   5    0.71    0.21
  17  -9  -5    0.78    0.18
  15   9  -5    2.68    0.26
  15   9  -5    2.69    0.23
 -15  -9   5    2.77    0.27
  15  -9  -5    2.73    0.27
 -15   9   5    2.67    0.28
  13   9  -5    1.84    0.20
  13  -9  -5    1.71    0.22
 -13  -9   5    1.75    0.21
  13   9  -5    1.75    0.21
 -13   9   5    1.69    0.22
  11   9  -5    1.38    0.18
  11   9  -5    1.27    0.16
 -11  -9   5    1.15    0.18
 -11   9   5    1.36    0.18
  11  -9  -5    1.13    0.18
  -9  -9   5    1.85    0.19
  -9   9   5    1.50    0.18
   9  -9  -5    1.56    0.19
   9   9  -5    1.49    0.16
   9   9  -5    1.53    0.18
   7  -9  -5    1.23    0.17
  -7  -9   5    1.26    0.16
   7   9  -5    1.16    0.16
  -7   9   5    1.27    0.16
   7  -9  -5    1.25    0.08
   7   9  -5    1.04    0.15
   5   9  -5    0.91    0.14
   5  -9  -5    0.94    0.15
   5   9  -5    0.89    0.14
  -5  -9   5    0.98    0.14
  -5   9   5    0.95    0.14
   3   9  -5    4.89    0.29
  -3  -9   5    4.36    0.27
   3   9  -5    4.32    0.27
   3  -9  -5    4.67    0.29
  -3   9   5    4.72    0.28
  -1   9   5    7.37    0.36
   1  -9  -5    6.82    0.37
   1   9  -5    7.02    0.36
   1   9  -5    7.13    0.36
  -1  -9   5    7.73    0.36
  -1   9  -5    1.07    0.15
  -1  -9  -5    1.25    0.17
   1   9   5    1.08    0.09
   1  -9   5    1.52    0.17
  -1   9  -5    1.25    0.16
   1   9   5    1.17    0.16
   3   9   5    0.17    0.11
  -3  -9  -5    0.27    0.13
   3  -9   5    0.29    0.12
  -3   9  -5    0.35    0.13
   3   9   5    0.28    0.08
  -5  -9  -5    0.64    0.16
   5   9   5    1.19    0.17
   5   9   5    1.03    0.11
  -5   9  -5    0.91    0.17
   5  -9   5    0.96    0.16
  -7   9  -5    0.83    0.19
   7   9   5    0.93    0.13
   7  -9   5    0.97    0.18
   7   9   5    0.90    0.17
  -7  -9  -5    0.78    0.18
  -9  -9  -5   -0.12    0.12
   9   9   5   -0.07    0.12
  -9   9  -5   -0.16    0.12
   9  -9   5   -0.03    0.13
   9   9   5   -0.11    0.09
  11   9   5   -0.04    0.13
  11  -9   5   -0.09    0.14
 -11   9  -5    0.36    0.17
 -11  -9  -5   -0.11    0.15
  11   9   5   -0.02    0.10
 -13   9  -5   -0.08    0.15
  13   9   5   -0.12    0.14
  13   9   5   -0.04    0.12
 -13  -9  -5   -0.15    0.15
 -15  -9  -5    0.10    0.16
 -15   9  -5   -0.12    0.17
  15   9   5   -0.14    0.13
  18  10  -5    0.06    0.16
  18 -10  -5    0.20    0.17
  18  10  -5    0.30    0.16
 -18  10   5   -0.01    0.18
 -16  10   5    1.32    0.23
  16 -10  -5    1.03    0.21
  16  10  -5    1.26    0.19
  16  10  -5    1.06    0.20
 -14 -10   5   -0.12    0.14
  14  10  -5    0.13    0.12
  14  10  -5    0.02    0.12
 -14  10   5   -0.14    0.14
  14 -10  -5   -0.13    0.12
  12  10  -5    3.38    0.30
  12 -10  -5    3.31    0.29
 -12  10   5    3.07    0.28
 -12 -10   5    2.81    0.28
  12  10  -5    2.98    0.24
  10  10  -5    0.84    0.16
  10  10  -5    0.41    0.13
 -10 -10   5    0.71    0.17
 -10  10   5    0.65    0.16
  10 -10  -5    0.77    0.16
   8  10  -5    2.47    0.23
  -8 -10   5    2.80    0.25
   8 -10  -5    3.00    0.13
   8 -10  -5    2.71    0.24
  -8  10   5    2.50    0.23
   6 -10  -5    0.44    0.05
   6  10  -5    0.09    0.12
  -6 -10   5    0.45    0.13
  -6  10   5    0.49    0.13
   6 -10  -5    0.37    0.14
  -4  10   5    0.09    0.11
   4 -10  -5    0.14    0.11
   4  10  -5    0.14    0.12
  -4 -10   5    0.27    0.12
   4 -10  -5    0.30    0.05
   2  10  -5    4.65    0.30
   2 -10  -5    4.57    0.31
  -2 -10   5    5.10    0.30
  -2  10   5    4.99    0.31
   0  10  -5    0.46    0.14
   0  10   5    0.55    0.14
   0 -10   5    0.64    0.15
   0 -10  -5    0.39    0.13
  -2 -10  -5    0.39    0.14
  -2  10  -5    0.53    0.14
   2 -10   5    0.47    0.14
   2  10   5    0.42    0.08
   2  10   5    0.48    0.14
   4  10   5   -0.11    0.07
  -4  10  -5    0.07    0.13
   4  10   5    0.01    0.12
  -4 -10  -5   -0.30    0.12
   4 -10   5    0.11    0.12
   6  10   5    4.54    0.32
  -6  10  -5    4.61    0.34
  -6 -10  -5    4.32    0.33
   6  10   5    5.00    0.25
   6 -10   5    4.44    0.31
  -8  10  -5    0.58    0.17
   8 -10   5    0.17    0.16
   8  10   5    0.40    0.16
   8  10   5    0.24    0.10
  -8 -10  -5    0.33    0.18
  10  10   5    0.14    0.11
 -10  10  -5    0.28    0.17
  10  10   5    0.17    0.15
 -10 -10  -5   -0.08    0.14
  12  10   5    0.82    0.16
 -12 -10  -5    0.62    0.20
 -12  10  -5    0.58    0.19
  12  10   5    0.73    0.19
 -14  10  -5   -0.10    0.16
 -17  11   5    0.41    0.20
  17 -11  -5    0.59    0.20
  17  11  -5    0.54    0.19
  17  11  -5    0.41    0.16
 -15  11   5    0.06    0.15
  15  11  -5   -0.29    0.12
  15  11  -5    0.03    0.13
  15 -11  -5    0.08    0.15
  13  11  -5   -0.17    0.12
 -13  11   5   -0.23    0.14
  13 -11  -5    0.12    0.15
 -13 -11   5   -0.13    0.14
  13  11  -5    0.05    0.12
 -11 -11   5    0.16    0.16
  11  11  -5    0.17    0.15
  11  11  -5    0.66    0.15
 -11  11   5    0.48    0.17
  11 -11  -5    0.45    0.17
   9 -11  -5    2.86    0.27
   9  11  -5    2.77    0.26
  -9  11   5    3.38    0.29
  -9 -11   5    2.58    0.26
  -7 -11   5    1.46    0.20
   7  11  -5    1.14    0.19
   7 -11  -5    1.40    0.21
  -7  11   5    1.16    0.19
   7 -11  -5    1.16    0.09
   5 -11  -5    5.19    0.35
  -5 -11   5    4.08    0.32
  -5  11   5    4.50    0.34
   5 -11  -5    4.40    0.17
   5  11  -5    4.50    0.32
   3 -11  -5    2.80    0.26
  -3 -11   5    2.79    0.25
   3  11  -5    2.43    0.23
  -3  11   5    2.69    0.25
  -1 -11   5    5.34    0.34
   1  11  -5    5.32    0.34
   1 -11  -5    5.35    0.36
  -1  11   5    4.53    0.32
   1 -11   5    1.95    0.21
   1  11   5    1.53    0.20
  -1  11  -5    1.60    0.20
  -1 -11  -5    1.47    0.20
  -3 -11  -5   -0.09    0.14
   3  11   5    0.06    0.12
   3 -11   5   -0.20    0.12
   3  11   5   -0.01    0.08
  -3  11  -5   -0.01    0.13
  -5 -11  -5    2.99    0.29
   5  11   5    2.94    0.27
   5 -11   5    2.45    0.26
   5  11   5    2.93    0.20
  -5  11  -5    2.96    0.28
   7  11   5    0.87    0.19
   7 -11   5    0.81    0.19
  -7 -11  -5    0.95    0.20
  -7  11  -5    0.84    0.20
   7  11   5    1.03    0.14
  -9 -11  -5   -0.23    0.14
  -9  11  -5   -0.07    0.14
   9  11   5    0.06    0.14
   9  11   5    0.05    0.10
 -11  11  -5   -0.01    0.15
  11  11   5   -0.20    0.14
  11  11   5    0.07    0.11
 -11 -11  -5    0.11    0.18
 -16  12   5   -0.02    0.17
  16  12  -5    0.11    0.14
  16 -12  -5    0.30    0.18
  16  12  -5   -0.03    0.17
  14  12  -5    0.10    0.13
  14  12  -5   -0.13    0.14
  14 -12  -5    0.26    0.17
 -14  12   5   -0.08    0.16
 -12  12   5    1.87    0.25
  12 -12  -5    1.88    0.25
  12  12  -5    2.04    0.21
  12  12  -5    2.03    0.25
 -10  12   5    0.28    0.16
  10 -12  -5    0.43    0.17
 -10 -12   5    0.67    0.18
  10  12  -5    0.29    0.16
  -8 -12   5    9.56    0.51
   8 -12  -5   10.21    0.53
  -8  12   5   10.60    0.53
   8  12  -5   10.42    0.53
   6  12  -5   10.75    0.53
  -6 -12   5    9.86    0.51
   6 -12  -5    9.37    0.51
  -6  12   5   10.20    0.52
  -4  12   5    4.26    0.34
   4  12  -5    4.53    0.33
   4 -12  -5    3.80    0.34
  -4 -12   5    4.66    0.33
  -2  12   5    0.81    0.18
   2 -12  -5    0.44    0.19
   2  12  -5    0.61    0.17
  -2 -12   5    0.49    0.17
   0  12   5    3.72    0.31
   0  12  -5    3.00    0.28
   0 -12   5    3.74    0.30
   0 -12  -5    3.69    0.33
   2  12   5    0.49    0.17
   2 -12   5    0.60    0.17
  -2 -12  -5    0.61    0.19
  -2  12  -5    0.64    0.19
  -4 -12  -5    1.49    0.24
   4  12   5    2.11    0.16
   4  12   5    1.82    0.23
   4 -12   5    2.15    0.24
  -4  12  -5    1.57    0.23
  -6  12  -5    0.39    0.17
   6  12   5    0.28    0.11
   6  12   5    0.13    0.16
  -6 -12  -5    0.26    0.18
   8  12   5    0.10    0.15
   8  12   5    0.36    0.12
  -8 -12  -5    0.09    0.17
  -8  12  -5    0.24    0.18
 -10  12  -5    0.25    0.18
 -10 -12  -5   -0.04    0.17
  10  12   5    0.10    0.11
  10  12   5    0.04    0.15
  15 -13  -5    0.27    0.19
  15  13  -5    0.28    0.16
  15  13  -5    0.16    0.17
  13  13  -5    2.94    0.26
 -13  13   5    2.93    0.31
  13  13  -5    2.51    0.30
  13 -13  -5    3.02    0.32
 -11  13   5    1.87    0.25
  11  13  -5    2.04    0.26
  11 -13  -5    2.14    0.27
  -9  13   5    0.39    0.17
   9  13  -5    0.61    0.18
   9 -13  -5    0.42    0.18
   7 -13  -5   -0.05    0.15
   7  13  -5   -0.11    0.14
  -7  13   5    0.13    0.15
  -5 -13   5    2.18    0.25
   5  13  -5    2.24    0.26
   5 -13  -5    2.28    0.26
  -5  13   5    2.12    0.25
   3  13  -5    1.91    0.24
  -3  13   5    1.61    0.23
  -3 -13   5    1.76    0.24
   3 -13  -5    1.60    0.24
   1  13  -5    0.26    0.16
  -1 -13   5    0.14    0.15
   1 -13  -5    0.04    0.14
  -1  13   5    0.14    0.15
  -1  13  -5    0.60    0.18
   1  13   5    0.17    0.16
  -1 -13  -5    0.25    0.17
  -3 -13  -5    1.83    0.27
  -3  13  -5    1.16    0.22
   3  13   5    1.35    0.22
   5  13   5    0.08    0.15
   5  13   5    0.16    0.10
  -5  13  -5    0.50    0.19
  -5 -13  -5    0.23    0.18
  -7  13  -5    0.07    0.16
  -7 -13  -5    0.01    0.15
   7  13   5    0.15    0.11
   7  13   5    0.04    0.15
  -9 -13  -5   -0.05    0.18
  -9  13  -5   -0.08    0.15
   9  13   5    0.02    0.11
 -12  14   5    0.19    0.18
  12  14  -5   -0.14    0.14
  12 -14  -5    0.33    0.20
 -10  14   5    3.04    0.32
  10  14  -5    2.71    0.30
  10 -14  -5    3.00    0.33
   8 -14  -5    0.04    0.17
  -8  14   5   -0.08    0.16
   8  14  -5    0.09    0.15
   6  14  -5   -0.32    0.12
   6 -14  -5    0.18    0.17
  -6  14   5   -0.05    0.15
  -4  14   5    0.81    0.20
   4  14  -5    0.41    0.18
   4 -14  -5    0.63    0.20
   2 -14  -5    2.67    0.30
  -2  14   5    2.71    0.28
   2  14  -5    2.79    0.29
   0 -14  -5    0.96    0.23
   0  14  -5    0.69    0.19
   0  14   5    0.79    0.20
  -2 -14  -5    0.35    0.20
   2  14   5    0.18    0.17
  -2  14  -5    0.07    0.16
   4  14   5    0.50    0.18
  -4  14  -5    0.33    0.18
  -4 -14  -5    0.35    0.21
   6  14   5   -0.09    0.15
  -6  14  -5    0.09    0.17
  -6 -14  -5    0.18    0.18
  -9  15   5    0.05    0.16
   9 -15  -5    0.24    0.19
   9  15  -5    0.09    0.16
   7 -15  -5   -0.08    0.15
   7  15  -5    0.08    0.16
  -7  15   5    0.14    0.17
  -5  15   5    0.37    0.19
   5  15  -5    0.17    0.17
   5 -15  -5    0.38    0.19
   3 -15  -5    0.37    0.20
   3  15  -5    0.47    0.19
  -3  15   5    0.61    0.20
   1 -15  -5    0.42    0.20
   1  15  -5    0.52    0.19
  -1  15   5    0.47    0.19
  -1 -15  -5   -0.03    0.17
   1  15   5    0.19    0.16
  -1  15  -5    0.05    0.16
  -3 -15  -5    1.82    0.29
  -3  15  -5    1.67    0.26
   3  15   5    2.16    0.27
  24   0  -6    0.84    0.17
  24   0  -6    0.81    0.21
  24   0  -6    0.75    0.18
  22   0  -6   -0.05    0.12
  22   0  -6   -0.10    0.13
  22   0  -6    0.13    0.13
 -22   0   6   -0.08    0.16
 -22   0   6   -0.02    0.15
 -20   0   6   -0.17    0.12
  20   0  -6    0.06    0.10
  20   0  -6    0.14    0.13
 -20   0   6    0.00    0.13
  20   0  -6    0.16    0.11
  18   0  -6    7.15    0.39
  18   0  -6    7.46    0.35
  18   0  -6    8.26    0.36
 -18   0   6    7.32    0.40
 -18   0   6    7.36    0.40
 -16   0   6    3.29    0.24
  16   0  -6    3.61    0.25
  16   0  -6    3.15    0.21
  16   0  -6    3.72    0.28
  16   0  -6    3.04    0.21
 -16   0   6    3.32    0.24
 -14   0   6    5.91    0.31
  14   0  -6    5.97    0.31
  14   0  -6    6.19    0.32
 -14   0   6    6.16    0.31
  14   0  -6    6.19    0.29
  14   0  -6    6.01    0.27
  12   0  -6   38.81    1.11
 -12   0   6   37.55    1.20
  12   0  -6   37.62    1.21
  12   0  -6   38.28    1.18
 -12   0   6   37.56    1.20
  12   0  -6   40.15    1.22
  10   0  -6    7.72    0.32
  10   0  -6    8.51    0.32
 -10   0   6    8.37    0.32
  10   0  -6    8.20    0.33
  10   0  -6    8.79    0.30
  -8   0   6   22.82    0.64
   8   0  -6   21.32    0.69
   8   0  -6   20.91    0.63
  -8   0   6   21.30    0.67
   8   0  -6   21.49    0.68
   8   0  -6   21.82    0.68
   6   0  -6    7.12    0.25
   6   0  -6    6.91    0.28
   6   0  -6    7.62    0.25
   6   0  -6    7.20    0.24
  -6   0   6    7.53    0.25
   6   0  -6    7.07    0.25
   4   0  -6   12.83    0.43
   2   0  -6  164.28    4.71
   2   0  -6  172.37    4.97
   2   0  -6  165.70    4.99
   0   0  -6    0.09    0.04
   0   0   6    0.06    0.03
   0   0  -6    0.02    0.04
   0   0   6    0.07    0.04
   0   0   6    0.24    0.04
   0   0  -6    0.02    0.04
  -2   0  -6    3.32    0.14
   2   0   6    3.28    0.14
   2   0   6    3.38    0.16
  -2   0  -6    3.32    0.17
  -4   0  -6   14.38    0.52
   4   0   6   14.26    0.50
   4   0   6   14.38    0.44
  -4   0  -6   15.48    0.52
   6   0   6   20.61    0.71
  -6   0  -6   19.49    0.72
  -6   0  -6   22.51    0.73
  -8   0  -6   17.55    0.67
   8   0   6   17.36    0.65
  -8   0  -6   18.93    0.67
  10   0   6    3.42    0.25
 -10   0  -6    2.62    0.25
 -12   0  -6    1.18    0.19
  12   0   6    1.46    0.19
  14   0   6    4.69    0.34
 -14   0  -6    4.85    0.36
 -16   0  -6    0.85    0.20
 -18   0  -6    1.01    0.24
  25   1  -6   -0.08    0.13
  25  -1  -6   -0.08    0.13
  25  -1  -6    0.09    0.14
  25  -1  -6    0.10    0.17
  25   1  -6    0.00    0.17
  23  -1  -6    0.21    0.13
  23   1  -6   -0.04    0.14
  23  -1  -6    0.01    0.12
  23   1  -6   -0.05    0.11
  23  -1  -6    0.16    0.15
  21  -1  -6    1.69    0.19
 -21   1   6    1.55    0.23
  21   1  -6    2.27    0.24
 -21  -1   6    1.82    0.23
  21   1  -6    1.82    0.19
  21  -1  -6    1.95    0.19
 -21   1   6    1.94    0.24
  21  -1  -6    1.71    0.22
  21   1  -6    1.82    0.19
 -19   1   6    0.49    0.15
 -19  -1   6    0.34    0.14
 -19   1   6    0.16    0.14
  19  -1  -6    0.26    0.11
  19   1  -6    0.17    0.13
  19   1  -6    0.38    0.12
  19  -1  -6    0.24    0.11
  19  -1  -6    0.44    0.15
  19   1  -6    0.40    0.12
  17  -1  -6    0.82    0.15
  17  -1  -6    0.97    0.13
  17   1  -6    1.01    0.13
 -17   1   6    1.06    0.16
  17   1  -6    1.29    0.15
  17   1  -6    0.64    0.14
 -17  -1   6    0.76    0.15
 -17   1   6    0.96    0.16
  17  -1  -6    0.77    0.13
  15  -1  -6    7.60    0.37
  15   1  -6    7.54    0.33
  15  -1  -6    7.31    0.32
  15  -1  -6    7.44    0.34
 -15   1   6    8.09    0.38
  15   1  -6    7.91    0.38
  15   1  -6    7.60    0.34
  15  -1  -6    8.64    0.40
 -15  -1   6    7.93    0.37
  15   1  -6    7.55    0.36
  13  -1  -6   -0.11    0.07
  13   1  -6   -0.11    0.06
  13  -1  -6    0.01    0.08
  13   1  -6    0.05    0.08
 -13   1   6    0.08    0.09
  13   1  -6   -0.03    0.08
  13   1  -6   -0.13    0.08
 -13  -1   6   -0.05    0.08
  13  -1  -6   -0.05    0.06
  13  -1  -6   -0.02    0.08
  11   1  -6    2.27    0.16
  11  -1  -6    2.22    0.16
  11   1  -6    2.18    0.14
  11  -1  -6    2.06    0.13
  11  -1  -6    2.14    0.15
  11   1  -6    2.32    0.15
  11  -1  -6    2.35    0.17
 -11   1   6    2.06    0.16
  11   1  -6    2.50    0.16
 -11  -1   6    2.35    0.16
   9  -1  -6   -0.05    0.03
  -9  -1   6   -0.06    0.04
   9   1  -6   -0.04    0.04
   9  -1  -6   -0.04    0.05
  -9   1   6    0.05    0.04
   9   1  -6   -0.07    0.04
   9  -1  -6   -0.13    0.05
  -9  -1   6   -0.02    0.04
   9  -1  -6   -0.02    0.04
   9   1  -6   -0.03    0.05
  -9   1   6    0.01    0.05
   9   1  -6   -0.03    0.02
   7   1  -6    0.14    0.04
  -7  -1   6    0.26    0.05
   7  -1  -6    0.16    0.04
   7  -1  -6    0.21    0.04
  -7   1   6    0.13    0.04
   7   1  -6    0.18    0.04
  -7  -1   6    0.14    0.04
  -7   1   6    0.21    0.04
   7  -1  -6    0.14    0.04
   7   1  -6    0.21    0.04
   7   1  -6    0.14    0.05
  -7  -1   6    0.15    0.03
   7  -1  -6    0.15    0.05
   5  -1  -6    0.92    0.06
  -5  -1   6    0.91    0.08
   5  -1  -6    0.97    0.09
  -5   1   6    1.05    0.07
   5   1  -6    0.79    0.05
   5  -1  -6    0.97    0.06
   5   1  -6    0.81    0.08
   5   1  -6    0.93    0.05
   3  -1  -6   41.07    1.23
   3  -1  -6   40.94    1.22
   3   1  -6   41.05    1.22
   3  -1  -6   42.28    1.23
  -1   1   6   19.27    0.59
   1   1  -6   20.07    0.59
   1  -1  -6   19.99    0.60
   1  -1  -6   18.56    0.60
   1   1  -6   19.14    0.60
   1  -1  -6   19.18    0.60
   1   1  -6   19.54    0.60
  -1   1   6   19.63    0.59
   1  -1   6    6.07    0.23
  -1   1  -6    6.19    0.24
  -1  -1  -6    6.17    0.25
   1  -1   6    6.27    0.22
  -1  -1  -6    6.23    0.23
  -1   1  -6    6.24    0.23
   1   1   6    6.02    0.23
  -3  -1  -6    7.88    0.27
   3   1   6    8.02    0.31
  -3  -1  -6    8.76    0.34
   3  -1   6    8.21    0.31
   3  -1   6    8.18    0.28
  -3   1  -6    8.14    0.32
  -3  -1  -6    8.69    0.33
  -5   1  -6    1.76    0.15
   5   1   6    1.39    0.13
  -5  -1  -6    1.68    0.15
  -5  -1  -6    1.64    0.15
   5  -1   6    1.70    0.09
  -5   1  -6    1.79    0.16
   5  -1   6    1.54    0.14
   7   1   6    4.34    0.24
  -7   1  -6    4.49    0.26
  -7   1  -6    4.59    0.26
  -7  -1  -6    4.98    0.27
   7  -1   6    4.58    0.24
  -7  -1  -6    3.85    0.26
  -9   1  -6    3.10    0.24
   9  -1   6    3.27    0.24
  -9  -1  -6    3.09    0.24
  -9   1  -6    3.22    0.26
   9   1   6    3.12    0.22
  -9  -1  -6    3.22    0.26
 -11  -1  -6    7.01    0.39
  11   1   6    7.22    0.38
  11  -1   6    6.96    0.38
 -11   1  -6    6.78    0.39
 -13  -1  -6    0.17    0.15
  13  -1   6    0.13    0.13
 -13   1  -6    0.19    0.14
  13   1   6    0.02    0.13
 -15   1  -6    2.42    0.28
 -15  -1  -6    2.94    0.30
  15   1   6    3.29    0.30
 -17  -1  -6   -0.03    0.17
 -17   1  -6    0.14    0.17
  24  -2  -6    0.31    0.15
  24   2  -6    0.33    0.16
  24   2  -6    0.17    0.17
  24  -2  -6    0.29    0.18
  24  -2  -6    0.38    0.15
  22  -2  -6    0.19    0.12
 -22   2   6   -0.14    0.14
  22  -2  -6   -0.17    0.10
  22  -2  -6   -0.19    0.12
  22   2  -6    0.04    0.12
  22   2  -6    0.00    0.14
  20   2  -6    0.08    0.13
 -20   2   6    0.04    0.14
  20  -2  -6   -0.03    0.09
  20   2  -6    0.08    0.11
 -20  -2   6   -0.05    0.13
  20  -2  -6    0.10    0.13
  20  -2  -6    0.12    0.11
  18  -2  -6    2.30    0.22
 -18   2   6    2.16    0.22
  18   2  -6    1.99    0.18
  18   2  -6    2.23    0.21
  18  -2  -6    1.98    0.18
 -18  -2   6    1.85    0.20
  18  -2  -6    2.10    0.17
  16   2  -6    6.59    0.31
  16   2  -6    7.02    0.37
  16  -2  -6    6.55    0.30
  16  -2  -6    7.30    0.33
  16   2  -6    6.58    0.31
  16  -2  -6    6.57    0.35
  16   2  -6    6.65    0.35
 -16  -2   6    6.87    0.35
 -16   2   6    6.64    0.36
  14  -2  -6    0.21    0.07
 -14  -2   6    0.22    0.10
  14   2  -6    0.27    0.10
  14  -2  -6    0.11    0.09
 -14   2   6    0.10    0.10
  14   2  -6    0.16    0.09
  14  -2  -6    0.25    0.09
  14  -2  -6    0.18    0.10
  14   2  -6    0.25    0.10
  14   2  -6    0.04    0.08
  12   2  -6   19.92    0.65
  12  -2  -6   20.55    0.63
  12  -2  -6   19.84    0.71
 -12   2   6   21.52    0.71
  12   2  -6   20.15    0.68
  12  -2  -6   21.16    0.69
  12  -2  -6   21.49    0.72
 -12  -2   6   20.00    0.70
  12   2  -6   19.93    0.70
  12   2  -6   21.99    0.72
 -10  -2   6    0.51    0.09
  10   2  -6    0.62    0.09
  10  -2  -6    0.80    0.10
  10  -2  -6    0.64    0.09
 -10   2   6    0.77    0.09
  10   2  -6    0.63    0.09
  10  -2  -6    0.84    0.08
  10   2  -6    0.66    0.09
  10  -2  -6    0.77    0.10
  10   2  -6    0.63    0.10
  -8   2   6    2.71    0.14
   8   2  -6    2.06    0.13
   8   2  -6    2.46    0.13
   8   2  -6    2.34    0.13
  -8  -2   6    2.39    0.13
   8  -2  -6    2.31    0.14
   8   2  -6    2.37    0.15
  -8   2   6    2.71    0.12
   8  -2  -6    2.74    0.16
   8  -2  -6    2.48    0.11
  -6   2   6    1.10    0.07
   6  -2  -6    1.14    0.09
  -6  -2   6    0.93    0.06
   6  -2  -6    1.11    0.10
   6  -2  -6    1.22    0.09
  -6  -2   6    0.97    0.09
   6   2  -6    1.44    0.09
  -6   2   6    1.21    0.08
   4   2  -6   22.25    0.67
  -4   2   6   22.25    0.62
  -4   2   6   22.33    0.67
  -4  -2   6   22.69    0.66
  -4   2   6   22.16    0.67
   4   2  -6   21.49    0.67
   4  -2  -6   21.67    0.68
   4  -2  -6   22.02    0.68
   4  -2  -6   21.75    0.69
   2  -2  -6   62.47    1.82
   2   2  -6   60.73    1.82
   2   2  -6   62.53    1.82
  -2   2   6   62.34    1.81
   2  -2  -6   60.69    1.82
   2  -2  -6   61.35    1.78
   0  -2  -6   28.99    0.86
   0   2  -6   29.34    0.88
   0  -2   6   28.68    0.87
   0   2   6   28.79    0.88
   0   2  -6   28.64    0.89
   0  -2  -6   28.77    0.90
   2   2   6   11.05    0.39
  -2  -2  -6   11.06    0.40
   2  -2   6   10.81    0.38
  -2  -2  -6   10.94    0.40
  -2   2  -6   10.51    0.39
  -2  -2  -6   10.95    0.36
  -4   2  -6   21.86    0.74
  -4   2  -6   22.83    0.73
  -4  -2  -6   21.48    0.65
   4   2   6   21.66    0.72
  -4  -2  -6   21.66    0.73
   4  -2   6   21.94    0.67
  -4  -2  -6   22.26    0.75
   4  -2   6   22.01    0.72
  -6   2  -6    0.45    0.10
  -6  -2  -6    0.51    0.11
  -6   2  -6    0.59    0.11
   6  -2   6    0.48    0.06
   6   2   6    0.45    0.09
  -6  -2  -6    0.36    0.10
   6  -2   6    0.30    0.09
   8  -2   6    1.20    0.15
   8  -2   6    1.15    0.08
   8   2   6    1.01    0.14
  -8   2  -6    1.08    0.15
  -8  -2  -6    1.03    0.15
  -8   2  -6    0.91    0.14
  -8  -2  -6    1.23    0.15
 -10  -2  -6    2.08    0.21
 -10   2  -6    1.80    0.20
  10  -2   6    1.89    0.19
  10   2   6    1.84    0.19
 -12   2  -6    0.70    0.17
  12   2   6    0.68    0.15
  12  -2   6    0.81    0.16
 -12  -2  -6    0.88    0.19
 -14  -2  -6    0.87    0.19
 -14   2  -6    0.53    0.17
  14  -2   6    0.55    0.18
  14   2   6    0.36    0.15
 -16  -2  -6    0.30    0.19
 -16   2  -6    0.25    0.18
  23   3  -6    2.06    0.26
  23  -3  -6    2.06    0.26
  23   3  -6    2.30    0.24
  23  -3  -6    1.70    0.21
  23  -3  -6    2.15    0.21
  21  -3  -6    0.05    0.14
  21  -3  -6    0.10    0.12
 -21   3   6    0.20    0.17
  21  -3  -6    0.23    0.12
 -21  -3   6    0.18    0.15
  21   3  -6    0.07    0.14
  21   3  -6    0.10    0.12
 -19  -3   6    0.15    0.13
  19  -3  -6    0.22    0.14
  19   3  -6   -0.01    0.12
  19   3  -6    0.03    0.10
  19  -3  -6    0.04    0.11
 -19   3   6   -0.04    0.13
  19  -3  -6   -0.19    0.08
  17   3  -6    0.09    0.10
  17   3  -6   -0.05    0.10
 -17  -3   6    0.28    0.12
  17  -3  -6    0.10    0.10
  17  -3  -6    0.16    0.12
  17  -3  -6    0.25    0.09
 -17   3   6   -0.08    0.12
 -15   3   6    6.33    0.35
  15  -3  -6    6.93    0.35
  15  -3  -6    6.89    0.37
  15   3  -6    6.88    0.32
  15  -3  -6    6.62    0.29
  15   3  -6    7.06    0.35
  15   3  -6    6.96    0.34
 -15  -3   6    6.64    0.34
  15  -3  -6    6.90    0.33
 -13  -3   6    3.53    0.23
  13   3  -6    3.85    0.24
  13  -3  -6    4.18    0.19
  13   3  -6    3.70    0.22
 -13   3   6    3.80    0.24
  13  -3  -6    4.08    0.26
  13   3  -6    3.89    0.23
  13  -3  -6    4.20    0.23
  13  -3  -6    4.24    0.24
 -11   3   6   10.97    0.43
  11  -3  -6   10.37    0.42
  11  -3  -6   11.48    0.44
  11  -3  -6   11.20    0.44
  11  -3  -6   10.78    0.36
  11   3  -6   11.43    0.44
  11  -3  -6   11.00    0.42
 -11  -3   6   10.78    0.42
  11   3  -6   11.09    0.42
  11   3  -6   11.40    0.40
  -9   3   6   14.26    0.50
  -9  -3   6   14.69    0.49
   9   3  -6   14.69    0.50
   9   3  -6   13.44    0.47
   9  -3  -6   15.46    0.52
   9  -3  -6   14.13    0.43
   9  -3  -6   14.16    0.51
   9  -3  -6   13.93    0.50
   7  -3  -6   -0.01    0.05
   7  -3  -6   -0.04    0.03
   7   3  -6    0.06    0.05
   7   3  -6   -0.06    0.04
   7  -3  -6    0.00    0.06
  -7  -3   6    0.07    0.05
   7  -3  -6    0.07    0.05
   7   3  -6    0.18    0.06
   5   3  -6  111.52    3.24
  -5  -3   6  111.57    3.24
   5  -3  -6  111.09    3.17
   5   3  -6  109.76    3.24
   5  -3  -6  110.68    3.25
  -5   3   6  112.64    3.00
  -5   3   6  110.50    3.24
  -3  -3   6   18.16    0.55
   3  -3  -6   17.80    0.58
   3   3  -6   18.37    0.56
   3  -3  -6   17.75    0.58
  -3   3   6   17.65    0.57
   3   3  -6   17.79    0.56
  -3  -3   6   17.84    0.55
  -1   3   6   21.81    0.69
   1  -3  -6   22.32    0.69
  -1  -3   6   21.70    0.68
   1   3  -6   22.32    0.69
   1   3  -6   21.97    0.69
   1  -3  -6   22.57    0.71
  -1  -3  -6    0.83    0.08
  -1  -3  -6    0.73    0.09
  -1   3  -6    0.82    0.09
   1   3   6    0.87    0.09
  -1  -3  -6    0.77    0.09
   1  -3   6    0.70    0.08
  -3  -3  -6   43.53    1.25
  -3   3  -6   41.37    1.33
  -3  -3  -6   45.42    1.34
  -3   3  -6   43.25    1.33
  -3   3  -6   42.42    1.33
  -3  -3  -6   42.78    1.34
   3  -3   6   42.42    1.31
   3   3   6   42.00    1.32
  -5  -3  -6    1.49    0.15
   5   3   6    1.45    0.13
  -5  -3  -6    1.53    0.14
  -5   3  -6    1.19    0.14
  -5   3  -6    1.64    0.15
  -5  -3  -6    1.34    0.09
   5  -3   6    1.36    0.13
  -5   3  -6    1.48    0.14
   7   3   6    5.74    0.29
  -7   3  -6    5.96    0.31
  -7  -3  -6    5.84    0.31
  -7  -3  -6    5.72    0.32
  -7   3  -6    5.76    0.31
  -7  -3  -6    5.84    0.19
   7  -3   6    5.31    0.29
   9  -3   6   11.16    0.36
  -9   3  -6   10.90    0.49
   9   3   6   10.54    0.47
  -9   3  -6   11.69    0.49
   9  -3   6   10.79    0.47
  -9  -3  -6   11.11    0.50
 -11  -3  -6    0.65    0.17
  11  -3   6    0.28    0.14
  11   3   6    0.51    0.14
 -11   3  -6    0.41    0.15
 -13   3  -6    0.00    0.14
  13  -3   6   -0.04    0.13
 -13   3  -6    0.17    0.15
 -13  -3  -6    0.21    0.16
  13   3   6   -0.05    0.12
 -15   3  -6    0.69    0.20
 -15  -3  -6    0.65    0.20
 -15   3  -6    0.69    0.21
 -17   3  -6   -0.05    0.16
 -17   3  -6    0.13    0.18
 -17  -3  -6   -0.21    0.16
  24  -4  -6    2.89    0.31
  24  -4  -6    2.67    0.24
  24  -4  -6    2.58    0.25
  24   4  -6    2.51    0.27
  24   4  -6    2.53    0.30
  22  -4  -6    0.04    0.13
  22  -4  -6    0.14    0.12
  22   4  -6   -0.01    0.15
  22   4  -6    0.10    0.13
  22  -4  -6   -0.13    0.13
 -20   4   6    2.17    0.25
  20  -4  -6    2.30    0.21
  20  -4  -6    2.25    0.25
  20  -4  -6    2.55    0.21
 -20  -4   6    2.62    0.26
  20   4  -6    2.62    0.25
  20   4  -6    2.65    0.23
 -18   4   6    0.23    0.14
 -18  -4   6    0.20    0.13
  18  -4  -6    0.13    0.09
  18   4  -6    0.02    0.11
  18   4  -6    0.04    0.10
  18  -4  -6    0.00    0.10
  18  -4  -6    0.01    0.11
 -16   4   6    0.80    0.16
  16  -4  -6    1.08    0.14
  16  -4  -6    0.94    0.12
  16  -4  -6    0.66    0.14
 -16  -4   6    0.46    0.14
  16   4  -6    0.91    0.14
  16   4  -6    0.87    0.14
  14   4  -6    0.25    0.10
  14  -4  -6    0.19    0.11
  14   4  -6    0.25    0.09
  14  -4  -6    0.17    0.07
  14  -4  -6    0.24    0.11
 -14   4   6    0.17    0.11
 -14  -4   6    0.12    0.10
  14  -4  -6    0.17    0.09
  14   4  -6    0.28    0.10
  12  -4  -6    0.03    0.09
  12   4  -6   -0.01    0.09
  12  -4  -6   -0.01    0.08
  12  -4  -6   -0.11    0.09
  12   4  -6    0.06    0.08
  12   4  -6   -0.18    0.07
  12  -4  -6   -0.02    0.08
  12  -4  -6    0.08    0.05
 -12   4   6    0.03    0.08
 -12  -4   6   -0.22    0.08
  10  -4  -6   14.39    0.51
  10  -4  -6   13.54    0.51
 -10   4   6   13.81    0.51
  10   4  -6   12.89    0.49
  10   4  -6   14.33    0.51
  10  -4  -6   13.54    0.42
 -10  -4   6   13.82    0.50
  10   4  -6   13.86    0.48
  10  -4  -6   14.14    0.52
  -8  -4   6   10.64    0.38
   8  -4  -6   10.03    0.39
   8  -4  -6   10.74    0.41
   8   4  -6    9.76    0.37
  -8   4   6   10.74    0.39
   8   4  -6   10.41    0.38
   8  -4  -6   10.29    0.31
   8  -4  -6   10.38    0.40
  -6   4   6   49.95    1.51
   6  -4  -6   50.91    1.53
   6   4  -6   49.31    1.51
  -6  -4   6   50.15    1.50
   6  -4  -6   49.96    1.52
   4  -4  -6    2.92    0.17
  -4  -4   6    2.80    0.14
   4  -4  -6    3.08    0.17
   4   4  -6    2.96    0.15
   4   4  -6    3.13    0.15
  -4   4   6    3.08    0.16
   2   4  -6    0.39    0.07
  -2   4   6    0.30    0.06
   2  -4  -6    0.25    0.07
   2  -4  -6    0.26    0.07
   2   4  -6    0.26    0.06
  -2  -4   6    0.26    0.05
   0  -4   6    2.41    0.14
   0  -4  -6    2.37    0.15
   0   4   6    2.46    0.15
   0  -4  -6    2.53    0.17
   0   4  -6    2.36    0.15
   2  -4   6    1.14    0.11
  -2  -4  -6    1.16    0.12
  -2   4  -6    1.26    0.12
  -2   4  -6    1.29    0.12
   2   4   6    1.46    0.12
  -2  -4  -6    1.37    0.12
  -4   4  -6    0.93    0.12
  -4  -4  -6    0.99    0.13
   4  -4   6    0.88    0.11
  -4  -4  -6    0.76    0.11
   4   4   6    0.66    0.10
  -4   4  -6    1.19    0.13
  -6   4  -6    0.09    0.09
  -6  -4  -6    0.12    0.09
  -6   4  -6    0.07    0.08
   6  -4   6    0.04    0.09
  -6   4  -6    0.09    0.10
  -6  -4  -6    0.13    0.10
   6   4   6    0.22    0.10
  -8   4  -6    0.04    0.10
   8  -4   6    0.02    0.09
   8   4   6    0.08    0.09
  -8  -4  -6    0.05    0.04
  -8  -4  -6   -0.02    0.11
  -8   4  -6   -0.15    0.08
  -8   4  -6    0.03    0.10
  10   4   6    0.08    0.11
 -10   4  -6    0.03    0.12
  10  -4   6   -0.14    0.10
 -10  -4  -6   -0.02    0.12
 -10   4  -6   -0.09    0.11
 -12   4  -6    3.06    0.28
  12   4   6    3.25    0.28
 -12  -4  -6    2.52    0.27
 -12   4  -6    3.12    0.29
  12  -4   6    2.86    0.25
 -14   4  -6    0.06    0.15
 -14  -4  -6    0.27    0.17
  14   4   6    0.16    0.15
 -14   4  -6    0.04    0.16
 -16   4  -6    0.79    0.22
 -16  -4  -6    0.92    0.23
 -16   4  -6    0.56    0.20
  23  -5  -6    1.46    0.21
  23   5  -6    1.15    0.23
  23  -5  -6    1.14    0.18
  23   5  -6    1.51    0.21
  23  -5  -6    1.55    0.25
  21  -5  -6    0.23    0.11
  21   5  -6    0.04    0.15
  21  -5  -6    0.05    0.16
 -21   5   6    0.07    0.17
  21   5  -6    0.20    0.14
  21  -5  -6    0.03    0.14
  19  -5  -6    1.54    0.22
  19   5  -6    1.64    0.19
 -19  -5   6    1.98    0.24
 -19   5   6    1.85    0.23
  19  -5  -6    1.69    0.17
  19  -5  -6    1.67    0.19
  19   5  -6    1.37    0.20
 -17   5   6    2.08    0.22
  17   5  -6    2.10    0.19
  17  -5  -6    1.89    0.16
 -17  -5   6    1.86    0.21
  17  -5  -6    2.20    0.19
  17   5  -6    1.91    0.20
  17  -5  -6    1.87    0.21
  15  -5  -6    0.05    0.07
  15   5  -6    0.04    0.10
  15  -5  -6    0.04    0.10
  15   5  -6   -0.04    0.09
  15  -5  -6    0.02    0.10
 -15  -5   6   -0.04    0.11
 -15   5   6   -0.07    0.10
  15   5  -6   -0.09    0.08
  13  -5  -6    0.79    0.09
  13  -5  -6    1.10    0.14
 -13  -5   6    0.84    0.13
  13   5  -6    0.88    0.13
  13   5  -6    0.91    0.12
  13   5  -6    0.68    0.12
  13  -5  -6    1.10    0.16
  13  -5  -6    0.71    0.14
  13  -5  -6    0.65    0.13
 -13   5   6    0.89    0.13
  11   5  -6   21.60    0.74
 -11  -5   6   21.48    0.73
  11   5  -6   19.70    0.72
 -11   5   6   20.90    0.73
  11   5  -6   20.68    0.68
  11  -5  -6   20.27    0.71
  11  -5  -6   21.86    0.76
  11  -5  -6   20.41    0.62
  11  -5  -6   20.44    0.74
   9   5  -6    3.38    0.20
   9  -5  -6    2.86    0.20
  -9  -5   6    2.75    0.18
   9   5  -6    2.78    0.19
   9   5  -6    2.92    0.19
   9  -5  -6    2.89    0.12
   9  -5  -6    2.94    0.21
  -9   5   6    2.52    0.18
   7  -5  -6    0.01    0.08
  -7   5   6    0.12    0.07
   7  -5  -6    0.09    0.07
   7   5  -6    0.04    0.06
   7   5  -6    0.16    0.06
   7   5  -6    0.11    0.07
  -7  -5   6    0.12    0.06
   5  -5  -6    0.09    0.07
   5   5  -6    0.03    0.03
  -5  -5   6    0.11    0.06
  -5   5   6    0.00    0.06
   5  -5  -6   -0.09    0.06
   5   5  -6    0.01    0.06
  -3  -5   6   25.08    0.80
   3  -5  -6   26.23    0.83
   3  -5  -6   25.07    0.83
  -3   5   6   25.65    0.82
   3   5  -6   25.34    0.81
   1  -5  -6   80.06    2.31
   1   5  -6   77.92    2.30
  -1  -5   6   76.58    2.28
  -1   5   6   76.82    2.30
   1  -5  -6   73.81    2.31
  -1   5  -6    0.14    0.07
   1  -5   6    0.25    0.07
  -1  -5  -6    0.06    0.08
  -1  -5  -6    0.18    0.08
   1   5   6    0.15    0.07
  -1   5  -6    0.08    0.07
  -3  -5  -6    0.61    0.11
   3   5   6    0.73    0.10
  -3   5  -6    0.55    0.10
  -3   5  -6    0.68    0.10
  -3  -5  -6    0.77    0.12
   3  -5   6    0.71    0.10
  -5  -5  -6    5.28    0.30
   5   5   6    5.60    0.29
  -5   5  -6    5.51    0.30
  -5   5  -6    5.67    0.29
  -5  -5  -6    5.84    0.30
   5  -5   6    5.77    0.28
  -7   5  -6    1.93    0.18
   7   5   6    2.11    0.19
   7  -5   6    1.69    0.17
  -7  -5  -6    2.12    0.20
  -7   5  -6    2.04    0.19
   9   5   6    2.21    0.21
  -9   5  -6    2.21    0.21
  -9  -5  -6    2.05    0.22
   9  -5   6    2.02    0.20
  11  -5   6    0.28    0.14
 -11  -5  -6    0.04    0.14
 -11   5  -6    0.12    0.14
  11   5   6    0.02    0.13
 -13   5  -6    0.62    0.18
  13   5   6    0.32    0.16
 -13  -5  -6    0.37    0.18
 -15   5  -6    0.32    0.18
 -15  -5  -6    0.31    0.18
  22  -6  -6    0.63    0.15
  22  -6  -6    0.91    0.19
  22   6  -6    0.98    0.18
  22  -6  -6    0.86    0.21
  22   6  -6    0.93    0.21
  20   6  -6    5.12    0.32
  20  -6  -6    5.41    0.34
  20   6  -6    5.46    0.38
  20  -6  -6    5.02    0.28
  20  -6  -6    5.71    0.39
 -20   6   6    5.63    0.39
  18  -6  -6    1.47    0.21
  18   6  -6    1.33    0.18
  18   6  -6    1.46    0.21
 -18  -6   6    1.47    0.21
  18  -6  -6    1.83    0.20
 -18   6   6    1.00    0.20
 -16  -6   6    1.77    0.20
  16   6  -6    1.46    0.19
  16   6  -6    1.73    0.18
 -16   6   6    2.07    0.21
  16  -6  -6    1.88    0.20
  16  -6  -6    1.61    0.18
  14   6  -6    4.44    0.26
  14   6  -6    5.13    0.30
  14  -6  -6    4.67    0.28
  14  -6  -6    4.72    0.30
 -14   6   6    4.25    0.29
  14   6  -6    5.35    0.32
 -14  -6   6    5.33    0.32
  12   6  -6    0.94    0.14
 -12  -6   6    0.75    0.12
  12   6  -6    0.65    0.11
 -12   6   6    0.55    0.12
  12   6  -6    0.78    0.12
  12  -6  -6    0.50    0.12
  10  -6  -6    3.52    0.24
 -10   6   6    3.43    0.23
 -10  -6   6    3.55    0.23
  10   6  -6    3.67    0.23
  10   6  -6    2.97    0.21
  10   6  -6    3.44    0.22
  10  -6  -6    3.63    0.25
  10  -6  -6    3.22    0.14
  -8   6   6    3.06    0.20
   8   6  -6    3.50    0.21
  -8  -6   6    3.36    0.20
   8  -6  -6    3.72    0.23
   8   6  -6    3.44    0.21
   8   6  -6    3.14    0.20
   8  -6  -6    3.03    0.21
   6  -6  -6    4.88    0.26
   6  -6  -6    5.20    0.27
  -6   6   6    5.21    0.26
  -6  -6   6    4.68    0.24
   6   6  -6    5.01    0.25
   6   6  -6    4.68    0.24
   4  -6  -6    5.11    0.26
   4  -6  -6    4.58    0.25
   4   6  -6    4.47    0.23
  -4  -6   6    4.85    0.23
  -4   6   6    4.68    0.24
   4   6  -6    5.03    0.24
   2  -6  -6    1.64    0.15
   2  -6  -6    1.58    0.15
   2   6  -6    1.47    0.13
  -2   6   6    1.80    0.07
   2   6  -6    1.39    0.13
  -2  -6   6    1.49    0.13
  -2   6   6    1.68    0.14
   0  -6  -6    1.31    0.14
   0   6   6    1.60    0.14
   0   6   6    1.44    0.09
   0  -6  -6    1.29    0.13
   0   6  -6    1.45    0.13
   0  -6   6    1.52    0.14
   0   6  -6    1.22    0.13
   2   6   6    4.07    0.17
   2   6   6    4.01    0.23
  -2   6  -6    4.14    0.24
  -2  -6  -6    3.69    0.24
   2  -6   6    3.96    0.22
  -2   6  -6    4.24    0.24
  -2  -6  -6    4.04    0.25
  -4   6  -6    1.18    0.15
  -4  -6  -6    1.14    0.15
   4  -6   6    1.09    0.13
   4   6   6    1.00    0.13
  -4  -6  -6    1.25    0.14
  -4   6  -6    1.10    0.13
  -6  -6  -6    0.45    0.13
  -6   6  -6    0.49    0.12
   6  -6   6    0.73    0.13
   6   6   6    0.54    0.13
  -6   6  -6    0.60    0.13
  -8  -6  -6    5.68    0.35
   8   6   6    5.50    0.33
   8  -6   6    5.80    0.32
  -8   6  -6    5.53    0.34
 -10   6  -6    1.66    0.22
  10  -6   6    2.47    0.23
  10   6   6    2.39    0.23
 -10  -6  -6    1.98    0.24
  12  -6   6    0.46    0.16
 -12  -6  -6    0.21    0.16
 -12   6  -6    0.47    0.17
  12   6   6    0.14    0.15
  14   6   6    0.32    0.14
 -14  -6  -6    0.26    0.18
 -14   6  -6    0.08    0.16
 -16   6  -6    0.93    0.23
 -16  -6  -6    0.58    0.23
  16   6   6    0.77    0.19
  21  -7  -6    1.72    0.22
  21   7  -6    2.22    0.24
  21   7  -6    1.79    0.25
  21  -7  -6    2.14    0.27
  19   7  -6    2.16    0.23
  19   7  -6    2.29    0.26
 -19   7   6    2.55    0.28
  19  -7  -6    2.14    0.26
  19  -7  -6    2.03    0.22
  17   7  -6    0.40    0.15
 -17   7   6    0.26    0.16
  17  -7  -6    0.13    0.14
  17   7  -6    0.16    0.15
 -17  -7   6    0.28    0.17
  17  -7  -6    0.37    0.15
 -15   7   6    0.27    0.13
 -15  -7   6    0.13    0.14
  15   7  -6    0.23    0.12
  15  -7  -6    0.22    0.12
  15  -7  -6    0.21    0.13
  15   7  -6    0.32    0.12
  13   7  -6    8.07    0.37
 -13   7   6    8.59    0.43
  13  -7  -6    8.36    0.43
  13   7  -6    8.78    0.42
  13   7  -6    9.43    0.45
 -13  -7   6    9.00    0.43
  11  -7  -6   -0.11    0.09
  11   7  -6   -0.02    0.09
 -11  -7   6    0.16    0.10
 -11   7   6    0.03    0.09
  11   7  -6    0.09    0.09
  11   7  -6    0.08    0.09
   9  -7  -6    3.37    0.13
   9   7  -6    3.60    0.22
  -9   7   6    3.32    0.23
   9   7  -6    3.38    0.22
   9  -7  -6    3.74    0.25
   9  -7  -6    2.96    0.22
  -9  -7   6    3.16    0.22
   9   7  -6    3.43    0.24
   7   7  -6    1.38    0.15
  -7   7   6    1.33    0.14
   7   7  -6    1.27    0.14
  -7  -7   6    1.42    0.14
   7  -7  -6    1.40    0.16
   7  -7  -6    1.27    0.15
  -5   7   6    0.00    0.07
   5  -7  -6   -0.02    0.08
   5  -7  -6   -0.02    0.08
  -5  -7   6   -0.12    0.07
   5   7  -6   -0.07    0.06
   5   7  -6    0.06    0.07
   3  -7  -6    5.43    0.28
  -3  -7   6    5.18    0.26
   3   7  -6    5.17    0.27
   3   7  -6    5.30    0.26
  -3   7   6    5.14    0.27
   3  -7  -6    4.90    0.27
   1  -7  -6    2.04    0.19
   1  -7  -6    2.15    0.19
   1   7  -6    2.05    0.17
  -1  -7   6    2.27    0.17
  -1   7   6    2.03    0.18
  -1   7   6    2.18    0.10
   1   7  -6    2.52    0.19
   1   7   6    3.08    0.15
  -1   7  -6    3.56    0.23
   1  -7   6    3.69    0.22
   1   7   6    3.33    0.23
  -1   7  -6    3.55    0.22
  -1  -7  -6    3.91    0.25
  -1  -7  -6    3.26    0.23
   3   7   6    0.06    0.06
  -3   7  -6    0.03    0.09
   3   7   6   -0.10    0.08
   3  -7   6    0.04    0.09
  -3   7  -6   -0.01    0.09
  -3  -7  -6   -0.16    0.09
  -3  -7  -6   -0.01    0.09
  -5   7  -6    0.79    0.14
   5   7   6    1.09    0.15
   5  -7   6    1.24    0.14
  -5  -7  -6    1.15    0.17
   5   7   6    1.08    0.11
  -5   7  -6    1.09    0.15
   7  -7   6    0.02    0.11
   7   7   6    0.09    0.11
  -7   7  -6    0.03    0.11
  -7  -7  -6    0.21    0.12
   7   7   6    0.17    0.09
   9   7   6    5.61    0.29
  -9  -7  -6    6.22    0.39
   9  -7   6    5.69    0.34
   9   7   6    5.78    0.36
  -9   7  -6    6.26    0.38
  11   7   6    0.81    0.15
 -11  -7  -6    1.15    0.22
  11   7   6    0.97    0.19
 -11   7  -6    0.75    0.19
  11  -7   6    0.64    0.17
 -13  -7  -6    0.12    0.17
  13   7   6    0.17    0.13
 -13   7  -6    0.40    0.18
  13   7   6    0.34    0.17
 -15  -7  -6    0.00    0.17
 -15   7  -6   -0.20    0.15
  15   7   6   -0.20    0.14
  22  -8  -6    0.58    0.18
  20  -8  -6   -0.03    0.15
  20  -8  -6    0.31    0.18
  20   8  -6    0.24    0.17
  20   8  -6    0.05    0.14
 -18   8   6    1.51    0.24
  18   8  -6    1.46    0.20
  18  -8  -6    1.53    0.21
  18   8  -6    1.74    0.23
  18  -8  -6    1.43    0.23
  16  -8  -6    4.02    0.29
  16  -8  -6    4.28    0.34
 -16   8   6    4.64    0.34
 -16  -8   6    4.52    0.34
  16   8  -6    4.22    0.30
  16   8  -6    4.52    0.33
 -14   8   6    1.51    0.19
  14  -8  -6    1.25    0.18
  14   8  -6    1.29    0.17
  14   8  -6    0.90    0.17
 -14  -8   6    1.18    0.18
 -12  -8   6    4.44    0.31
  12  -8  -6    4.49    0.31
  12   8  -6    4.18    0.27
 -12   8   6    4.23    0.29
  12   8  -6    4.14    0.31
  12   8  -6    4.22    0.29
  10   8  -6    2.18    0.20
  10   8  -6    2.36    0.20
 -10  -8   6    2.29    0.20
  10  -8  -6    2.23    0.21
 -10   8   6    2.46    0.22
  10   8  -6    2.81    0.23
   8  -8  -6   -0.04    0.09
   8   8  -6    0.03    0.09
  -8  -8   6    0.05    0.09
   8   8  -6   -0.07    0.08
  -8   8   6   -0.01    0.09
  -6   8   6   -0.04    0.08
  -6  -8   6    0.08    0.09
   6  -8  -6    0.05    0.10
   6  -8  -6   -0.05    0.08
   6   8  -6    0.07    0.09
   6   8  -6    0.06    0.08
  -4  -8   6    2.84    0.20
   4   8  -6    2.36    0.20
   4  -8  -6    2.25    0.20
   4   8  -6    2.59    0.21
   4  -8  -6    2.72    0.22
  -4   8   6    2.20    0.19
   2   8  -6    0.91    0.13
  -2  -8   6    0.77    0.12
  -2   8   6    1.00    0.13
   2   8  -6    1.00    0.13
   2  -8  -6    0.96    0.14
   2  -8  -6    0.80    0.14
   0  -8   6   21.03    0.75
   0   8   6   21.49    0.62
   0   8  -6   21.73    0.77
   0  -8  -6   22.04    0.79
   0   8  -6   21.79    0.78
   0   8   6   21.78    0.78
  -2  -8  -6   15.16    0.62
   2   8   6   15.75    0.49
  -2   8  -6   16.78    0.62
   2  -8   6   14.66    0.58
  -2   8  -6   15.04    0.61
   2   8   6   16.35    0.61
   4  -8   6    1.69    0.17
   4   8   6    1.54    0.12
  -4   8  -6    1.41    0.17
  -4   8  -6    1.06    0.17
   4   8   6    1.37    0.17
  -4  -8  -6    1.01    0.17
   6  -8   6    1.96    0.20
  -6   8  -6    2.01    0.21
   6   8   6    1.89    0.20
   6   8   6    1.89    0.15
  -6  -8  -6    1.78    0.21
   8  -8   6    1.95    0.21
   8   8   6    1.80    0.21
  -8  -8  -6    1.39    0.21
  -8   8  -6    1.25    0.20
   8   8   6    1.52    0.16
  10   8   6    6.00    0.38
 -10  -8  -6    5.85    0.40
  10   8   6    5.34    0.30
 -10   8  -6    5.05    0.36
 -12  -8  -6    0.00    0.16
  12   8   6    0.23    0.16
 -12   8  -6   -0.09    0.15
  12   8   6    0.06    0.12
  14   8   6   -0.07    0.13
 -14   8  -6   -0.09    0.16
 -14  -8  -6    0.29    0.19
  21  -9  -6    0.40    0.20
  21   9  -6    0.64    0.20
  21  -9  -6    0.40    0.18
  21   9  -6    0.37    0.17
  19  -9  -6    0.26    0.18
  19   9  -6    0.37    0.17
  19  -9  -6    0.16    0.16
  19   9  -6    0.20    0.15
  17  -9  -6    2.12    0.26
  17   9  -6    2.14    0.24
 -17   9   6    2.10    0.27
  17   9  -6    1.97    0.22
  15  -9  -6    0.97    0.20
  15   9  -6    1.31    0.20
 -15  -9   6    1.40    0.22
 -15   9   6    1.79    0.24
  15   9  -6    1.54    0.20
  13   9  -6   -0.04    0.12
  13  -9  -6    0.23    0.14
 -13   9   6   -0.05    0.12
  13   9  -6   -0.11    0.12
 -13  -9   6   -0.04    0.13
  11  -9  -6    1.95    0.21
  11   9  -6    1.13    0.16
 -11   9   6    1.34    0.18
  11   9  -6    1.41    0.18
 -11  -9   6    1.12    0.18
  -9  -9   6    6.35    0.35
   9   9  -6    6.97    0.37
   9  -9  -6    6.40    0.37
   9   9  -6    6.40    0.35
  -9   9   6    6.16    0.35
  -7  -9   6    2.99    0.24
   7  -9  -6    3.17    0.25
   7   9  -6    3.42    0.25
   7   9  -6    2.97    0.24
  -7   9   6    2.88    0.24
  -5   9   6    0.14    0.11
  -5  -9   6    0.08    0.10
   5   9  -6    0.17    0.10
   5  -9  -6   -0.01    0.10
   5   9  -6    0.14    0.10
   3  -9  -6    0.63    0.13
  -3   9   6    0.55    0.12
   3   9  -6    0.42    0.12
  -3  -9   6    0.26    0.11
   3   9  -6    0.38    0.12
   1  -9  -6    0.96    0.16
   1   9  -6    1.16    0.16
  -1   9   6    1.08    0.15
  -1  -9   6    1.02    0.15
   1   9  -6    0.91    0.15
  -1  -9  -6    0.63    0.15
  -1   9  -6    0.65    0.15
   1   9   6    0.75    0.08
   1  -9   6    0.69    0.14
  -1   9  -6    0.76    0.14
   1   9   6    0.60    0.13
   3   9   6    9.93    0.46
  -3   9  -6    9.79    0.46
  -3   9  -6   10.66    0.47
   3   9   6    9.43    0.34
  -3  -9  -6    9.39    0.47
   3  -9   6    9.62    0.44
  -5  -9  -6    0.49    0.16
   5  -9   6    0.59    0.15
   5   9   6    0.34    0.14
   5   9   6    0.77    0.10
  -5   9  -6    0.65    0.16
  -7  -9  -6    0.99    0.20
   7  -9   6    1.04    0.17
   7   9   6    1.08    0.18
  -7   9  -6    1.04    0.19
   7   9   6    1.12    0.14
  -9  -9  -6    0.37    0.16
   9   9   6    0.25    0.15
   9   9   6    0.41    0.12
  -9   9  -6    0.41    0.17
  11   9   6    0.01    0.12
 -11   9  -6    0.18    0.17
 -11  -9  -6   -0.04    0.14
  11   9   6   -0.02    0.14
 -13  -9  -6   -0.14    0.16
 -13   9  -6   -0.06    0.16
  13   9   6    0.09    0.13
  20 -10  -6    0.07    0.15
  18 -10  -6    0.02    0.16
  18  10  -6   -0.18    0.13
  18  10  -6    0.06    0.13
 -16  10   6   -0.08    0.15
  16  10  -6   -0.02    0.13
  16 -10  -6   -0.07    0.15
  16  10  -6    0.18    0.14
  14  10  -6    1.36    0.21
 -14  10   6    1.71    0.22
  14  10  -6    1.59    0.20
  14 -10  -6    1.38    0.22
  12  10  -6    2.18    0.21
  12 -10  -6    2.01    0.23
 -12 -10   6    1.80    0.22
 -12  10   6    1.75    0.22
  12  10  -6    1.83    0.22
  10 -10  -6    6.06    0.37
  10  10  -6    5.97    0.36
 -10 -10   6    5.81    0.37
 -10  10   6    6.13    0.37
  -8 -10   6    0.86    0.17
  -8  10   6    1.33    0.19
   8 -10  -6    1.14    0.18
   8  10  -6    1.03    0.17
   6 -10  -6    0.31    0.14
   6  10  -6    0.32    0.13
  -6 -10   6    0.43    0.14
   6  10  -6    0.45    0.13
  -6  10   6    0.44    0.13
  -4 -10   6    0.11    0.11
   4  10  -6    0.12    0.11
   4  10  -6   -0.06    0.10
  -4  10   6   -0.01    0.11
   4 -10  -6    0.19    0.13
   2  10  -6    0.48    0.13
  -2  10   6    0.52    0.13
  -2 -10   6    0.40    0.13
   2 -10  -6    0.27    0.14
   2  10  -6    0.16    0.12
   0 -10  -6    8.98    0.46
   0  10   6    8.98    0.44
   0 -10   6    9.23    0.43
   0  10  -6    9.07    0.44
   0  10  -6    9.96    0.46
  -2  10  -6    3.68    0.28
  -2 -10  -6    3.26    0.29
   2 -10   6    3.54    0.27
   2  10   6    3.59    0.18
   2  10   6    3.37    0.28
   4 -10   6    7.06    0.38
   4  10   6    7.24    0.29
   4  10   6    6.58    0.39
  -4  10  -6    6.85    0.41
  -4 -10  -6    6.38    0.41
  -6 -10  -6    0.34    0.17
  -6  10  -6    0.17    0.16
   6  10   6    0.45    0.10
   6 -10   6    0.41    0.16
   6  10   6    0.36    0.15
   8  10   6   -0.09    0.13
  -8  10  -6    0.03    0.15
   8  10   6    0.02    0.10
  -8 -10  -6    0.26    0.17
 -10  10  -6    0.74    0.19
  10  10   6    0.78    0.19
 -10 -10  -6    0.68    0.21
  10  10   6    0.37    0.13
 -12 -10  -6   -0.09    0.16
 -12  10  -6   -0.10    0.16
  12  10   6    0.19    0.13
  17 -11  -6    0.13    0.16
  17  11  -6   -0.02    0.13
  17  11  -6    0.20    0.17
 -15  11   6    0.45    0.18
  15 -11  -6    0.65    0.20
  15  11  -6    0.39    0.16
  15  11  -6    0.50    0.16
  13  11  -6    0.14    0.13
  13 -11  -6   -0.14    0.13
 -13  11   6   -0.04    0.14
  13  11  -6    0.18    0.14
  11 -11  -6    3.64    0.31
 -11  11   6    3.75    0.31
 -11 -11   6    3.23    0.28
  11  11  -6    3.26    0.29
   9 -11  -6    2.29    0.25
  -9 -11   6    2.77    0.27
  -9  11   6    2.90    0.26
   9  11  -6    2.55    0.25
   7 -11  -6    0.65    0.17
   7  11  -6    0.47    0.18
  -7 -11   6    0.37    0.16
  -7  11   6    0.69    0.17
   5 -11  -6    2.28    0.25
  -5  11   6    2.66    0.25
   5  11  -6    2.05    0.23
  -5 -11   6    2.35    0.24
  -3  11   6    1.09    0.18
   3  11  -6    1.09    0.19
  -3 -11   6    0.96    0.18
   3 -11  -6    1.12    0.20
  -1 -11   6    4.24    0.31
  -1  11   6    3.90    0.31
   1 -11  -6    4.02    0.33
   1  11  -6    4.34    0.33
  -1 -11  -6    4.91    0.36
   1  11   6    5.19    0.22
  -1  11  -6    4.55    0.33
   1 -11   6    5.03    0.34
   1  11   6    5.13    0.34
   3 -11   6    0.15    0.15
   3  11   6    0.54    0.16
   3  11   6    0.16    0.09
  -3 -11  -6    0.46    0.18
  -3  11  -6    0.42    0.16
   5  11   6    1.60    0.15
  -5 -11  -6    1.52    0.23
  -5  11  -6    1.74    0.24
   5  11   6    1.78    0.22
   7  11   6    1.76    0.23
  -7 -11  -6    1.71    0.24
  -7  11  -6    1.41    0.23
   7  11   6    1.76    0.16
  -9 -11  -6    0.00    0.17
   9  11   6    0.50    0.18
  -9  11  -6    0.38    0.18
   9  11   6    0.38    0.12
 -11  11  -6    0.34    0.19
 -11 -11  -6    0.64    0.21
  11  11   6    0.70    0.15
  16  12  -6    0.58    0.17
  16 -12  -6    0.79    0.21
  16  12  -6    0.30    0.18
  14  12  -6    1.62    0.24
  14 -12  -6    1.85    0.26
 -14  12   6    1.69    0.25
  14  12  -6    1.97    0.23
  12  12  -6    0.18    0.15
 -12  12   6    0.06    0.15
  12 -12  -6    0.10    0.14
 -10  12   6    0.73    0.18
  10 -12  -6    0.94    0.20
  10  12  -6    0.65    0.18
  -8  12   6    0.97    0.20
   8 -12  -6    0.90    0.20
   8  12  -6    0.80    0.18
   6 -12  -6    1.22    0.22
  -6 -12   6    1.41    0.21
  -6  12   6    1.30    0.21
   6  12  -6    1.27    0.20
  -4  12   6   -0.04    0.14
  -4 -12   6    0.33    0.16
   4 -12  -6    0.07    0.15
   4  12  -6    0.15    0.15
  -2 -12   6    0.31    0.15
  -2  12   6   -0.11    0.13
   2  12  -6    0.12    0.14
   2 -12  -6    0.30    0.18
   0 -12  -6    0.00    0.15
   0  12   6    0.06    0.13
   0  12  -6    0.10    0.14
   2  12   6    0.28    0.08
  -2  12  -6    0.36    0.16
   2  12   6    0.35    0.15
  -2 -12  -6    0.29    0.18
   4  12   6    0.53    0.17
  -4 -12  -6    1.18    0.22
   4  12   6    0.94    0.12
  -4  12  -6    1.01    0.20
  -6  12  -6    0.12    0.15
   6  12   6    0.07    0.09
  -6 -12  -6   -0.12    0.16
   6  12   6    0.19    0.15
  -8  12  -6    0.16    0.16
  -8 -12  -6   -0.07    0.16
   8  12   6    0.04    0.11
 -10 -12  -6    0.07    0.19
  10  12   6    0.01    0.11
 -10  12  -6    0.16    0.18
  15  13  -6   -0.15    0.15
  15  13  -6    0.19    0.15
  15 -13  -6   -0.03    0.17
  13 -13  -6    0.03    0.17
  13  13  -6   -0.13    0.14
  11  13  -6    1.01    0.21
  11 -13  -6    1.18    0.23
 -11  13   6    1.02    0.22
  -9  13   6   -0.07    0.14
   9  13  -6   -0.15    0.12
   9 -13  -6   -0.02    0.13
   7  13  -6    0.52    0.17
  -7  13   6    0.70    0.19
   7 -13  -6    0.40    0.18
   5 -13  -6    1.66    0.24
   5  13  -6    1.15    0.22
  -5  13   6    1.85    0.23
   3  13  -6    0.09    0.16
   3 -13  -6    0.19    0.17
  -3  13   6   -0.01    0.14
   1  13  -6    0.18    0.17
  -1  13   6    0.19    0.14
   1 -13  -6    0.33    0.18
   1  13   6    2.26    0.25
  -1 -13  -6    1.77    0.24
  -1  13  -6    1.80    0.24
  -3 -13  -6    0.32    0.20
   3  13   6    0.42    0.17
  -3  13  -6    0.32    0.17
   5  13   6    0.55    0.19
   5  13   6    0.53    0.12
  -5 -13  -6    0.53    0.21
  -5  13  -6    0.60    0.20
  -7  13  -6    0.16    0.16
  -7 -13  -6    0.33    0.20
   7  13   6    0.01    0.11
  12  14  -6    0.94    0.22
  12 -14  -6    0.44    0.20
  10  14  -6   -0.10    0.15
  10 -14  -6   -0.16    0.16
  -8  14   6    0.06    0.17
   8 -14  -6    0.53    0.20
   8  14  -6    0.39    0.17
   6  14  -6   -0.11    0.16
  -6  14   6   -0.05    0.14
   6 -14  -6    0.06    0.16
   4 -14  -6    0.93    0.22
  -4  14   6    0.54    0.19
   4  14  -6    0.47    0.19
   2 -14  -6    2.89    0.31
   2  14  -6    2.60    0.29
  -2  14   6    3.02    0.30
   0  14  -6    0.52    0.20
   0 -14  -6    0.57    0.22
   0  14   6    0.46    0.19
  -2  14  -6    0.86    0.22
   2  14   6    1.14    0.21
  -2 -14  -6    1.23    0.24
  -4 -14  -6   -0.12    0.17
  -4  14  -6    0.20    0.17
   7  15  -6    0.10    0.16
   7 -15  -6   -0.04    0.16
   5 -15  -6    0.05    0.17
   5  15  -6    0.05    0.16
   3 -15  -6    0.19    0.19
   3  15  -6    0.00    0.17
   1  15  -6    0.19    0.18
   1 -15  -6    0.29    0.20
  -1 -15  -6    0.34    0.21
  -1  15  -6   -0.03    0.16
  24   0  -7   -0.23    0.13
  24   0  -7   -0.33    0.14
  24   0  -7    0.15    0.14
  22   0  -7   -0.12    0.11
  22   0  -7   -0.18    0.12
  22   0  -7   -0.10    0.10
 -20   0   7    0.01    0.13
  20   0  -7    0.02    0.10
 -20   0   7   -0.04    0.14
  20   0  -7    0.05    0.12
  20   0  -7   -0.12    0.11
 -18   0   7    0.07    0.12
 -18   0   7    0.01    0.12
  18   0  -7    0.05    0.10
  18   0  -7   -0.03    0.10
  18   0  -7   -0.02    0.09
 -16   0   7   -0.06    0.10
 -16   0   7    0.05    0.10
  16   0  -7    0.06    0.08
  16   0  -7    0.14    0.11
  16   0  -7    0.17    0.10
  16   0  -7   -0.04    0.09
  14   0  -7    0.13    0.09
  14   0  -7    0.00    0.09
  14   0  -7    0.07    0.09
 -14   0   7    0.02    0.09
  14   0  -7   -0.08    0.07
  12   0  -7    0.06    0.06
 -12   0   7   -0.01    0.07
  12   0  -7    0.04    0.07
  12   0  -7    0.06    0.07
  12   0  -7   -0.04    0.06
  10   0  -7   -0.03    0.05
 -10   0   7   -0.06    0.05
  10   0  -7    0.00    0.04
  10   0  -7    0.01    0.06
  10   0  -7   -0.04    0.05
   8   0  -7   -0.09    0.05
   8   0  -7    0.04    0.04
  -8   0   7    0.00    0.03
   8   0  -7    0.02    0.04
   8   0  -7   -0.05    0.03
  -8   0   7    0.04    0.04
   6   0  -7   -0.03    0.03
   6   0  -7   -0.02    0.02
   6   0  -7   -0.01    0.05
  -6   0   7    0.01    0.03
   4   0  -7   -0.08    0.04
   2   0  -7    0.05    0.03
   2   0  -7   -0.02    0.04
   2   0  -7    0.05    0.02
   0   0   7   -0.03    0.03
   0   0  -7   -0.02    0.03
   0   0  -7   -0.02    0.04
   0   0  -7   -0.04    0.04
   2   0   7    0.03    0.05
  -2   0  -7    0.02    0.03
   2   0   7    0.07    0.04
  -2   0  -7   -0.04    0.05
  -2   0  -7   -0.05    0.04
   4   0   7    0.00    0.04
  -4   0  -7   -0.02    0.06
   4   0   7   -0.02    0.06
  -4   0  -7    0.00    0.07
  -6   0  -7   -0.02    0.07
   6   0   7    0.16    0.08
  -6   0  -7   -0.05    0.08
  -8   0  -7    0.02    0.10
  -8   0  -7   -0.02    0.09
   8   0   7    0.19    0.09
 -10   0  -7    0.07    0.12
  10   0   7   -0.07    0.10
 -12   0  -7    0.12    0.13
  12   0   7    0.17    0.13
 -14   0  -7    0.14    0.16
 -16   0  -7    0.06    0.16
  25  -1  -7    0.35    0.17
  25   1  -7    0.58    0.17
  25  -1  -7    0.28    0.15
  25  -1  -7    0.33    0.19
  25   1  -7    0.58    0.20
  23  -1  -7    0.37    0.14
  23  -1  -7    0.51    0.15
  23  -1  -7    0.49    0.17
  23   1  -7    0.32    0.17
  23   1  -7    0.44    0.15
  23   1  -7    0.40    0.15
  21  -1  -7    0.22    0.13
 -21  -1   7   -0.02    0.15
  21   1  -7   -0.08    0.11
  21  -1  -7    0.01    0.11
 -21  -1   7    0.12    0.16
  21   1  -7    0.04    0.12
 -21   1   7    0.10    0.15
  21   1  -7    0.05    0.12
  21  -1  -7    0.16    0.14
  19   1  -7    2.19    0.19
  19   1  -7    2.69    0.22
  19  -1  -7    2.59    0.21
  19   1  -7    2.85    0.25
  19  -1  -7    2.26    0.23
  19  -1  -7    2.50    0.22
 -19   1   7    2.73    0.25
 -19  -1   7    2.45    0.24
  17   1  -7    3.71    0.26
  17   1  -7    3.82    0.23
 -17  -1   7    3.72    0.27
 -17   1   7    3.57    0.27
  17   1  -7    3.81    0.24
  17   1  -7    3.45    0.28
  17  -1  -7    3.50    0.26
  17  -1  -7    3.41    0.23
  17  -1  -7    3.76    0.22
  17  -1  -7    4.07    0.30
  15  -1  -7    6.43    0.32
  15   1  -7    6.60    0.33
  15  -1  -7    6.42    0.28
  15  -1  -7    6.93    0.35
 -15   1   7    6.13    0.33
  15   1  -7    6.84    0.34
  15   1  -7    6.02    0.31
  15   1  -7    6.74    0.30
  15  -1  -7    6.73    0.32
 -15  -1   7    6.63    0.33
  13   1  -7    5.64    0.28
 -13  -1   7    5.63    0.28
 -13  -1   7    6.01    0.28
  13  -1  -7    6.08    0.29
  13  -1  -7    5.87    0.28
  13   1  -7    5.78    0.29
  13   1  -7    5.50    0.27
  13  -1  -7    5.47    0.28
  13   1  -7    5.73    0.26
 -13   1   7    5.81    0.28
  13  -1  -7    5.72    0.25
  11  -1  -7    0.71    0.09
  11  -1  -7    0.85    0.10
  11   1  -7    0.96    0.10
  11  -1  -7    0.66    0.10
  11  -1  -7    0.79    0.09
 -11   1   7    0.76    0.09
  11   1  -7    0.76    0.09
  11   1  -7    0.80    0.11
 -11  -1   7    0.97    0.10
 -11  -1   7    0.96    0.10
  -9   1   7   10.90    0.35
   9  -1  -7   10.48    0.40
   9   1  -7   11.19    0.38
  -9   1   7   10.76    0.37
   9   1  -7   10.76    0.37
   9  -1  -7   11.21    0.38
   9   1  -7   10.58    0.37
   9  -1  -7   10.58    0.35
   9   1  -7   10.82    0.40
  -9  -1   7   10.92    0.36
   9  -1  -7    9.81    0.38
  -7   1   7    0.54    0.06
   7   1  -7    0.58    0.06
   7  -1  -7    0.61    0.06
   7   1  -7    0.61    0.08
   7   1  -7    0.50    0.05
   7  -1  -7    0.53    0.06
   7  -1  -7    0.47    0.08
  -7  -1   7    0.66    0.07
  -7   1   7    0.58    0.05
   5  -1  -7    0.40    0.07
  -5  -1   7    0.44    0.06
   5   1  -7    0.51    0.08
  -5   1   7    0.54    0.05
   5  -1  -7    0.50    0.04
   5  -1  -7    0.56    0.05
   3  -1  -7   11.54    0.36
   3  -1  -7   11.26    0.39
   3   1  -7   11.06    0.39
   3  -1  -7   11.29    0.36
   1  -1  -7    9.91    0.35
   1  -1  -7   10.41    0.34
   1   1  -7    9.66    0.33
   1   1  -7    9.92    0.33
  -1   1   7   10.28    0.32
   1   1  -7    9.77    0.35
   1  -1  -7    9.34    0.34
  -1  -1  -7    0.32    0.06
   1   1   7    0.26    0.05
  -1  -1  -7    0.28    0.06
  -1   1  -7    0.32    0.06
  -1   1  -7    0.26    0.06
  -1  -1  -7    0.19    0.06
   1  -1   7    0.27    0.05
   3   1   7    0.38    0.08
   3  -1   7    0.55    0.08
  -3  -1  -7    0.42    0.09
  -3   1  -7    0.53    0.09
  -3  -1  -7    0.43    0.06
  -3  -1  -7    0.34    0.08
   3  -1   7    0.49    0.06
   5  -1   7    2.10    0.16
   5  -1   7    2.13    0.11
   5   1   7    2.15    0.16
  -5  -1  -7    2.25    0.18
  -5   1  -7    2.33    0.17
  -5   1  -7    2.21    0.17
  -5  -1  -7    2.47    0.18
   7   1   7   -0.03    0.08
   7  -1   7    0.06    0.09
  -7  -1  -7   -0.03    0.08
  -7   1  -7    0.10    0.09
  -7  -1  -7   -0.04    0.09
  -7   1  -7    0.06    0.09
  -9  -1  -7    1.13    0.16
   9  -1   7    1.33    0.17
   9   1   7    1.39    0.16
  -9  -1  -7    1.06    0.17
  -9   1  -7    1.34    0.17
  -9   1  -7    1.29    0.17
  11   1   7    0.62    0.14
 -11   1  -7    0.26    0.15
 -11  -1  -7    0.41    0.15
  11  -1   7    0.63    0.15
 -13  -1  -7    0.79    0.19
 -13   1  -7    0.86    0.19
 -15   1  -7    1.36    0.24
 -15  -1  -7    1.18    0.23
 -17  -1  -7    0.45    0.21
 -17   1  -7    0.45    0.20
  24  -2  -7    2.67    0.24
  24   2  -7    2.41    0.25
  24   2  -7    2.37    0.27
  24  -2  -7    2.22    0.27
  24  -2  -7    2.94    0.25
  22  -2  -7    1.62    0.20
  22   2  -7    1.79    0.20
  22  -2  -7    1.35    0.22
  22   2  -7    1.65    0.23
  22  -2  -7    1.50    0.19
  20  -2  -7    2.25    0.24
  20   2  -7    2.93    0.23
 -20   2   7    2.18    0.25
  20  -2  -7    2.07    0.20
  20   2  -7    2.02    0.23
  20  -2  -7    2.65    0.22
 -20  -2   7    2.40    0.24
  18   2  -7    2.50    0.21
  18   2  -7    2.34    0.20
 -18   2   7    2.25    0.22
  18   2  -7    2.46    0.22
  18  -2  -7    2.31    0.22
  18  -2  -7    2.25    0.20
  18  -2  -7    2.44    0.19
 -18  -2   7    2.53    0.23
  16  -2  -7    0.34    0.13
 -16   2   7    0.43    0.12
  16   2  -7    0.23    0.10
  16  -2  -7    0.29    0.09
  16   2  -7    0.16    0.09
  16   2  -7    0.28    0.11
 -16  -2   7    0.19    0.11
  16  -2  -7    0.22    0.11
  16   2  -7    0.23    0.11
  16  -2  -7    0.38    0.11
  14  -2  -7   12.83    0.45
  14  -2  -7   12.84    0.50
  14  -2  -7   13.47    0.53
  14   2  -7   13.03    0.49
  14   2  -7   14.49    0.53
  14   2  -7   13.47    0.51
 -14   2   7   12.92    0.51
  14   2  -7   12.43    0.47
  14  -2  -7   13.62    0.52
 -14  -2   7   12.72    0.50
  12  -2  -7    3.87    0.18
  12   2  -7    3.90    0.21
  12  -2  -7    4.18    0.22
  12   2  -7    4.23    0.23
 -12  -2   7    3.84    0.21
  12   2  -7    3.40    0.20
  12  -2  -7    3.95    0.22
 -12   2   7    3.96    0.22
  12   2  -7    3.64    0.22
  12  -2  -7    4.45    0.24
  10   2  -7    0.42    0.08
 -10  -2   7    0.12    0.07
  10  -2  -7    0.41    0.06
  10   2  -7    0.17    0.06
  10  -2  -7    0.05    0.06
 -10   2   7    0.26    0.07
  10   2  -7    0.05    0.05
  10  -2  -7    0.21    0.08
  10  -2  -7    0.09    0.06
  10  -2  -7    0.31    0.07
  10   2  -7    0.28    0.09
   8  -2  -7    1.50    0.13
   8  -2  -7    1.75    0.12
   8   2  -7    2.21    0.12
  -8  -2   7    2.07    0.10
   8  -2  -7    1.91    0.10
  -8   2   7    1.94    0.12
   8  -2  -7    1.97    0.12
  -8  -2   7    1.45    0.10
   8   2  -7    2.18    0.14
  -8   2   7    1.99    0.10
   8   2  -7    2.13    0.15
   6  -2  -7    0.45    0.06
   6  -2  -7    0.55    0.06
   6  -2  -7    0.28    0.07
  -6   2   7    0.48    0.05
  -6   2   7    0.57    0.05
   4   2  -7   18.10    0.55
   4  -2  -7   17.47    0.56
  -4   2   7   17.83    0.54
   4  -2  -7   17.99    0.56
   4  -2  -7   17.61    0.58
   4   2  -7   17.71    0.55
   2  -2  -7   34.86    1.08
   2   2  -7   35.43    1.07
   2  -2  -7   34.92    1.06
   2  -2  -7   35.83    1.07
   2   2  -7   35.38    1.07
   2   2  -7   36.14    1.06
  -2   2   7   36.12    1.06
   0  -2   7    7.45    0.25
   0  -2  -7    7.39    0.28
   0  -2  -7    7.12    0.27
   0  -2  -7    6.58    0.27
   0   2   7    7.31    0.26
   0   2  -7    7.54    0.27
   0   2  -7    7.24    0.27
  -2  -2  -7   76.53    2.15
   2  -2   7   75.53    2.22
  -2   2  -7   74.54    2.24
  -2  -2  -7   74.89    2.25
   2   2   7   74.49    2.23
  -4  -2  -7    0.09    0.08
  -4   2  -7    0.17    0.08
  -4  -2  -7    0.22    0.08
   4  -2   7    0.09    0.07
  -4   2  -7    0.25    0.08
   4   2   7    0.17    0.08
  -4  -2  -7    0.18    0.05
  -6  -2  -7    2.71    0.21
  -6  -2  -7    2.62    0.11
  -6  -2  -7    2.92    0.21
  -6   2  -7    2.56    0.20
   6  -2   7    2.56    0.19
  -6   2  -7    2.73    0.20
   6   2   7    2.52    0.19
   6  -2   7    2.64    0.14
   8  -2   7    0.90    0.08
  -8   2  -7    0.89    0.15
   8   2   7    1.08    0.15
  -8  -2  -7    0.94    0.16
  -8   2  -7    0.87    0.14
  -8  -2  -7    1.12    0.15
   8  -2   7    0.89    0.14
 -10  -2  -7    0.04    0.12
 -10   2  -7    0.08    0.12
  10   2   7    0.03    0.10
  10  -2   7    0.03    0.10
 -12  -2  -7    1.08    0.20
  12  -2   7    1.22    0.18
  12   2   7    0.79    0.17
 -12   2  -7    1.32    0.20
 -14   2  -7    0.06    0.15
 -14  -2  -7   -0.12    0.14
 -16   2  -7    0.54    0.20
 -16  -2  -7    0.57    0.20
  23   3  -7    0.34    0.17
  23  -3  -7    0.70    0.20
  23  -3  -7    0.59    0.17
  23   3  -7    0.68    0.17
  23  -3  -7    0.63    0.15
 -21   3   7    0.41    0.18
  21   3  -7    0.44    0.16
  21  -3  -7    0.47    0.13
  21  -3  -7    0.42    0.16
  21   3  -7    0.42    0.14
  21  -3  -7    0.22    0.14
  19  -3  -7    0.36    0.15
 -19   3   7    0.55    0.16
 -19  -3   7    0.64    0.16
  19   3  -7    0.48    0.15
  19   3  -7    0.47    0.13
  19  -3  -7    0.75    0.15
  19  -3  -7    0.62    0.12
  17   3  -7   -0.13    0.09
  17  -3  -7   -0.05    0.08
  17   3  -7    0.04    0.12
 -17  -3   7   -0.02    0.10
  17  -3  -7   -0.08    0.10
  17   3  -7   -0.02    0.09
  17  -3  -7    0.05    0.10
 -17   3   7    0.09    0.11
  15  -3  -7    0.69    0.13
  15   3  -7    0.71    0.13
  15   3  -7    0.84    0.12
 -15   3   7    0.63    0.13
  15   3  -7    0.63    0.12
 -15  -3   7    0.72    0.12
  15  -3  -7    0.75    0.14
  15  -3  -7    0.53    0.09
  15  -3  -7    0.60    0.12
  13   3  -7    1.80    0.16
  13   3  -7    1.85    0.16
  13  -3  -7    1.77    0.17
  13  -3  -7    1.31    0.15
  13  -3  -7    1.89    0.16
  13   3  -7    1.98    0.16
 -13   3   7    1.41    0.14
  13  -3  -7    1.70    0.12
 -13  -3   7    1.79    0.16
  11   3  -7    1.57    0.13
  11  -3  -7    1.44    0.13
  11  -3  -7    1.69    0.15
  11  -3  -7    1.50    0.14
  11  -3  -7    1.53    0.11
  11   3  -7    1.18    0.12
 -11   3   7    1.51    0.14
  11   3  -7    1.65    0.14
  11  -3  -7    1.38    0.14
 -11  -3   7    1.69    0.14
   9  -3  -7   21.93    0.81
   9   3  -7   25.47    0.80
   9  -3  -7   26.65    0.72
   9   3  -7   22.07    0.80
  -9  -3   7   26.63    0.79
   9  -3  -7   26.97    0.82
   9  -3  -7   25.81    0.82
   9   3  -7   25.71    0.77
  -9   3   7   25.83    0.80
  -7   3   7  115.59    3.39
  -7   3   7  116.39    3.12
   7  -3  -7  111.96    3.32
   7   3  -7  115.35    3.39
   7  -3  -7  116.79    3.40
   7   3  -7  118.07    3.39
  -7  -3   7  118.75    3.39
   5   3  -7  114.50    3.25
   5  -3  -7  110.87    3.26
   5  -3  -7  111.43    3.26
  -5   3   7  110.15    3.24
   5   3  -7  110.10    3.25
  -5   3   7  112.24    2.99
   5  -3  -7  110.22    3.19
   3   3  -7   12.25    0.40
  -3   3   7   12.17    0.40
   3  -3  -7   11.79    0.42
   3   3  -7   12.75    0.40
   3  -3  -7   11.98    0.42
   3  -3  -7   12.23    0.43
  -1  -3   7    0.27    0.05
  -1   3   7    0.26    0.06
   1  -3  -7    0.46    0.08
   1   3  -7    0.24    0.05
   1  -3  -7    0.28    0.07
   1   3  -7    0.17    0.05
  -1   3  -7    7.18    0.28
  -1   3  -7    6.66    0.28
  -1   3  -7    5.44    0.26
   1  -3   7    6.43    0.25
   1   3   7    6.88    0.27
  -1  -3  -7    6.88    0.26
  -1  -3  -7    6.83    0.29
  -1  -3  -7    6.50    0.28
  -3  -3  -7    7.70    0.32
  -3   3  -7    6.21    0.30
  -3  -3  -7    7.57    0.33
   3  -3   7    7.28    0.29
   3   3   7    7.80    0.31
  -3  -3  -7    7.20    0.27
  -3   3  -7    7.00    0.31
  -3   3  -7    7.29    0.31
  -5  -3  -7    1.53    0.15
  -5  -3  -7    1.63    0.10
   5  -3   7    1.69    0.15
   5   3   7    1.62    0.15
  -5   3  -7    1.56    0.15
  -5  -3  -7    1.56    0.16
  -5   3  -7    1.68    0.15
  -7  -3  -7    0.03    0.09
  -7   3  -7    0.03    0.09
  -7   3  -7   -0.02    0.09
   7  -3   7   -0.08    0.09
  -7  -3  -7    0.02    0.09
   7   3   7   -0.08    0.08
  -9   3  -7    3.98    0.28
   9   3   7    3.73    0.26
  -9  -3  -7    3.37    0.28
  -9   3  -7    3.16    0.26
   9  -3   7    3.29    0.25
 -11   3  -7    1.09    0.19
  11  -3   7    1.38    0.19
 -11  -3  -7    0.96    0.18
  11   3   7    0.96    0.17
 -13   3  -7    0.24    0.17
 -13  -3  -7    0.49    0.17
 -13   3  -7    0.29    0.16
 -15   3  -7    0.15    0.18
 -15   3  -7    0.09    0.16
 -15  -3  -7   -0.07    0.16
  24  -4  -7    0.16    0.17
  24  -4  -7   -0.08    0.16
  24   4  -7    0.14    0.17
  24   4  -7    0.18    0.15
  24  -4  -7    0.08    0.12
  22   4  -7    1.73    0.23
  22  -4  -7    2.10    0.26
  22  -4  -7    1.58    0.19
  22   4  -7    1.80    0.21
  22  -4  -7    1.78    0.20
 -20   4   7    0.24    0.15
  20   4  -7    0.12    0.14
  20  -4  -7   -0.07    0.09
  20  -4  -7    0.02    0.13
  20   4  -7    0.10    0.12
  20  -4  -7   -0.11    0.12
 -18  -4   7    0.30    0.13
  18  -4  -7    0.13    0.12
  18   4  -7    0.19    0.12
  18  -4  -7    0.30    0.13
 -18   4   7    0.09    0.13
  18   4  -7    0.00    0.09
  18  -4  -7    0.21    0.09
  16   4  -7    5.41    0.31
  16   4  -7    5.48    0.29
 -16  -4   7    5.83    0.33
  16  -4  -7    5.30    0.32
  16   4  -7    5.79    0.35
  16  -4  -7    5.36    0.30
 -16   4   7    5.53    0.32
  16  -4  -7    5.51    0.26
  14   4  -7    3.11    0.21
 -14   4   7    2.85    0.22
  14  -4  -7    3.19    0.17
  14  -4  -7    3.14    0.22
 -14  -4   7    3.36    0.23
  14  -4  -7    3.25    0.24
  14  -4  -7    3.04    0.23
  14   4  -7    3.60    0.24
  14   4  -7    3.17    0.22
 -12   4   7    3.93    0.23
  12  -4  -7    3.65    0.23
  12  -4  -7    3.87    0.23
  12   4  -7    4.21    0.23
  12   4  -7    3.96    0.22
 -12  -4   7    3.83    0.22
  12  -4  -7    3.95    0.25
  12  -4  -7    3.91    0.24
  12   4  -7    4.07    0.24
  12  -4  -7    3.59    0.17
  10   4  -7    0.15    0.07
  10  -4  -7    0.15    0.08
  10   4  -7    0.09    0.07
 -10   4   7   -0.04    0.06
  10  -4  -7    0.10    0.04
  10   4  -7    0.03    0.06
  10  -4  -7    0.11    0.07
 -10  -4   7    0.02    0.06
  10  -4  -7    0.12    0.07
   8   4  -7   29.45    0.94
   8   4  -7   28.53    0.89
  -8   4   7   30.05    0.94
   8  -4  -7   29.14    0.82
   8  -4  -7   31.29    0.96
  -8  -4   7   30.22    0.92
   8  -4  -7   29.65    0.95
   8  -4  -7   29.76    0.95
  -6  -4   7    0.75    0.08
   6  -4  -7    0.77    0.10
   6   4  -7    0.80    0.09
   6   4  -7    0.77    0.09
   6  -4  -7    0.88    0.12
  -6   4   7    0.72    0.09
  -4   4   7    9.72    0.34
  -4  -4   7    9.35    0.31
  -4   4   7    8.89    0.27
   4   4  -7    9.39    0.33
   4  -4  -7    8.85    0.35
   4   4  -7    9.29    0.33
   4  -4  -7    9.15    0.36
   2   4  -7   21.78    0.71
   2   4  -7   22.45    0.70
   2  -4  -7   21.82    0.71
  -2  -4   7   22.50    0.68
   2  -4  -7   22.07    0.73
  -2   4   7   21.87    0.71
   0  -4  -7    2.81    0.17
   0   4  -7    3.11    0.17
   0  -4   7    3.19    0.16
   0  -4  -7    3.36    0.19
   0   4  -7    2.40    0.15
   0  -4  -7    3.17    0.18
   0   4   7    3.27    0.17
   2  -4   7   -0.07    0.06
  -2   4  -7   -0.06    0.05
  -2  -4  -7    0.05    0.08
  -2   4  -7   -0.04    0.06
  -2  -4  -7   -0.03    0.06
  -2  -4  -7   -0.18    0.06
   2   4   7   -0.01    0.06
  -4  -4  -7    1.23    0.14
  -4  -4  -7    1.04    0.14
  -4   4  -7    1.07    0.13
   4   4   7    1.31    0.13
   4  -4   7    1.22    0.12
  -4   4  -7    1.45    0.14
  -4  -4  -7    1.19    0.11
  -6  -4  -7    0.09    0.09
  -6  -4  -7    0.16    0.05
  -6   4  -7    0.09    0.10
  -6   4  -7    0.12    0.10
   6   4   7    0.10    0.09
  -6   4  -7    0.01    0.09
  -6  -4  -7    0.15    0.10
   6  -4   7    0.06    0.09
  -8   4  -7    1.87    0.19
  -8   4  -7    2.40    0.21
   8  -4   7    2.50    0.21
  -8   4  -7    2.14    0.21
  -8  -4  -7    2.40    0.22
   8   4   7    2.07    0.19
  -8  -4  -7    2.24    0.11
  10   4   7    0.04    0.12
 -10  -4  -7   -0.02    0.13
 -10   4  -7    0.01    0.12
 -10   4  -7    0.08    0.13
  10  -4   7   -0.03    0.11
 -12  -4  -7    1.95    0.24
 -12   4  -7    1.71    0.24
 -12   4  -7    1.59    0.23
  12   4   7    2.31    0.24
 -14   4  -7    0.12    0.16
 -14  -4  -7    0.49    0.19
 -14   4  -7    0.03    0.16
 -16   4  -7    0.41    0.20
 -16   4  -7    0.44    0.21
 -16  -4  -7    0.94    0.24
  23  -5  -7   -0.04    0.15
  23  -5  -7    0.06    0.12
  23   5  -7    0.10    0.16
  23   5  -7   -0.01    0.13
  23  -5  -7    0.10    0.17
  21  -5  -7    0.57    0.16
  21  -5  -7    0.66    0.14
  21   5  -7    0.46    0.18
  21   5  -7    0.50    0.16
  21  -5  -7    0.38    0.17
  19  -5  -7    5.94    0.30
  19  -5  -7    6.17    0.38
  19   5  -7    6.35    0.34
  19  -5  -7    6.26    0.36
 -19  -5   7    6.28    0.38
 -19   5   7    6.25    0.39
  19   5  -7    6.28    0.38
  17   5  -7    0.27    0.12
  17  -5  -7    0.21    0.13
 -17   5   7    0.55    0.15
  17   5  -7    0.62    0.13
  17  -5  -7    0.37    0.12
 -17  -5   7    0.29    0.13
  17  -5  -7    0.30    0.09
 -15   5   7    6.42    0.34
  15  -5  -7    6.51    0.36
  15   5  -7    6.17    0.33
  15   5  -7    6.48    0.36
  15  -5  -7    6.58    0.27
  15  -5  -7    5.98    0.33
  15   5  -7    6.05    0.31
 -15  -5   7    6.00    0.34
  13  -5  -7   -0.01    0.09
  13  -5  -7   -0.02    0.09
  13   5  -7    0.06    0.08
  13   5  -7   -0.07    0.07
  13  -5  -7    0.00    0.08
 -13   5   7   -0.08    0.08
  13   5  -7   -0.10    0.08
 -13  -5   7    0.00    0.09
  13  -5  -7   -0.01    0.05
  13  -5  -7   -0.06    0.09
  11  -5  -7    4.03    0.25
  11  -5  -7    3.90    0.24
 -11   5   7    3.75    0.22
  11  -5  -7    3.67    0.23
  11   5  -7    3.81    0.24
 -11  -5   7    3.73    0.22
  11   5  -7    3.69    0.22
  11  -5  -7    3.67    0.16
  11   5  -7    4.17    0.22
  -9   5   7    4.30    0.23
   9  -5  -7    4.26    0.15
   9   5  -7    4.16    0.23
   9   5  -7    4.48    0.22
   9  -5  -7    4.75    0.25
   9  -5  -7    4.37    0.23
  -9  -5   7    4.24    0.22
   9   5  -7    3.32    0.21
   9  -5  -7    4.21    0.23
   7  -5  -7    1.63    0.15
  -7  -5   7    1.86    0.13
  -7   5   7    1.67    0.14
   7   5  -7    1.70    0.14
   7  -5  -7    1.83    0.15
   5   5  -7   21.80    0.76
  -5   5   7   23.74    0.77
  -5  -5   7   24.32    0.75
   5  -5  -7   23.76    0.78
   5   5  -7   23.77    0.77
   5  -5  -7   24.85    0.79
  -3   5   7    1.11    0.11
   3  -5  -7    0.93    0.11
  -3  -5   7    1.13    0.09
   3   5  -7    1.07    0.10
   3  -5  -7    1.19    0.12
  -1  -5   7    0.97    0.09
  -1   5   7    0.83    0.10
   1  -5  -7    0.94    0.12
   1   5  -7    0.83    0.10
   1  -5  -7    0.89    0.11
  -1   5  -7    3.25    0.20
  -1   5  -7    2.85    0.18
  -1  -5  -7    3.27    0.21
   1   5   7    3.02    0.18
   1  -5   7    3.27    0.18
  -1  -5  -7    3.15    0.21
  -3   5  -7    0.19    0.08
  -3  -5  -7    0.02    0.09
  -3  -5  -7   -0.02    0.08
  -3   5  -7    0.13    0.08
   3   5   7    0.17    0.08
   3  -5   7    0.03    0.07
   5  -5   7    0.30    0.10
  -5  -5  -7    0.33    0.11
  -5  -5  -7    0.22    0.11
  -5   5  -7    0.17    0.10
   5   5   7    0.49    0.11
  -5   5  -7    0.26    0.10
   7  -5   7    0.04    0.10
   7   5   7   -0.11    0.08
  -7  -5  -7   -0.12    0.09
  -7   5  -7   -0.07    0.09
  -7  -5  -7   -0.02    0.06
  -7   5  -7   -0.04    0.10
   9  -5   7    0.60    0.15
   9   5   7    0.30    0.14
  -9  -5  -7    0.46    0.06
  -9   5  -7    0.34    0.14
  -9  -5  -7    0.29    0.15
  11   5   7    0.02    0.12
 -11  -5  -7    0.06    0.15
 -11   5  -7   -0.09    0.12
 -13  -5  -7    2.55    0.29
 -13   5  -7    2.69    0.28
 -15   5  -7    0.15    0.17
 -15  -5  -7    0.00    0.18
  22   6  -7    1.84    0.25
  22  -6  -7    1.66    0.25
  22  -6  -7    1.68    0.19
  22   6  -7    2.03    0.23
  22  -6  -7    1.94    0.23
  20   6  -7    2.02    0.24
  20  -6  -7    1.86    0.18
  20  -6  -7    1.99    0.22
  20  -6  -7    1.66    0.24
  20   6  -7    2.21    0.23
  18   6  -7   -0.16    0.10
  18  -6  -7   -0.07    0.08
  18  -6  -7   -0.19    0.12
 -18  -6   7   -0.23    0.13
  18   6  -7   -0.11    0.12
 -18   6   7    0.08    0.15
  18  -6  -7   -0.06    0.12
  16  -6  -7    0.10    0.07
  16  -6  -7    0.25    0.13
  16  -6  -7    0.11    0.11
  16   6  -7    0.16    0.12
 -16  -6   7    0.03    0.12
 -16   6   7    0.22    0.14
  16   6  -7    0.08    0.10
  14  -6  -7    0.84    0.15
  14  -6  -7    0.59    0.09
  14  -6  -7    0.84    0.15
  14   6  -7    0.90    0.14
  14   6  -7    0.71    0.14
 -14  -6   7    0.57    0.14
  14   6  -7    0.60    0.15
 -14   6   7    0.58    0.14
  12  -6  -7    0.17    0.10
  12  -6  -7    0.23    0.06
  12   6  -7   -0.02    0.09
  12   6  -7    0.11    0.09
  12   6  -7    0.07    0.09
  12  -6  -7    0.14    0.11
 -12   6   7   -0.03    0.09
  12  -6  -7   -0.09    0.09
 -12  -6   7   -0.11    0.08
  10  -6  -7    5.24    0.30
 -10   6   7    5.10    0.27
  10   6  -7    4.80    0.26
  10   6  -7    5.09    0.27
  10  -6  -7    4.78    0.27
 -10  -6   7    5.06    0.26
  10   6  -7    4.77    0.26
  10  -6  -7    4.88    0.17
   8  -6  -7    3.54    0.23
   8  -6  -7    2.86    0.21
  -8  -6   7    2.97    0.19
   8   6  -7    3.14    0.20
   8   6  -7    3.26    0.20
  -8   6   7    3.24    0.20
   6   6  -7   12.07    0.45
  -6   6   7   11.64    0.45
  -6  -6   7   11.86    0.44
   6  -6  -7   11.67    0.46
   6  -6  -7   12.62    0.47
  -4   6   7    0.04    0.07
   4   6  -7    0.01    0.07
   4  -6  -7   -0.02    0.08
   4  -6  -7    0.02    0.08
   4   6  -7    0.06    0.04
  -4  -6   7    0.07    0.07
  -2   6   7    6.11    0.28
   2  -6  -7    6.06    0.30
   2  -6  -7    6.31    0.31
  -2   6   7    5.96    0.19
  -2  -6   7    6.14    0.27
   2   6  -7    6.40    0.29
   0   6  -7    0.12    0.08
   0  -6  -7    0.06    0.09
   0   6   7    0.06    0.08
   0  -6   7   -0.02    0.07
   0  -6  -7    0.01    0.08
   0   6  -7    0.07    0.07
   2  -6   7    0.96    0.12
  -2  -6  -7    0.69    0.13
  -2   6  -7    1.13    0.13
   2   6   7    0.87    0.12
  -2  -6  -7    0.71    0.13
  -2   6  -7    0.87    0.12
   4  -6   7   -0.08    0.08
   4   6   7    0.07    0.09
  -4   6  -7    0.00    0.08
  -4  -6  -7    0.11    0.09
  -4   6  -7    0.02    0.08
  -4  -6  -7    0.10    0.10
  -6   6  -7    0.24    0.12
  -6   6  -7    0.35    0.12
   6  -6   7    0.46    0.12
   6   6   7    0.12    0.10
  -6  -6  -7    0.42    0.14
   8  -6   7    4.65    0.30
  -8  -6  -7    4.14    0.32
   8   6   7    4.68    0.30
  -8   6  -7    4.73    0.33
 -10  -6  -7    0.48    0.08
 -10  -6  -7    0.30    0.17
 -10   6  -7    0.08    0.13
  10   6   7    0.12    0.14
 -12   6  -7    0.19    0.15
 -12  -6  -7   -0.23    0.14
 -14  -6  -7    4.15    0.37
 -14   6  -7    3.62    0.34
  21  -7  -7    0.75    0.19
  21   7  -7    0.95    0.18
  21  -7  -7    0.87    0.15
  21   7  -7    1.27    0.22
  21  -7  -7    0.98    0.21
  19  -7  -7    0.89    0.20
  19   7  -7    0.83    0.18
  19   7  -7    0.82    0.18
  19  -7  -7    0.91    0.17
  19  -7  -7    0.86    0.13
 -19   7   7    0.77    0.20
  17  -7  -7    1.29    0.14
 -17   7   7    0.88    0.19
  17  -7  -7    1.04    0.19
 -17  -7   7    0.96    0.20
  17   7  -7    0.93    0.19
  17  -7  -7    1.21    0.19
  17   7  -7    1.28    0.19
  15  -7  -7    6.14    0.34
  15   7  -7    6.70    0.34
 -15   7   7    6.49    0.37
  15   7  -7    6.42    0.36
  15  -7  -7    6.56    0.37
  15  -7  -7    6.27    0.26
 -15  -7   7    6.51    0.36
  13   7  -7    2.58    0.22
  13  -7  -7    2.38    0.13
  13  -7  -7    2.76    0.24
 -13  -7   7    2.46    0.22
  13   7  -7    2.30    0.21
 -13   7   7    2.42    0.22
  13   7  -7    2.46    0.23
 -11  -7   7    6.11    0.32
  11  -7  -7    6.75    0.36
  11   7  -7    6.22    0.34
  11  -7  -7    5.89    0.20
  11  -7  -7    5.86    0.32
  11   7  -7    5.61    0.31
  11   7  -7    5.62    0.29
 -11   7   7    6.14    0.32
   9  -7  -7    1.43    0.16
  -9  -7   7    1.18    0.14
   9   7  -7    1.10    0.13
   9  -7  -7    1.17    0.14
  -9   7   7    1.19    0.14
   9   7  -7    1.40    0.15
   7   7  -7    1.20    0.14
   7  -7  -7    1.11    0.14
   7   7  -7    1.02    0.13
   7  -7  -7    1.51    0.16
  -7   7   7    1.25    0.14
  -7  -7   7    1.19    0.13
  -5  -7   7   14.95    0.55
   5   7  -7   16.28    0.58
  -5   7   7   15.24    0.57
   5  -7  -7   16.53    0.59
   5  -7  -7   15.21    0.58
   5   7  -7   15.24    0.57
   3  -7  -7   -0.06    0.09
  -3  -7   7   -0.08    0.07
   3   7  -7    0.08    0.08
   3   7  -7    0.02    0.08
   3  -7  -7   -0.06    0.08
  -3   7   7    0.03    0.08
   1  -7  -7   22.83    0.81
   1  -7  -7   23.81    0.81
  -1  -7   7   23.04    0.77
   1   7  -7   22.71    0.78
   1   7  -7   22.48    0.78
  -1   7   7   21.92    0.78
  -1   7   7   22.31    0.64
  -1   7  -7    0.16    0.08
   1   7   7    0.02    0.06
  -1   7  -7    0.11    0.09
  -1  -7  -7    0.06    0.09
   1  -7   7    0.16    0.08
   1   7   7    0.08    0.09
  -1  -7  -7    0.11    0.10
   3   7   7    6.64    0.26
  -3  -7  -7    6.70    0.35
  -3   7  -7    6.81    0.34
  -3   7  -7    6.41    0.34
   3   7   7    6.70    0.33
   3  -7   7    6.79    0.32
  -3  -7  -7    6.01    0.34
  -5  -7  -7    0.02    0.11
   5   7   7    0.22    0.11
  -5   7  -7    0.33    0.12
  -5   7  -7    0.12    0.11
   5  -7   7    0.09    0.10
   5   7   7   -0.02    0.07
   7   7   7    2.45    0.19
   7  -7   7    2.40    0.22
   7   7   7    2.45    0.22
  -7   7  -7    2.25    0.23
  -7  -7  -7    2.33    0.24
   9   7   7    0.94    0.15
  -9  -7  -7    1.48    0.22
   9   7   7    1.15    0.19
  -9   7  -7    1.03    0.19
  11   7   7    0.30    0.14
 -11   7  -7    0.66    0.18
 -11  -7  -7    0.42    0.18
 -13   7  -7    0.82    0.21
  13   7   7    0.95    0.18
 -13  -7  -7    0.90    0.23
  22  -8  -7    0.12    0.18
  22   8  -7    0.00    0.15
  22  -8  -7   -0.01    0.11
  22   8  -7    0.18    0.17
  22  -8  -7    0.05    0.15
  20   8  -7    0.07    0.15
  20  -8  -7   -0.01    0.15
  20  -8  -7   -0.16    0.15
  20  -8  -7   -0.13    0.09
  20   8  -7   -0.02    0.14
 -18   8   7   -0.05    0.16
  18   8  -7    0.11    0.12
  18   8  -7    0.19    0.14
  18  -8  -7    0.14    0.16
  18  -8  -7    0.06    0.14
  18  -8  -7    0.03    0.09
  16   8  -7    7.81    0.44
  16   8  -7    8.43    0.42
  16  -8  -7    8.44    0.33
 -16   8   7    8.51    0.45
  16  -8  -7    8.01    0.42
  16  -8  -7    8.54    0.46
 -14  -8   7    4.31    0.31
 -14   8   7    4.68    0.31
  14   8  -7    4.83    0.31
  14  -8  -7    4.51    0.20
  14   8  -7    4.65    0.29
  14  -8  -7    4.24    0.31
  12  -8  -7    4.72    0.31
  12   8  -7    4.38    0.31
 -12  -8   7    4.22    0.30
  12   8  -7    4.39    0.28
  12  -8  -7    4.78    0.18
  12   8  -7    4.77    0.30
 -12   8   7    4.90    0.31
  10   8  -7    0.11    0.11
  10   8  -7    0.21    0.10
  10  -8  -7   -0.04    0.11
 -10  -8   7    0.01    0.10
  10   8  -7    0.00    0.10
 -10   8   7    0.15    0.11
  -8   8   7    0.17    0.10
   8   8  -7    0.16    0.10
   8  -8  -7    0.21    0.12
  -8  -8   7    0.21    0.10
   8   8  -7    0.20    0.10
   8  -8  -7    0.26    0.11
   6  -8  -7    6.63    0.35
  -6  -8   7    6.47    0.32
   6   8  -7    6.67    0.33
   6  -8  -7    6.68    0.34
   6   8  -7    6.43    0.33
  -6   8   7    6.24    0.33
   4   8  -7   -0.08    0.09
   4  -8  -7    0.11    0.10
  -4  -8   7    0.04    0.09
   4   8  -7   -0.05    0.08
  -4   8   7    0.17    0.09
   4  -8  -7    0.31    0.11
  -2  -8   7   10.59    0.43
   2  -8  -7   10.38    0.47
   2   8  -7   10.98    0.45
   2   8  -7   10.38    0.45
  -2   8   7   10.64    0.45
   2  -8  -7   11.28    0.47
   0   8  -7    0.99    0.14
   0   8   7    1.02    0.08
   0   8   7    0.90    0.14
   0  -8  -7    0.83    0.15
   0   8  -7    1.04    0.14
   0  -8   7    1.14    0.14
   0  -8  -7    1.12    0.16
  -2   8  -7    0.22    0.11
   2   8   7    0.27    0.07
   2   8   7    0.33    0.12
  -2  -8  -7    0.15    0.12
  -2   8  -7    0.33    0.11
   2  -8   7    0.29    0.11
  -4   8  -7    3.53    0.27
   4  -8   7    3.78    0.26
  -4   8  -7    3.98    0.29
  -4  -8  -7    3.94    0.29
   4   8   7    3.88    0.27
   4   8   7    3.90    0.20
  -6   8  -7    0.23    0.14
   6  -8   7   -0.06    0.11
   6   8   7    0.16    0.12
   6   8   7    0.04    0.09
  -6  -8  -7    0.07    0.14
  -8   8  -7    4.35    0.33
   8   8   7    4.80    0.33
   8   8   7    4.85    0.27
  -8  -8  -7    4.64    0.35
 -10   8  -7    0.44    0.17
 -10  -8  -7    0.12    0.16
  10   8   7    0.28    0.13
  12   8   7    0.52    0.16
 -12  -8  -7    0.65    0.21
 -12   8  -7    0.66    0.20
  21  -9  -7    0.03    0.17
  21  -9  -7    0.14    0.16
  21   9  -7    0.03    0.15
  21  -9  -7    0.12    0.11
  21   9  -7    0.10    0.15
  19  -9  -7    1.31    0.20
  19  -9  -7    0.78    0.20
  19  -9  -7    1.05    0.14
  19   9  -7    1.11    0.21
  19   9  -7    1.12    0.19
  17   9  -7    0.92    0.18
  17  -9  -7    0.70    0.18
  17  -9  -7    0.83    0.19
  17   9  -7    0.79    0.16
 -17   9   7    0.92    0.20
  17  -9  -7    0.83    0.11
  15   9  -7    1.67    0.20
  15  -9  -7    1.35    0.21
  15   9  -7    1.65    0.21
 -15   9   7    1.49    0.22
 -13   9   7    0.32    0.15
  13  -9  -7    0.06    0.13
  13   9  -7    0.22    0.13
  13   9  -7    0.09    0.13
  13  -9  -7   -0.05    0.06
 -13  -9   7   -0.17    0.13
  11  -9  -7    0.12    0.13
  11   9  -7   -0.01    0.12
 -11   9   7    0.11    0.12
  11   9  -7   -0.01    0.12
 -11  -9   7    0.00    0.13
  11   9  -7    0.03    0.11
  11  -9  -7   -0.03    0.04
   9   9  -7   16.43    0.64
  -9   9   7   16.48    0.63
   9   9  -7   14.84    0.61
   9  -9  -7   14.23    0.62
  -9  -9   7   14.85    0.60
   7  -9  -7    0.24    0.12
   7   9  -7    0.43    0.12
   7   9  -7    0.38    0.12
  -7  -9   7    0.20    0.12
  -7   9   7    0.30    0.12
   5  -9  -7    0.75    0.15
  -5  -9   7    0.68    0.13
  -5   9   7    0.84    0.14
   5   9  -7    0.62    0.14
   5   9  -7    0.75    0.13
   3  -9  -7    5.81    0.34
  -3   9   7    5.47    0.32
  -3  -9   7    6.03    0.31
   3   9  -7    6.49    0.34
   3   9  -7    6.24    0.33
  -1  -9   7    1.52    0.17
  -1   9   7    1.57    0.17
   1   9  -7    1.35    0.16
   1  -9  -7    1.45    0.18
   1   9  -7    1.60    0.17
  -1   9   7    1.47    0.09
  -1  -9  -7    1.61    0.20
  -1   9  -7    1.91    0.20
   1   9   7    1.81    0.18
   1   9   7    1.73    0.12
   1  -9   7    1.83    0.18
  -1   9  -7    1.88    0.20
   3   9   7    0.13    0.07
   3  -9   7    0.06    0.11
  -3  -9  -7   -0.02    0.12
   3   9   7    0.17    0.11
  -3   9  -7    0.03    0.11
   5  -9   7    2.83    0.25
  -5   9  -7    2.65    0.25
   5   9   7    2.76    0.18
   5   9   7    2.43    0.23
  -5  -9  -7    3.09    0.28
  -7   9  -7    0.11    0.14
   7   9   7    0.09    0.11
   7   9   7    0.05    0.14
  -7  -9  -7    0.21    0.17
  -9  -9  -7    0.07    0.16
   9   9   7    0.05    0.11
  -9   9  -7   -0.04    0.14
 -11  -9  -7    0.40    0.19
  11   9   7    0.32    0.14
 -11   9  -7    0.52    0.19
  20 -10  -7   -0.19    0.15
  20 -10  -7   -0.06    0.15
  20  10  -7   -0.09    0.14
  18  10  -7   -0.06    0.13
  18  10  -7   -0.15    0.12
  18 -10  -7    0.11    0.16
  18 -10  -7    0.10    0.15
  16 -10  -7    0.27    0.16
  16  10  -7    0.51    0.16
  16  10  -7    0.31    0.17
 -16  10   7    0.30    0.17
  14  10  -7    0.29    0.15
 -14  10   7    0.33    0.16
  14 -10  -7    0.22    0.17
  14  10  -7    0.42    0.15
  12  10  -7   -0.10    0.11
  12 -10  -7   -0.03    0.05
 -12  10   7    0.01    0.14
  12 -10  -7   -0.02    0.13
  12  10  -7   -0.10    0.13
  10  10  -7    1.41    0.21
  10 -10  -7    2.27    0.24
 -10 -10   7    1.77    0.22
 -10  10   7    2.27    0.23
  -8  10   7   13.65    0.57
   8  10  -7   13.02    0.56
   8 -10  -7   12.89    0.58
  -8 -10   7   12.70    0.56
   6 -10  -7    3.35    0.28
   6  10  -7    3.39    0.28
   6  10  -7    4.32    0.29
  -6 -10   7    3.15    0.27
  -6  10   7    3.37    0.27
   4  10  -7    2.62    0.24
  -4  10   7    2.32    0.22
   4  10  -7    2.71    0.25
  -4 -10   7    2.31    0.21
   4 -10  -7    2.03    0.22
   2 -10  -7    0.74    0.17
   2  10  -7    1.24    0.17
  -2  10   7    0.92    0.16
   2  10  -7    0.81    0.15
  -2 -10   7    0.98    0.16
   0 -10   7    0.07    0.12
   0  10  -7    0.10    0.12
   0 -10  -7   -0.03    0.13
   0  10   7    0.03    0.11
   0  10   7    0.16    0.06
  -2 -10  -7    4.01    0.33
  -2  10  -7    3.83    0.29
   2  10   7    3.83    0.30
   2  10   7    4.23    0.19
   2 -10   7    3.88    0.29
   4  10   7    0.03    0.08
  -4 -10  -7   -0.01    0.15
  -4  10  -7   -0.13    0.13
   4  10   7    0.04    0.12
   6  10   7    0.19    0.10
  -6 -10  -7    0.00    0.14
  -6  10  -7   -0.16    0.14
   6  10   7   -0.04    0.12
   8  10   7    1.12    0.15
  -8 -10  -7    1.07    0.22
  -8  10  -7    1.23    0.21
 -10  10  -7    0.52    0.19
 -10 -10  -7    0.02    0.17
  10  10   7    0.40    0.13
  17 -11  -7   -0.01    0.15
  17  11  -7   -0.05    0.13
  17  11  -7   -0.05    0.14
  15 -11  -7    0.16    0.15
  15  11  -7    0.24    0.16
  15  11  -7   -0.03    0.13
 -13  11   7    0.29    0.15
  13  11  -7    0.19    0.13
  13 -11  -7    0.24    0.16
  13  11  -7    0.06    0.14
  11  11  -7    0.14    0.15
  11 -11  -7    0.35    0.16
 -11  11   7    0.56    0.17
  -9  11   7    0.15    0.14
   9  11  -7   -0.09    0.15
   9 -11  -7    0.39    0.16
   7  11  -7   14.67    0.64
  -7 -11   7   13.80    0.62
  -7  11   7   14.97    0.63
   7 -11  -7   14.47    0.65
  -5  11   7   16.84    0.69
   5 -11  -7   16.86    0.71
  -5 -11   7   15.78    0.66
   5  11  -7   16.50    0.69
  -3  11   7    7.76    0.43
  -3 -11   7    7.92    0.42
   3  11  -7    7.99    0.44
   3 -11  -7    7.96    0.46
  -1  11   7    9.16    0.47
   1  11  -7    9.75    0.48
  -1 -11   7    9.72    0.47
   1 -11  -7    8.88    0.50
   1  11   7    0.05    0.06
   1  11   7   -0.06    0.13
  -1 -11  -7   -0.25    0.14
  -1  11  -7    0.04    0.14
  -3  11  -7    0.69    0.17
  -3 -11  -7    0.59    0.19
   3  11   7    0.98    0.11
   3  11   7    0.74    0.19
   5  11   7    0.70    0.17
   5  11   7    0.68    0.12
  -5 -11  -7    0.39    0.18
  -5  11  -7    0.57    0.17
  -7  11  -7    0.22    0.16
  -7 -11  -7    0.07    0.17
   7  11   7    0.22    0.11
  -9  11  -7    0.03    0.16
  -9 -11  -7   -0.13    0.16
   9  11   7    0.00    0.11
  16 -12  -7    0.28    0.18
  16  12  -7    0.18    0.15
  16  12  -7   -0.17    0.13
  14 -12  -7    0.52    0.19
  14  12  -7    0.43    0.18
 -12  12   7    1.94    0.25
  12 -12  -7    2.20    0.26
  12  12  -7    1.52    0.22
  10  12  -7   -0.14    0.12
  10 -12  -7    0.03    0.14
 -10  12   7    0.06    0.14
  -8  12   7    5.69    0.39
   8 -12  -7    5.61    0.39
   8  12  -7    6.25    0.39
  -6  12   7    0.21    0.15
   6  12  -7    0.31    0.17
   6 -12  -7   -0.01    0.16
   4 -12  -7    4.93    0.37
   4  12  -7    4.71    0.35
  -4  12   7    4.51    0.35
   2  12  -7    3.20    0.29
   2 -12  -7    2.61    0.28
  -2  12   7    2.66    0.27
   0  12  -7    0.32    0.16
   0  12   7    0.29    0.15
   0 -12  -7    0.21    0.17
   2  12   7    0.11    0.14
   2  12   7    0.15    0.08
  -2 -12  -7    0.11    0.17
  -2  12  -7    0.44    0.16
  -4 -12  -7    0.36    0.19
   4  12   7    0.58    0.11
  -4  12  -7    0.52    0.18
  -6  12  -7    0.01    0.16
  -6 -12  -7   -0.22    0.15
   6  12   7   -0.02    0.10
  -8 -12  -7   -0.03    0.17
  -8  12  -7    0.16    0.18
   8  12   7    0.03    0.11
  15 -13  -7    0.10    0.17
  15  13  -7   -0.19    0.14
  13 -13  -7    0.31    0.19
  13  13  -7    0.25    0.17
  11  13  -7    2.05    0.25
  11 -13  -7    1.72    0.26
   9 -13  -7    0.22    0.17
   9  13  -7   -0.02    0.14
   7  13  -7    0.16    0.15
   7 -13  -7    0.19    0.16
  -7  13   7    0.18    0.16
  -5  13   7    2.24    0.25
   5  13  -7    1.79    0.23
   5 -13  -7    2.16    0.26
  -3  13   7   -0.10    0.14
   3  13  -7   -0.03    0.14
   3 -13  -7   -0.03    0.15
   1 -13  -7    0.10    0.17
  -1  13   7    0.21    0.15
   1  13  -7    0.15    0.16
  -1 -13  -7    0.27    0.18
  -1  13  -7    0.34    0.17
  -3  13  -7    0.30    0.17
  -3 -13  -7    0.28    0.19
  -5  13  -7    0.09    0.16
  -5 -13  -7   -0.32    0.15
  12  14  -7    2.97    0.30
  12 -14  -7    2.60    0.31
  10 -14  -7    0.15    0.18
  10  14  -7    0.91    0.19
   8  14  -7   -0.10    0.14
   8 -14  -7   -0.15    0.16
   6 -14  -7   -0.16    0.15
   6  14  -7    0.23    0.17
   4 -14  -7    0.56    0.20
   4  14  -7    0.10    0.17
   2  14  -7    1.14    0.22
   2 -14  -7    1.88    0.27
   0 -14  -7    0.45    0.20
   0  14  -7    0.29    0.18
  -2 -14  -7    0.53    0.22
  -2  14  -7    0.89    0.22
  -4 -14  -7    0.17    0.19
  -4  14  -7   -0.03    0.16
   7 -15  -7    0.03    0.17
   7  15  -7   -0.06    0.15
   5  15  -7    0.45    0.18
   5 -15  -7   -0.09    0.17
   3  15  -7    0.33    0.18
   3 -15  -7    0.43    0.20
   1 -15  -7   -0.05    0.17
   1  15  -7    0.16    0.17
  24   0  -8    2.00    0.23
  24   0  -8    1.89    0.21
  24   0  -8    1.45    0.24
  22   0  -8    0.26    0.13
  22   0  -8    0.26    0.15
  22   0  -8    0.39    0.15
 -20   0   8    0.08    0.14
  20   0  -8    0.29    0.14
  20   0  -8    0.29    0.12
  20   0  -8    0.01    0.12
 -18   0   8    0.28    0.12
  18   0  -8    0.63    0.15
  18   0  -8    0.62    0.13
  18   0  -8    0.51    0.13
  18   0  -8    0.54    0.12
 -16   0   8   10.34    0.44
  16   0  -8    9.56    0.43
  16   0  -8   10.27    0.43
  16   0  -8   10.03    0.40
  16   0  -8   11.32    0.47
  14   0  -8   15.05    0.56
  14   0  -8   15.05    0.56
  14   0  -8   15.24    0.52
 -14   0   8   15.25    0.55
  14   0  -8   15.37    0.57
  12   0  -8   26.87    0.88
 -12   0   8   27.46    0.86
  12   0  -8   26.76    0.82
  12   0  -8   27.62    0.88
  10   0  -8   19.69    0.62
  10   0  -8   20.29    0.68
  10   0  -8   20.74    0.66
 -10   0   8   19.99    0.63
  10   0  -8   20.13    0.65
   8   0  -8   20.18    0.62
  -8   0   8   20.33    0.60
   8   0  -8   18.95    0.66
   8   0  -8   19.85    0.62
   6   0  -8    7.23    0.30
  -6   0   8    7.72    0.27
   4   0  -8   12.06    0.42
   2   0  -8    0.42    0.07
   2   0  -8    0.41    0.05
   2   0  -8    0.26    0.04
   0   0  -8    0.04    0.05
   0   0  -8    0.06    0.05
   0   0   8    0.06    0.04
   0   0  -8    0.04    0.05
  -2   0  -8   59.94    1.79
   2   0   8   57.35    1.76
  -2   0  -8   60.12    1.71
  -4   0  -8    0.51    0.10
   4   0   8    0.33    0.09
   4   0   8    0.36    0.06
  -4   0  -8    0.64    0.10
  -6   0  -8    9.12    0.41
  -6   0  -8    9.60    0.42
   6   0   8    9.43    0.39
   8   0   8    0.29    0.11
  -8   0  -8    0.46    0.12
  -8   0  -8    0.48    0.14
  10   0   8    9.47    0.46
 -10   0  -8   10.39    0.50
 -12   0  -8    1.57    0.22
 -14   0  -8    1.14    0.22
 -16   0  -8   -0.10    0.16
  25  -1  -8    0.15    0.17
  25  -1  -8    0.01    0.16
  25  -1  -8    0.01    0.13
  25   1  -8    0.11    0.16
  25   1  -8    0.06    0.13
  23  -1  -8    0.13    0.13
  23  -1  -8    0.13    0.16
  23  -1  -8    0.34    0.16
  23   1  -8    0.19    0.15
  23   1  -8    0.29    0.14
  23   1  -8    0.12    0.15
  21   1  -8    0.69    0.17
  21  -1  -8    0.52    0.13
  21   1  -8    0.35    0.13
  21  -1  -8    0.55    0.16
  21   1  -8    0.45    0.15
  21  -1  -8    0.74    0.16
  19  -1  -8    3.22    0.24
  19   1  -8    3.23    0.26
  19  -1  -8    3.41    0.22
  19   1  -8    3.41    0.25
  19   1  -8    3.05    0.24
 -19  -1   8    3.27    0.26
  19  -1  -8    3.08    0.26
 -19  -1   8    3.11    0.25
 -19   1   8    3.08    0.27
  17  -1  -8    3.39    0.22
  17  -1  -8    3.38    0.25
 -17  -1   8    3.01    0.24
 -17  -1   8    3.68    0.25
  17  -1  -8    3.34    0.25
  17   1  -8    3.37    0.23
  17   1  -8    3.23    0.25
 -17   1   8    3.55    0.25
  17   1  -8    3.73    0.27
  17   1  -8    3.44    0.24
  17  -1  -8    4.00    0.28
  15   1  -8    3.10    0.21
 -15  -1   8    2.85    0.21
  15   1  -8    2.75    0.19
  15  -1  -8    2.36    0.21
 -15  -1   8    3.14    0.21
  15  -1  -8    2.54    0.22
 -15   1   8    2.61    0.21
  15  -1  -8    3.00    0.19
  15  -1  -8    2.92    0.23
  15   1  -8    3.14    0.23
  15   1  -8    2.76    0.21
  13  -1  -8    0.30    0.09
  13  -1  -8    0.38    0.09
 -13   1   8    0.19    0.09
  13   1  -8    0.28    0.08
  13   1  -8    0.34    0.09
  13   1  -8    0.25    0.10
  13   1  -8    0.33    0.09
 -13  -1   8    0.33    0.09
  13  -1  -8    0.24    0.07
  13  -1  -8    0.28    0.09
  11   1  -8   56.20    1.59
  11  -1  -8   55.60    1.68
 -11  -1   8   56.16    1.67
 -11   1   8   55.85    1.68
  11   1  -8   55.85    1.70
  11   1  -8   56.02    1.69
  11  -1  -8   56.57    1.70
  11  -1  -8   57.26    1.57
  11   1  -8   55.40    1.68
   9   1  -8    4.29    0.20
  -9   1   8    4.69    0.19
   9  -1  -8    4.57    0.19
   9  -1  -8    4.54    0.20
  -9   1   8    4.27    0.17
   9   1  -8    4.41    0.19
   9  -1  -8    4.07    0.20
   9   1  -8    4.23    0.19
   9  -1  -8    4.19    0.22
   9  -1  -8    4.39    0.19
   9   1  -8    4.28    0.22
   7   1  -8    8.92    0.35
   7  -1  -8    8.97    0.35
  -7   1   8    8.96    0.30
   7  -1  -8    9.12    0.30
   7   1  -8    8.63    0.29
   7  -1  -8    8.62    0.30
   7   1  -8    8.66    0.29
   5  -1  -8   10.49    0.33
   5  -1  -8    9.95    0.38
   5  -1  -8   10.06    0.33
  -5   1   8   10.82    0.34
   5   1  -8   10.35    0.38
   3  -1  -8    5.66    0.24
   3  -1  -8    5.44    0.20
   3  -1  -8    5.68    0.20
   3   1  -8    5.67    0.24
   1  -1  -8   18.09    0.58
   1   1  -8   18.05    0.56
   1  -1  -8   17.58    0.58
   1   1  -8   18.11    0.58
  -1   1   8   17.95    0.55
   1  -1  -8   18.16    0.57
   1   1  -8   17.80    0.57
   1  -1   8   20.03    0.62
  -1   1  -8   19.58    0.65
  -1  -1  -8   20.77    0.65
  -1  -1  -8   19.39    0.66
  -1  -1  -8   19.13    0.62
  -1   1  -8   20.79    0.65
   1   1   8   19.47    0.63
   3  -1   8    1.60    0.13
   3   1   8    1.49    0.13
  -3   1  -8    1.47    0.13
  -3  -1  -8    1.68    0.11
  -3  -1  -8    1.15    0.13
  -5   1  -8    7.91    0.36
  -5  -1  -8    7.81    0.36
   5  -1   8    8.13    0.28
   5   1   8    7.90    0.34
  -5  -1  -8    8.57    0.36
   5  -1   8    8.20    0.34
  -5   1  -8    8.34    0.36
  -7   1  -8    4.09    0.27
  -7  -1  -8    3.76    0.26
   7  -1   8    4.18    0.25
  -7   1  -8    3.72    0.26
   7   1   8    3.98    0.24
  -7  -1  -8    4.18    0.27
   9  -1   8    3.48    0.25
  -9  -1  -8    3.58    0.27
  -9   1  -8    3.36    0.27
   9   1   8    3.63    0.26
 -11  -1  -8    0.80    0.18
 -11   1  -8    0.40    0.16
 -13  -1  -8    0.14    0.16
 -13   1  -8    0.09    0.15
 -15  -1  -8    1.13    0.24
 -15   1  -8    0.97    0.22
  24   2  -8    0.04    0.15
  24  -2  -8   -0.28    0.13
  24   2  -8   -0.05    0.12
  24  -2  -8   -0.07    0.13
  24  -2  -8   -0.01    0.11
  22   2  -8    0.54    0.17
  22  -2  -8    0.62    0.17
  22   2  -8    0.87    0.17
  22  -2  -8    0.75    0.15
  22  -2  -8    0.85    0.19
  20   2  -8    2.66    0.25
 -20   2   8    2.24    0.23
  20  -2  -8    2.70    0.23
  20  -2  -8    2.79    0.22
  20   2  -8    2.20    0.21
  20  -2  -8    2.33    0.24
  20   2  -8    2.78    0.24
 -18  -2   8   -0.05    0.10
  18   2  -8    0.01    0.11
  18  -2  -8    0.09    0.12
  18  -2  -8    0.19    0.09
  18  -2  -8    0.30    0.12
 -18   2   8    0.19    0.12
  18   2  -8    0.02    0.12
  18   2  -8    0.21    0.14
  18   2  -8    0.10    0.10
  18  -2  -8    0.11    0.11
  16  -2  -8    0.38    0.12
  16   2  -8    0.49    0.12
 -16   2   8    0.42    0.12
  16  -2  -8    0.77    0.13
  16   2  -8    0.69    0.13
  16  -2  -8    0.55    0.10
 -16  -2   8    0.59    0.12
  16  -2  -8    0.47    0.13
  16   2  -8    0.54    0.12
  16   2  -8    0.57    0.12
  14  -2  -8    7.50    0.35
  14   2  -8    7.37    0.34
  14   2  -8    7.42    0.33
  14   2  -8    7.12    0.32
  14  -2  -8    7.17    0.29
  14  -2  -8    7.18    0.34
 -14  -2   8    7.33    0.32
  14   2  -8    7.74    0.35
  14  -2  -8    7.35    0.34
 -14   2   8    6.91    0.33
  12  -2  -8    1.26    0.13
 -12  -2   8    1.40    0.13
  12   2  -8    1.46    0.13
  12  -2  -8    1.38    0.14
  12   2  -8    1.23    0.12
  12  -2  -8    1.12    0.12
  12  -2  -8    1.37    0.11
 -12   2   8    1.91    0.15
  12   2  -8    1.38    0.14
  10  -2  -8   23.73    0.80
  10   2  -8   24.43    0.78
  10   2  -8   25.07    0.78
  10  -2  -8   23.77    0.71
 -10  -2   8   23.88    0.75
 -10   2   8   25.17    0.72
  10   2  -8   24.98    0.80
 -10   2   8   24.56    0.77
  10  -2  -8   24.24    0.79
  10   2  -8   24.38    0.75
  -8   2   8   21.14    0.61
   8   2  -8   20.87    0.69
   8   2  -8   21.07    0.65
  -8   2   8   20.78    0.64
   8  -2  -8   21.12    0.70
   8   2  -8   19.94    0.65
   8  -2  -8   20.08    0.66
   8  -2  -8   21.48    0.67
   6  -2  -8    0.07    0.05
   6  -2  -8    0.09    0.04
   6  -2  -8   -0.03    0.07
   6   2  -8    0.09    0.04
   6   2  -8    0.05    0.06
  -6   2   8    0.01    0.04
   4  -2  -8    4.14    0.18
   4   2  -8    4.28    0.16
   4  -2  -8    4.38    0.22
   4   2  -8    4.49    0.16
   4  -2  -8    4.37    0.18
   2   2  -8    1.19    0.09
   2  -2  -8    1.25    0.10
  -2   2   8    1.07    0.07
   2  -2  -8    0.91    0.09
   2   2  -8    1.05    0.08
   2  -2  -8    1.03    0.10
   0  -2  -8    4.21    0.21
   0  -2  -8    4.66    0.21
   0  -2   8    4.57    0.17
   0   2  -8    4.51    0.20
   0   2   8    4.57    0.19
   0  -2  -8    4.55    0.21
   0   2  -8    4.27    0.20
  -2   2  -8    0.47    0.08
   2  -2   8    0.72    0.09
  -2  -2  -8    0.81    0.09
   2   2   8    0.69    0.09
  -2   2  -8    0.61    0.10
  -2  -2  -8    0.63    0.10
   4  -2   8    1.31    0.12
  -4   2  -8    1.15    0.13
  -4  -2  -8    1.00    0.12
  -4  -2  -8    1.15    0.09
   4   2   8    1.18    0.12
  -4  -2  -8    1.36    0.14
  -4   2  -8    1.05    0.13
   6  -2   8    1.60    0.15
   6   2   8    1.68    0.15
  -6  -2  -8    1.73    0.16
  -6  -2  -8    1.64    0.17
  -6   2  -8    1.73    0.17
  -6   2  -8    1.60    0.16
  -8  -2  -8    0.39    0.13
   8   2   8    0.39    0.12
   8  -2   8    0.56    0.13
  -8   2  -8    0.32    0.12
  -8  -2  -8    0.64    0.15
  -8   2  -8    0.38    0.13
  10  -2   8   -0.14    0.11
 -10  -2  -8    0.13    0.13
  10   2   8   -0.07    0.10
 -10   2  -8   -0.13    0.12
 -12  -2  -8    9.47    0.50
 -12   2  -8    8.69    0.48
 -14   2  -8   -0.05    0.15
 -14  -2  -8    0.15    0.17
  23   3  -8   -0.11    0.13
  23  -3  -8    0.06    0.11
  23   3  -8   -0.05    0.12
  23  -3  -8   -0.14    0.12
  23  -3  -8    0.05    0.16
  21  -3  -8    0.19    0.12
  21   3  -8    0.33    0.16
  21  -3  -8    0.08    0.14
  21  -3  -8    0.17    0.14
  21   3  -8    0.40    0.14
 -19  -3   8    0.23    0.14
  19   3  -8    0.09    0.12
  19  -3  -8    0.27    0.10
  19  -3  -8   -0.04    0.12
 -19   3   8    0.12    0.13
  19  -3  -8    0.12    0.12
  19   3  -8    0.15    0.12
 -17   3   8    2.88    0.23
  17  -3  -8    3.12    0.26
  17  -3  -8    2.76    0.22
  17   3  -8    2.23    0.21
  17   3  -8    2.52    0.23
 -17  -3   8    2.16    0.20
  17  -3  -8    2.55    0.23
  17  -3  -8    2.30    0.17
  17   3  -8    2.63    0.21
  15   3  -8    0.43    0.11
  15   3  -8    0.65    0.13
 -15  -3   8    0.34    0.11
  15  -3  -8    0.32    0.11
  15  -3  -8    0.48    0.12
  15  -3  -8    0.49    0.08
  15  -3  -8    0.44    0.11
  15   3  -8    0.44    0.11
 -15   3   8    0.40    0.11
  13  -3  -8    1.39    0.16
  13   3  -8    1.77    0.16
  13  -3  -8    1.29    0.14
  13   3  -8    1.99    0.16
  13  -3  -8    1.39    0.15
 -13  -3   8    1.71    0.15
  13  -3  -8    1.65    0.12
 -13   3   8    1.55    0.14
  13   3  -8    1.53    0.14
  11   3  -8    0.04    0.06
  11   3  -8   -0.04    0.05
  11  -3  -8    0.04    0.04
 -11  -3   8   -0.06    0.05
  11   3  -8   -0.05    0.04
  11  -3  -8   -0.04    0.07
  11  -3  -8   -0.07    0.06
  11  -3  -8   -0.01    0.07
 -11   3   8   -0.08    0.06
   9   3  -8    1.36    0.11
   9   3  -8    1.34    0.12
   9  -3  -8    1.42    0.14
  -9   3   8    1.17    0.10
   9   3  -8    1.29    0.12
  -9   3   8    1.27    0.09
   9  -3  -8    1.27    0.09
   9  -3  -8    1.37    0.12
  -9  -3   8    1.36    0.10
   7  -3  -8   11.26    0.44
   7  -3  -8   12.25    0.43
   7   3  -8   12.15    0.40
   7  -3  -8   11.94    0.42
   7   3  -8   12.41    0.41
  -7   3   8   12.30    0.40
  -7   3   8   11.91    0.36
   5  -3  -8   14.06    0.51
   5  -3  -8   14.13    0.48
   5  -3  -8   14.71    0.49
  -5   3   8   14.61    0.43
  -5   3   8   14.42    0.46
   5   3  -8   13.98    0.46
   5   3  -8   15.02    0.47
  -3   3   8    2.60    0.13
   3  -3  -8    2.51    0.15
   3   3  -8    2.71    0.13
   3  -3  -8    2.52    0.15
   3   3  -8    2.41    0.13
   3  -3  -8    2.47    0.16
  -1  -3   8   36.84    1.07
   1   3  -8   36.44    1.10
   1  -3  -8   35.76    1.09
   1   3  -8   36.29    1.10
  -1   3   8   35.75    1.09
   1  -3  -8   34.89    1.12
  -1   3  -8   17.41    0.60
  -1   3  -8   18.50    0.60
   1  -3   8   17.57    0.57
  -1  -3  -8   17.40    0.62
  -1   3  -8   17.94    0.60
   1   3   8   17.14    0.59
  -1  -3  -8   18.19    0.58
  -3  -3  -8   -0.01    0.05
   3   3   8    0.00    0.07
  -3  -3  -8   -0.01    0.08
  -3   3  -8    0.16    0.08
  -3  -3  -8   -0.05    0.07
  -3   3  -8    0.01    0.05
  -3   3  -8   -0.14    0.07
   3  -3   8    0.00    0.06
  -5  -3  -8    2.79    0.14
   5  -3   8    2.74    0.19
   5   3   8    2.63    0.20
  -5  -3  -8    2.89    0.22
  -5  -3  -8    2.93    0.21
  -5   3  -8    2.86    0.21
  -5   3  -8    2.46    0.20
  -7  -3  -8    2.00    0.19
  -7  -3  -8    1.61    0.09
   7  -3   8    2.00    0.17
  -7  -3  -8    1.57    0.18
   7   3   8    1.54    0.17
  -7   3  -8    2.05    0.19
  -7   3  -8    1.91    0.19
   9   3   8    1.18    0.17
  -9  -3  -8    1.13    0.18
  -9   3  -8    1.28    0.18
   9  -3   8    1.56    0.18
 -11  -3  -8    3.21    0.29
 -11   3  -8    3.06    0.28
 -13   3  -8   -0.06    0.14
 -13  -3  -8   -0.11    0.14
 -13   3  -8    0.15    0.15
 -15   3  -8   -0.15    0.16
 -15   3  -8   -0.09    0.16
 -15  -3  -8   -0.06    0.17
  24  -4  -8    0.21    0.17
  24  -4  -8    0.56    0.15
  24   4  -8    0.66    0.18
  24  -4  -8    0.46    0.18
  24   4  -8    0.37    0.17
  22  -4  -8    0.07    0.14
  22  -4  -8    0.06    0.15
  22  -4  -8    0.10    0.11
  22   4  -8    0.08    0.14
  22   4  -8   -0.07    0.13
  20   4  -8    2.42    0.25
  20  -4  -8    2.71    0.21
  20   4  -8    2.69    0.23
  20  -4  -8    3.02    0.27
  20  -4  -8    2.63    0.24
 -18  -4   8    1.03    0.17
  18   4  -8    1.40    0.17
  18   4  -8    1.32    0.18
  18  -4  -8    1.47    0.14
  18  -4  -8    1.45    0.18
  18  -4  -8    1.19    0.18
 -18   4   8    1.47    0.19
  16  -4  -8    1.12    0.12
 -16  -4   8    1.20    0.16
  16   4  -8    1.03    0.15
  16  -4  -8    1.32    0.17
  16  -4  -8    1.02    0.17
  16  -4  -8    0.79    0.15
  16   4  -8    1.06    0.16
  16   4  -8    1.11    0.15
 -16   4   8    0.89    0.15
  14   4  -8    4.41    0.26
  14  -4  -8    3.48    0.24
  14  -4  -8    3.22    0.23
 -14  -4   8    3.57    0.23
 -14   4   8    3.24    0.23
  14   4  -8    3.59    0.23
  14  -4  -8    3.28    0.17
  14   4  -8    3.62    0.23
  14  -4  -8    3.50    0.25
  12  -4  -8    0.09    0.08
 -12  -4   8    0.05    0.07
  12  -4  -8   -0.12    0.08
  12   4  -8    0.04    0.06
 -12   4   8    0.00    0.07
  12  -4  -8    0.01    0.04
  12   4  -8    0.00    0.06
  12  -4  -8    0.01    0.08
  12   4  -8   -0.01    0.07
  10  -4  -8    6.53    0.31
  10  -4  -8    6.57    0.23
  10  -4  -8    7.25    0.32
  10  -4  -8    6.66    0.30
  10   4  -8    6.95    0.30
 -10   4   8    6.77    0.29
  10   4  -8    6.35    0.28
 -10  -4   8    6.87    0.27
  -8   4   8    6.82    0.27
   8  -4  -8    6.47    0.30
   8  -4  -8    6.32    0.28
   8   4  -8    6.97    0.28
  -8  -4   8    6.68    0.25
   8   4  -8    6.99    0.27
  -6   4   8   12.36    0.43
   6   4  -8   12.83    0.43
   6  -4  -8   12.46    0.45
  -6   4   8   12.39    0.35
   6   4  -8   11.90    0.42
   6  -4  -8   11.98    0.46
   4   4  -8    1.31    0.10
   4   4  -8    1.29    0.11
   4  -4  -8    1.07    0.11
   4  -4  -8    1.18    0.12
  -4   4   8    1.15    0.09
  -2   4   8    0.27    0.06
   2   4  -8    0.35    0.07
   2  -4  -8    0.35    0.09
   2  -4  -8    0.39    0.08
   2   4  -8    0.37    0.07
  -2  -4   8    0.32    0.05
   0  -4   8    5.38    0.22
   0  -4  -8    5.19    0.25
   0   4  -8    5.29    0.25
   0   4  -8    5.37    0.24
   0  -4  -8    5.55    0.27
   0  -4  -8    5.48    0.25
   0   4   8    5.62    0.25
  -2  -4  -8   17.52    0.64
  -2   4  -8   17.52    0.62
  -2  -4  -8   18.00    0.63
   2   4   8   17.63    0.61
   2  -4   8   17.32    0.59
  -2  -4  -8   18.05    0.58
   4  -4   8    0.08    0.08
   4   4   8    0.21    0.09
  -4  -4  -8    0.22    0.06
  -4  -4  -8    0.06    0.08
  -4   4  -8    0.03    0.08
  -4   4  -8    0.05    0.08
  -4  -4  -8    0.05    0.09
  -6   4  -8    4.11    0.27
  -6  -4  -8    4.27    0.27
  -6   4  -8    4.01    0.27
  -6   4  -8    3.98    0.27
  -6  -4  -8    4.26    0.28
   6  -4   8    4.72    0.26
  -6  -4  -8    4.30    0.18
   6   4   8    4.16    0.26
  -8  -4  -8    4.05    0.30
   8  -4   8    4.36    0.27
  -8   4  -8    4.13    0.30
   8   4   8    3.79    0.27
  -8   4  -8    4.07    0.30
 -10   4  -8    0.31    0.15
  10   4   8    0.14    0.13
 -10  -4  -8    0.16    0.15
 -10   4  -8    0.28    0.14
 -12   4  -8    0.07    0.13
 -12  -4  -8    0.24    0.16
 -12   4  -8    0.35    0.16
 -14   4  -8    0.15    0.16
 -14  -4  -8    0.12    0.19
 -14   4  -8   -0.05    0.16
  23  -5  -8    1.57    0.22
  23  -5  -8    2.01    0.27
  23  -5  -8    1.80    0.19
  23   5  -8    1.56    0.22
  23   5  -8    1.73    0.24
  21   5  -8    0.31    0.16
  21  -5  -8    0.19    0.17
  21  -5  -8    0.10    0.11
  21   5  -8    0.13    0.14
  21  -5  -8    0.11    0.14
  19  -5  -8    0.84    0.17
  19  -5  -8    1.01    0.18
 -19   5   8    0.71    0.18
  19   5  -8    0.57    0.17
  19   5  -8    0.99    0.17
  19  -5  -8    0.77    0.12
  17   5  -8   -0.12    0.10
  17  -5  -8   -0.04    0.12
  17   5  -8   -0.11    0.09
 -17  -5   8   -0.04    0.11
 -17   5   8    0.08    0.11
  17  -5  -8    0.04    0.07
  17  -5  -8   -0.03    0.11
  15  -5  -8    0.60    0.09
  15  -5  -8    0.71    0.14
  15   5  -8    0.46    0.12
  15  -5  -8    0.79    0.16
 -15   5   8    0.54    0.13
  15  -5  -8    0.79    0.14
  15   5  -8    0.65    0.13
  15   5  -8    0.71    0.14
 -15  -5   8    0.51    0.13
 -13   5   8    8.69    0.38
  13  -5  -8    8.32    0.39
 -13  -5   8    8.59    0.37
  13  -5  -8    9.35    0.42
  13   5  -8    8.25    0.38
  13   5  -8    8.69    0.37
  13   5  -8    9.44    0.40
  13  -5  -8    8.91    0.40
  13  -5  -8    8.60    0.30
 -11   5   8    2.54    0.19
  11   5  -8    2.55    0.19
  11  -5  -8    2.56    0.20
  11   5  -8    2.71    0.19
  11  -5  -8    2.35    0.19
  11   5  -8    2.41    0.18
  11  -5  -8    2.46    0.12
 -11  -5   8    2.63    0.18
  11  -5  -8    2.78    0.20
  -9   5   8   17.07    0.59
   9  -5  -8   16.61    0.60
   9   5  -8   16.56    0.58
   9  -5  -8   17.73    0.62
   9  -5  -8   16.57    0.60
  -9  -5   8   16.85    0.56
   7  -5  -8    0.94    0.11
  -7   5   8    0.98    0.10
   7   5  -8    0.84    0.10
   7  -5  -8    0.93    0.11
   7  -5  -8    0.90    0.12
  -7  -5   8    0.82    0.09
   7   5  -8    0.89    0.10
   5   5  -8    0.55    0.09
  -5   5   8    0.58    0.08
   5   5  -8    0.67    0.09
   5  -5  -8    0.56    0.10
   5  -5  -8    0.56    0.10
  -5  -5   8    0.55    0.07
   5  -5  -8    0.63    0.10
  -3  -5   8   40.89    1.22
  -3   5   8   41.17    1.25
   3   5  -8   39.75    1.25
   3  -5  -8   40.70    1.27
   3   5  -8   41.50    1.25
   3  -5  -8   39.12    1.27
   1  -5  -8    9.64    0.40
   1  -5  -8    9.55    0.39
  -1  -5   8   10.07    0.35
   1   5  -8    9.26    0.37
   1   5  -8    9.62    0.38
  -1   5   8    9.82    0.38
   1  -5   8    2.85    0.17
  -1  -5  -8    3.19    0.21
   1   5   8    2.73    0.19
  -1  -5  -8    2.66    0.20
  -1   5  -8    2.82    0.20
  -1  -5  -8    2.70    0.18
  -3  -5  -8    0.69    0.12
   3   5   8    0.61    0.11
  -3  -5  -8    0.85    0.12
  -3   5  -8    0.57    0.12
   3  -5   8    0.73    0.10
  -3   5  -8    0.86    0.12
  -3  -5  -8    0.89    0.10
  -5   5  -8    0.41    0.11
  -5   5  -8    0.20    0.10
   5   5   8    0.43    0.11
   5  -5   8    0.30    0.10
  -5  -5  -8    0.21    0.11
  -5  -5  -8    0.17    0.10
  -5  -5  -8    0.16    0.07
   7   5   8    0.52    0.13
  -7   5  -8    0.44    0.14
  -7  -5  -8    0.46    0.08
   7  -5   8    0.27    0.12
  -7   5  -8    0.39    0.12
  -7  -5  -8    0.35    0.13
  -9   5  -8    0.91    0.17
   9   5   8    1.04    0.18
  -9  -5  -8    0.78    0.19
 -11   5  -8    0.47    0.17
 -11  -5  -8    0.29    0.17
 -13   5  -8   -0.18    0.14
 -13  -5  -8   -0.02    0.16
  22  -6  -8    0.85    0.15
  22   6  -8    0.91    0.18
  22  -6  -8    1.05    0.20
  22   6  -8    0.68    0.19
  22  -6  -8    0.83    0.21
  20  -6  -8    2.96    0.28
  20   6  -8    3.40    0.28
  20  -6  -8    2.53    0.21
  20  -6  -8    3.05    0.27
  20   6  -8    2.76    0.27
  18  -6  -8    2.42    0.24
  18   6  -8    2.39    0.23
  18   6  -8    2.12    0.23
 -18   6   8    2.49    0.24
  18  -6  -8    2.15    0.17
  18  -6  -8    1.87    0.22
  16  -6  -8    0.09    0.07
  16   6  -8   -0.14    0.10
  16   6  -8    0.16    0.11
 -16  -6   8    0.02    0.11
  16  -6  -8    0.02    0.11
  16  -6  -8    0.02    0.11
 -16   6   8    0.20    0.12
  14   6  -8    1.39    0.16
 -14  -6   8    1.15    0.16
  14   6  -8    1.45    0.17
  14  -6  -8    1.27    0.11
  14   6  -8    1.69    0.17
  14  -6  -8    1.19    0.18
  14  -6  -8    1.21    0.17
  14  -6  -8    1.12    0.17
  14  -6  -8    1.46    0.17
 -14   6   8    1.16    0.16
  12   6  -8    6.96    0.33
  12  -6  -8    7.28    0.36
  12  -6  -8    6.98    0.24
 -12   6   8    6.35    0.33
  12  -6  -8    6.73    0.35
  12   6  -8    7.39    0.36
  12  -6  -8    7.47    0.38
  12   6  -8    7.41    0.34
 -12  -6   8    7.42    0.34
  10   6  -8   10.98    0.44
  10  -6  -8   12.36    0.48
  10  -6  -8   10.69    0.46
  10   6  -8   12.07    0.46
  10   6  -8   11.14    0.44
 -10  -6   8   11.36    0.44
  10  -6  -8   11.35    0.47
 -10   6   8   10.88    0.44
  -8   6   8    0.05    0.07
  -8  -6   8    0.28    0.08
   8  -6  -8    0.22    0.09
   8  -6  -8    0.17    0.09
   8   6  -8    0.27    0.08
  -6  -6   8    2.29    0.16
   6  -6  -8    2.44    0.19
   6   6  -8    2.38    0.17
   6  -6  -8    2.52    0.18
  -6   6   8    2.49    0.17
   4  -6  -8   18.61    0.67
   4  -6  -8   19.53    0.68
  -4   6   8   19.57    0.66
  -4  -6   8   19.24    0.63
   4   6  -8   18.44    0.65
   2   6  -8   21.87    0.76
   2  -6  -8   22.75    0.79
  -2   6   8   22.48    0.76
  -2  -6   8   22.12    0.73
   2  -6  -8   23.89    0.79
   0   6   8   16.53    0.59
   0  -6  -8   16.89    0.62
   0  -6   8   16.89    0.57
   0  -6  -8   15.77    0.61
   0   6  -8   16.50    0.60
  -2  -6  -8    0.48    0.13
  -2  -6  -8    0.69    0.13
  -2   6  -8    0.85    0.12
   2   6   8    0.73    0.11
   2  -6   8    0.76    0.11
  -2   6  -8    0.69    0.12
  -4  -6  -8   -0.08    0.09
   4   6   8    0.17    0.09
  -4  -6  -8    0.01    0.10
  -4   6  -8   -0.02    0.09
   4  -6   8    0.09    0.09
  -4   6  -8    0.12    0.10
  -6  -6  -8    0.10    0.11
   6   6   8    0.21    0.10
   6  -6   8    0.00    0.10
  -6  -6  -8   -0.03    0.07
  -6   6  -8    0.07    0.12
  -6   6  -8   -0.04    0.10
  -8  -6  -8    6.12    0.39
   8   6   8    6.42    0.37
  -8   6  -8    6.25    0.39
  -8  -6  -8    6.57    0.26
 -10  -6  -8   -0.28    0.12
 -10   6  -8   -0.36    0.12
 -12   6  -8    1.90    0.25
 -12  -6  -8    1.98    0.27
 -14   6  -8   -0.06    0.16
 -14  -6  -8    0.16    0.19
  21  -7  -8    1.36    0.16
  21   7  -8    1.44    0.22
  21   7  -8    1.75    0.22
  21  -7  -8    1.52    0.21
  21  -7  -8    1.06    0.21
  19  -7  -8   -0.07    0.14
  19   7  -8   -0.25    0.10
  19  -7  -8   -0.10    0.08
  19   7  -8   -0.09    0.12
  19  -7  -8   -0.21    0.13
 -17   7   8    0.41    0.17
  17  -7  -8    0.67    0.17
  17   7  -8    0.33    0.16
  17  -7  -8    0.62    0.11
  17  -7  -8    0.38    0.15
  17   7  -8    0.81    0.16
 -15  -7   8    0.17    0.13
  15   7  -8    0.26    0.13
  15  -7  -8    0.32    0.13
  15   7  -8    0.49    0.14
 -15   7   8    0.03    0.12
  15  -7  -8    0.26    0.13
  15  -7  -8    0.28    0.07
 -13  -7   8   -0.18    0.11
  13  -7  -8    0.30    0.06
  13  -7  -8    0.15    0.13
  13   7  -8    0.29    0.12
  13   7  -8    0.06    0.12
  13  -7  -8    0.08    0.10
  13   7  -8    0.07    0.10
  13  -7  -8    0.16    0.11
 -13   7   8    0.28    0.12
  11  -7  -8    6.69    0.35
 -11  -7   8    6.90    0.33
  11   7  -8    7.37    0.36
  11   7  -8    6.60    0.33
  11  -7  -8    6.94    0.37
  11  -7  -8    6.33    0.21
  11   7  -8    6.72    0.33
 -11   7   8    6.03    0.32
   9  -7  -8   -0.06    0.09
   9  -7  -8    0.14    0.10
   9   7  -8    0.07    0.08
  -9   7   8    0.06    0.09
   9   7  -8    0.06    0.09
  -9  -7   8    0.20    0.09
   7   7  -8    1.95    0.18
   7  -7  -8    2.35    0.20
   7   7  -8    2.35    0.18
  -7  -7   8    2.12    0.18
   7  -7  -8    2.22    0.20
  -7   7   8    2.25    0.18
   5   7  -8    2.54    0.19
   5  -7  -8    2.41    0.20
  -5   7   8    2.85    0.19
  -5  -7   8    2.32    0.18
   5  -7  -8    2.35    0.19
   3  -7  -8    5.95    0.31
  -3  -7   8    6.04    0.28
   3  -7  -8    6.59    0.32
   3   7  -8    4.61    0.27
   3   7  -8    5.87    0.30
  -3   7   8    5.71    0.29
   1  -7  -8    0.44    0.11
  -1   7   8    0.36    0.06
   1  -7  -8    0.46    0.12
   1   7  -8    0.56    0.11
   1   7  -8    0.36    0.11
  -1   7   8    0.42    0.11
  -1  -7   8    0.48    0.10
  -1   7  -8    0.59    0.12
  -1  -7  -8    0.73    0.13
   1   7   8    0.58    0.08
   1  -7   8    0.91    0.12
  -1  -7  -8    0.46    0.13
  -1   7  -8    0.81    0.13
   1   7   8    0.58    0.12
  -3   7  -8    2.94    0.23
  -3   7  -8    2.92    0.22
   3   7   8    2.74    0.16
   3   7   8    2.70    0.22
  -3  -7  -8    2.43    0.23
  -3  -7  -8    3.13    0.26
   3  -7   8    2.68    0.21
  -5  -7  -8    0.12    0.12
  -5   7  -8    0.08    0.12
   5   7   8    0.07    0.11
   5  -7   8   -0.02    0.10
  -7   7  -8   -0.01    0.13
   7   7   8    0.14    0.13
  -7  -7  -8   -0.05    0.13
  -9  -7  -8    4.34    0.21
  -9  -7  -8    3.82    0.34
  -9   7  -8    3.87    0.32
 -11   7  -8    0.38    0.18
  11   7   8    0.42    0.15
 -11  -7  -8    0.50    0.19
 -13  -7  -8    1.50    0.26
 -13   7  -8    1.64    0.25
  13   7   8    1.33    0.20
  22  -8  -8   -0.21    0.15
  22  -8  -8   -0.15    0.15
  22  -8  -8   -0.12    0.10
  22   8  -8   -0.03    0.14
  22   8  -8   -0.07    0.14
  20  -8  -8    0.11    0.09
  20   8  -8   -0.04    0.14
  20  -8  -8   -0.11    0.14
  20   8  -8   -0.02    0.13
  20  -8  -8   -0.01    0.14
  18  -8  -8    4.42    0.23
  18  -8  -8    4.37    0.32
  18  -8  -8    4.63    0.36
  18   8  -8    4.11    0.31
  18   8  -8    4.34    0.33
  16  -8  -8    0.13    0.14
  16  -8  -8    0.00    0.07
  16  -8  -8    0.08    0.13
  16   8  -8    0.22    0.13
  16   8  -8   -0.05    0.12
 -16   8   8    0.15    0.14
 -14  -8   8    7.78    0.42
  14  -8  -8    7.73    0.43
  14   8  -8    7.92    0.40
  14   8  -8    7.83    0.42
  14  -8  -8    8.19    0.28
 -14   8   8    8.59    0.42
  14  -8  -8    8.65    0.42
  12  -8  -8    5.93    0.35
  12   8  -8    4.80    0.32
 -12   8   8    5.76    0.33
  12   8  -8    6.09    0.33
  12  -8  -8    5.75    0.19
  12   8  -8    5.91    0.36
 -12  -8   8    5.54    0.34
  10   8  -8    0.51    0.13
 -10   8   8    0.19    0.12
  10  -8  -8    0.37    0.14
  10  -8  -8    0.60    0.15
 -10  -8   8    0.29    0.12
  10   8  -8    0.46    0.12
   8  -8  -8    2.98    0.24
  -8   8   8    2.68    0.21
  -8  -8   8    3.00    0.22
   8   8  -8    3.08    0.23
   8   8  -8    2.58    0.21
   8  -8  -8    3.15    0.27
   6   8  -8    0.20    0.10
   6   8  -8    0.09    0.09
  -6   8   8    0.06    0.09
   6  -8  -8    0.38    0.12
  -6  -8   8    0.02    0.09
   6  -8  -8    0.11    0.10
   4  -8  -8    6.97    0.36
  -4  -8   8    6.83    0.32
   4   8  -8    6.32    0.33
   4  -8  -8    7.60    0.37
  -4   8   8    6.56    0.33
   4   8  -8    7.10    0.34
  -2   8   8    1.71    0.16
   2  -8  -8    2.06    0.20
   2   8  -8    2.00    0.17
   2   8  -8    1.91    0.18
   2  -8  -8    1.65    0.19
  -2  -8   8    2.25    0.19
   0   8   8    0.01    0.05
   0  -8  -8    0.05    0.11
   0   8  -8    0.19    0.10
   0  -8  -8    0.03    0.10
   0  -8   8    0.07    0.09
   0   8   8   -0.12    0.09
   0   8  -8    0.09    0.10
   2  -8   8    0.03    0.10
   2   8   8    0.00    0.10
  -2   8  -8   -0.04    0.10
   2   8   8    0.16    0.07
  -2  -8  -8    0.03    0.11
  -2   8  -8    0.10    0.11
   4   8   8    9.00    0.43
  -4  -8  -8    8.69    0.46
   4  -8   8    9.29    0.42
  -4   8  -8    8.79    0.44
   4   8   8    9.28    0.34
  -6   8  -8    6.85    0.41
  -6  -8  -8    7.34    0.43
   6   8   8    7.41    0.40
   6   8   8    7.27    0.32
  -8  -8  -8    0.23    0.17
   8   8   8    0.46    0.13
  -8   8  -8    0.14    0.16
 -10   8  -8    1.40    0.22
 -10  -8  -8    1.23    0.23
  10   8   8    0.91    0.17
  12   8   8    0.03    0.14
 -12  -8  -8    0.16    0.19
 -12   8  -8    0.05    0.18
  21   9  -8    0.25    0.17
  21   9  -8    0.12    0.15
  21  -9  -8   -0.20    0.14
  21  -9  -8    0.26    0.16
  19  -9  -8   -0.14    0.13
  19   9  -8    0.02    0.14
  19  -9  -8   -0.22    0.13
  19   9  -8   -0.01    0.14
  19  -9  -8    0.10    0.09
  17   9  -8    0.47    0.17
  17  -9  -8    0.78    0.19
  17  -9  -8    0.75    0.10
  17   9  -8    0.96    0.18
  17  -9  -8    0.75    0.17
  15   9  -8    0.42    0.15
  15  -9  -8    0.27    0.15
  15   9  -8   -0.01    0.12
 -15   9   8    0.41    0.16
  15  -9  -8    0.45    0.07
  13   9  -8   -0.28    0.11
  13   9  -8   -0.02    0.12
 -13   9   8    0.13    0.14
  13  -9  -8    0.14    0.14
 -11   9   8   16.49    0.67
  11   9  -8   17.26    0.68
 -11  -9   8   17.46    0.67
  11  -9  -8   17.09    0.70
   9   9  -8    0.58    0.14
   9   9  -8    0.98    0.16
   9  -9  -8    0.62    0.16
  -9   9   8    0.82    0.15
  -9  -9   8    0.72    0.15
   7  -9  -8    4.28    0.30
  -7   9   8    4.37    0.29
   7   9  -8    4.72    0.30
   7   9  -8    3.56    0.27
  -7  -9   8    3.94    0.27
  -5  -9   8    0.67    0.14
  -5   9   8    1.00    0.15
   5  -9  -8    0.89    0.16
   5  -9  -8    0.82    0.16
   5   9  -8    0.89    0.15
   5   9  -8    0.97    0.15
   3   9  -8    3.52    0.25
   3   9  -8    3.68    0.26
   3  -9  -8    3.39    0.27
   3  -9  -8    3.11    0.26
  -3   9   8    3.42    0.25
  -3  -9   8    3.33    0.24
  -1   9   8    1.28    0.17
  -1   9   8    1.38    0.09
  -1  -9   8    1.67    0.17
   1  -9  -8    1.09    0.18
   1   9  -8    1.41    0.17
   1   9  -8    1.51    0.17
   1  -9   8    0.33    0.12
  -1  -9  -8    0.50    0.16
   1   9   8    0.46    0.07
  -1   9  -8    0.37    0.13
   1   9   8    0.45    0.13
   3   9   8    0.17    0.12
  -3  -9  -8    0.12    0.13
   3   9   8   -0.07    0.07
  -3   9  -8   -0.03    0.13
   5   9   8    1.38    0.14
  -5  -9  -8    1.37    0.22
  -5   9  -8    1.43    0.22
   5   9   8    1.62    0.20
  -7  -9  -8    4.51    0.36
  -7   9  -8    4.93    0.35
   7   9   8    4.62    0.26
  -9   9  -8    0.04    0.15
   9   9   8    0.08    0.12
  -9  -9  -8    0.21    0.17
 -11   9  -8    0.36    0.20
 -11  -9  -8    0.69    0.23
  11   9   8    0.65    0.16
  20 -10  -8    0.64    0.20
  18  10  -8   -0.09    0.13
  18  10  -8    0.06    0.14
  18 -10  -8   -0.06    0.13
  18 -10  -8   -0.18    0.13
  16  10  -8    0.16    0.14
  16  10  -8    0.33    0.16
  16 -10  -8    0.65    0.18
 -14  10   8   -0.06    0.13
  14  10  -8    0.10    0.13
  14  10  -8   -0.14    0.11
  14 -10  -8    0.09    0.14
  12 -10  -8    5.18    0.36
  12  10  -8    5.46    0.35
 -12  10   8    5.66    0.36
  10  10  -8   18.84    0.75
  10 -10  -8   19.16    0.77
 -10  10   8   19.48    0.75
   8 -10  -8    0.14    0.15
  -8 -10   8    0.53    0.15
  -8  10   8    0.33    0.15
   8  10  -8    0.25    0.15
  -6 -10   8    7.97    0.39
   6  10  -8    8.13    0.41
   6 -10  -8    6.64    0.40
  -6  10   8    7.29    0.39
  -4 -10   8    0.98    0.15
   4 -10  -8    0.99    0.19
  -4  10   8    0.79    0.16
   4  10  -8    0.98    0.17
   2 -10  -8   -0.02    0.13
  -2 -10   8    0.08    0.11
  -2  10   8    0.20    0.12
   2  10  -8    0.19    0.12
   0  10  -8    1.21    0.18
   0  10   8    1.07    0.17
   0  10   8    1.24    0.10
   0 -10  -8    0.94    0.18
   2  10   8    3.72    0.19
   2  10   8    3.42    0.28
  -2 -10  -8    3.58    0.32
  -2  10  -8    3.70    0.30
  -4 -10  -8    3.83    0.34
   4  10   8    4.63    0.32
  -4  10  -8    4.38    0.33
   4  10   8    4.08    0.22
  -6  10  -8    0.50    0.18
   6  10   8    0.71    0.12
  -6 -10  -8    0.41    0.18
  -8 -10  -8    0.10    0.17
   8  10   8    0.03    0.10
  -8  10  -8    0.01    0.15
  10  10   8    0.27    0.13
 -10  10  -8    0.08    0.17
 -10 -10  -8   -0.09    0.16
  17 -11  -8    0.22    0.17
  17  11  -8    0.04    0.15
  17  11  -8   -0.09    0.13
  15  11  -8    1.00    0.21
  15 -11  -8    1.48    0.23
  15  11  -8    1.16    0.19
  13 -11  -8    2.48    0.26
  13  11  -8    2.07    0.24
  11 -11  -8    0.23    0.15
 -11  11   8    0.13    0.14
  11  11  -8    0.01    0.13
  -9  11   8    0.91    0.18
   9 -11  -8    0.83    0.19
   9  11  -8    0.52    0.16
   7 -11  -8    0.16    0.17
   7  11  -8    0.49    0.16
  -7  11   8    0.17    0.16
   5  11  -8    4.77    0.35
   5 -11  -8    4.60    0.35
  -5  11   8    4.37    0.33
   3  11  -8    0.49    0.16
   3 -11  -8    0.11    0.17
  -3  11   8    0.46    0.16
   1  11  -8    0.78    0.18
   1 -11  -8    0.94    0.20
  -1  11   8    0.83    0.18
   1  11   8    1.62    0.21
  -1 -11  -8    1.73    0.24
   1  11   8    1.96    0.13
  -1  11  -8    1.53    0.22
  -3  11  -8    0.02    0.13
   3  11   8    0.00    0.08
  -3 -11  -8   -0.11    0.14
  -5 -11  -8   -0.03    0.15
   5  11   8    0.09    0.09
  -5  11  -8    0.02    0.15
   7  11   8    0.59    0.13
  -7 -11  -8    0.28    0.19
  -7  11  -8    0.35    0.18
  -9  11  -8   -0.06    0.16
   9  11   8    0.08    0.12
  -9 -11  -8    0.07    0.17
  16 -12  -8    0.19    0.17
  16  12  -8    0.17    0.16
  16  12  -8    0.30    0.17
  14  12  -8    0.48    0.17
  14 -12  -8    0.16    0.17
  12 -12  -8    0.10    0.16
  12  12  -8    0.13    0.14
  10  12  -8   -0.04    0.13
  10 -12  -8    0.15    0.15
   8  12  -8    0.34    0.15
   8 -12  -8    0.69    0.19
   6  12  -8    0.92    0.20
   6 -12  -8    1.07    0.20
  -6  12   8    1.12    0.19
  -4  12   8    2.82    0.25
   4  12  -8    2.27    0.25
   4 -12  -8    2.69    0.28
   2  12  -8   -0.11    0.13
   2 -12  -8   -0.17    0.14
  -2  12   8   -0.04    0.12
   0 -12  -8    0.20    0.16
   0  12  -8    0.17    0.15
  -2  12  -8    2.85    0.28
  -2 -12  -8    2.78    0.30
  -4  12  -8    0.03    0.16
  -4 -12  -8    0.14    0.17
  -6  12  -8   -0.01    0.15
  -6 -12  -8   -0.02    0.17
  13  13  -8    1.11    0.21
  13 -13  -8    1.02    0.23
  11  13  -8    0.63    0.19
  11 -13  -8    0.44    0.19
   9 -13  -8    0.25    0.17
   9  13  -8    0.04    0.14
   7  13  -8    0.56    0.18
   7 -13  -8    0.72    0.19
   5  13  -8    1.18    0.21
   5 -13  -8    1.69    0.24
   3  13  -8    1.13    0.20
   3 -13  -8    0.47    0.19
   1 -13  -8    3.05    0.31
   1  13  -8    3.08    0.30
  -1 -13  -8    0.82    0.22
  -1  13  -8    0.99    0.21
  -3  13  -8    0.79    0.21
  -3 -13  -8    0.46    0.21
  -5  13  -8    0.49    0.19
  -5 -13  -8    0.26    0.19
  10 -14  -8    1.50    0.25
  10  14  -8    1.63    0.24
   8 -14  -8   -0.03    0.15
   8  14  -8   -0.01    0.16
   6  14  -8    0.18    0.16
   6 -14  -8   -0.13    0.14
   4  14  -8   -0.09    0.14
   4 -14  -8    0.00    0.16
   2  14  -8    0.30    0.17
   2 -14  -8    0.17    0.17
   0 -14  -8    0.72    0.21
   0  14  -8    0.35    0.18
  -2  14  -8    0.72    0.20
  -2 -14  -8    0.38    0.21
  24   0  -9   -0.08    0.14
  24   0  -9    0.19    0.15
  24   0  -9   -0.23    0.11
  22   0  -9    0.04    0.11
  22   0  -9   -0.07    0.12
  22   0  -9   -0.17    0.12
  20   0  -9    0.13    0.14
  20   0  -9   -0.09    0.12
  20   0  -9   -0.12    0.09
  18   0  -9    0.08    0.12
  18   0  -9    0.08    0.12
  18   0  -9    0.03    0.09
  18   0  -9    0.14    0.11
 -18   0   9    0.07    0.12
 -16   0   9    0.15    0.09
  16   0  -9    0.04    0.10
  16   0  -9    0.07    0.09
  16   0  -9    0.07    0.09
  16   0  -9    0.23    0.11
  14   0  -9   -0.03    0.07
 -14   0   9    0.00    0.07
  14   0  -9    0.02    0.06
  14   0  -9   -0.04    0.09
  14   0  -9   -0.04    0.07
  12   0  -9   -0.09    0.06
  12   0  -9    0.04    0.08
  12   0  -9   -0.11    0.05
  12   0  -9   -0.09    0.06
 -12   0   9   -0.07    0.05
  10   0  -9   -0.04    0.06
  10   0  -9    0.01    0.06
  10   0  -9    0.45    0.10
   8   0  -9   -0.05    0.03
   8   0  -9   -0.07    0.07
   8   0  -9   -0.04    0.04
   6   0  -9   -0.16    0.05
   4   0  -9   -0.04    0.06
   2   0  -9   -0.06    0.06
   2   0  -9    0.03    0.04
   2   0  -9   -0.03    0.04
   0   0  -9   -0.02    0.06
   0   0  -9    0.00    0.05
   0   0  -9    0.07    0.06
  -2   0  -9    0.12    0.07
   2   0   9    0.00    0.06
  -4   0  -9    0.09    0.08
   4   0   9   -0.10    0.07
  -4   0  -9    0.06    0.08
   6   0   9   -0.01    0.08
  -6   0  -9    0.04    0.09
  -6   0  -9    0.06    0.09
  -8   0  -9    0.04    0.12
   8   0   9    0.04    0.11
 -10   0  -9    0.01    0.14
 -12   0  -9    0.06    0.15
 -14   0  -9   -0.13    0.14
  25  -1  -9    0.55    0.19
  25  -1  -9    0.70    0.16
  25  -1  -9    0.68    0.18
  25   1  -9    0.70    0.17
  25   1  -9    0.84    0.20
  23  -1  -9    0.77    0.19
  23  -1  -9    0.78    0.17
  23   1  -9    0.93    0.20
  23   1  -9    0.91    0.17
  23   1  -9    0.87    0.18
  23  -1  -9    0.89    0.16
  21   1  -9    1.49    0.20
  21  -1  -9    1.43    0.17
  21   1  -9    1.56    0.21
  21  -1  -9    1.14    0.18
  21   1  -9    1.66    0.19
  21  -1  -9    1.50    0.21
 -19   1   9    0.25    0.14
  19   1  -9    0.10    0.11
  19  -1  -9    0.16    0.14
  19  -1  -9    0.42    0.14
  19  -1  -9    0.33    0.11
  19   1  -9    0.14    0.13
  19   1  -9    0.19    0.13
 -17   1   9    6.53    0.34
 -17  -1   9    6.53    0.34
  17   1  -9    6.24    0.34
  17  -1  -9    6.95    0.35
  17  -1  -9    6.72    0.31
  17   1  -9    7.14    0.37
  17  -1  -9    6.36    0.35
  17   1  -9    5.98    0.34
  17  -1  -9    6.92    0.37
  17   1  -9    6.76    0.32
 -15  -1   9    0.20    0.09
  15   1  -9    0.11    0.09
  15  -1  -9    0.37    0.09
  15   1  -9    0.25    0.11
  15   1  -9    0.25    0.10
  15  -1  -9    0.10    0.10
  15  -1  -9    0.17    0.11
 -15   1   9    0.37    0.10
  15   1  -9    0.09    0.09
  15  -1  -9    0.17    0.09
  13  -1  -9    1.26    0.12
  13  -1  -9    1.03    0.12
  13   1  -9    1.45    0.15
  13   1  -9    1.49    0.13
 -13  -1   9    1.40    0.13
  13  -1  -9    1.23    0.14
  13   1  -9    1.35    0.13
 -13   1   9    1.30    0.12
 -11   1   9    1.65    0.11
  11   1  -9    2.10    0.13
  11   1  -9    1.92    0.14
  11  -1  -9    1.80    0.14
 -11  -1   9    1.71    0.10
  11  -1  -9    1.80    0.12
  11  -1  -9    1.65    0.13
  11   1  -9    1.83    0.15
  11  -1  -9    1.63    0.15
  11   1  -9    2.10    0.17
  -9   1   9    0.10    0.05
   9  -1  -9    0.15    0.06
   9  -1  -9    0.15    0.08
   9   1  -9    0.00    0.04
   9   1  -9    0.03    0.07
   9   1  -9    0.01    0.05
   9  -1  -9    0.08    0.06
   7  -1  -9    5.46    0.20
  -7   1   9    5.74    0.21
   7  -1  -9    5.53    0.20
   7   1  -9    5.38    0.26
   7  -1  -9    5.49    0.26
   7   1  -9    5.42    0.19
   5   1  -9    0.94    0.10
   5  -1  -9    0.77    0.06
   5  -1  -9    0.93    0.07
   5  -1  -9    0.72    0.10
   3  -1  -9    5.59    0.22
   3  -1  -9    5.95    0.22
   3   1  -9    5.87    0.21
   3   1  -9    6.27    0.21
   3   1  -9    5.94    0.26
   3  -1  -9    6.04    0.26
   1   1  -9    2.44    0.14
   1  -1  -9    2.23    0.15
   1  -1  -9    2.45    0.14
   1   1  -9    2.52    0.16
   1  -1  -9    2.44    0.14
   1   1  -9    2.44    0.13
   1  -1   9    2.00    0.11
  -1   1  -9    1.69    0.14
  -1  -1  -9    1.89    0.13
   1   1   9    1.54    0.12
  -1   1  -9    2.12    0.15
  -1  -1  -9    1.74    0.15
  -1  -1  -9    2.34    0.15
  -3  -1  -9    2.58    0.19
  -3  -1  -9    2.34    0.14
   3  -1   9    2.42    0.16
  -3   1  -9    2.75    0.19
   3   1   9    2.51    0.17
   5  -1   9    1.76    0.15
  -5   1  -9    1.85    0.17
  -5  -1  -9    1.47    0.16
   5   1   9    1.64    0.15
  -5   1  -9    1.82    0.17
  -5  -1  -9    1.93    0.17
   7   1   9    1.64    0.17
  -7  -1  -9    1.90    0.20
  -7   1  -9    1.81    0.18
   7  -1   9    1.65    0.16
  -7  -1  -9    1.70    0.19
  -7   1  -9    1.85    0.19
  -9  -1  -9    4.24    0.31
  -9   1  -9    4.36    0.31
 -11   1  -9   -0.08    0.13
 -11  -1  -9    0.18    0.15
 -13  -1  -9    0.16    0.17
 -13   1  -9   -0.07    0.14
  24   2  -9    0.21    0.16
  24  -2  -9    0.02    0.15
  24   2  -9    0.23    0.16
  24  -2  -9    0.25    0.13
  24  -2  -9    0.30    0.18
  22  -2  -9    0.10    0.11
  22  -2  -9    0.28    0.15
  22   2  -9    0.26    0.15
  22   2  -9    0.21    0.14
[truncated: 175,389 more chars]
