# Supplementary material for: Crystal structure of 1′,1′′-dimethyl-4′-(4-cholorophen­yl)di­spiro­[11H-indeno[1,2-b]quinoxaline-11,2′-pyrrolidine-3′,3′′-piperidin]-4′′-one
Source: Acta Crystallogr E Crystallogr Commun. 2015 Jan 3;71(Pt 2):o68–9. doi: 10.1107/S2056989014027698 (PMC4384562; doi:10.1107/S2056989014027698)
Supplement: Supplementary file 2 [file e-71-00o68-Isup2.hkl]

#
# h,k,l, Fc-squared, Fo-squared, sigma(Fo-squared), status flag
#
data_I
_shelx_title ' KM7 in C2/c'
_shelx_refln_list_code          4
_shelx_F_calc_maximum      502.80
_exptl_crystal_F_000      2080.00
_reflns_d_resolution_high  0.8801

loop_
 _space_group_symop_operation_xyz
 'x, y, z'
 '-x, y, -z+1/2'
 'x+1/2, y+1/2, z'
 '-x+1/2, y+1/2, -z+1/2'
 '-x, -y, -z'
 'x, -y, z-1/2'
 '-x+1/2, -y+1/2, -z'
 'x+1/2, -y+1/2, z-1/2'

_cell_length_a    22.4220
_cell_length_b    14.3498
_cell_length_c    17.2811
_cell_angle_alpha  90.000
_cell_angle_beta  116.847
_cell_angle_gamma  90.000

_shelx_F_squared_multiplier     1.000

loop_
 _refln_index_h
 _refln_index_k
 _refln_index_l
 _refln_F_squared_calc
 _refln_F_squared_meas
 _refln_F_squared_sigma
 _refln_observed_status
   2   0   0      36245.79      22474.08       661.87 o
   4   0   0      23825.11      23762.60       281.20 o
   6   0   0       4733.24       3939.60        57.00 o
   8   0   0       2466.43       2329.39        52.34 o
  10   0   0       3162.77       3072.35        63.00 o
  12   0   0       1269.09       1301.19        72.98 o
  14   0   0         48.68         42.33        11.47 o
  16   0   0        668.35        723.82        44.34 o
  18   0   0       1471.45       1457.55        67.79 o
  20   0   0        183.66        199.64        36.54 o
  22   0   0          0.84        -24.53        27.67 o
   3   1   0      32746.35      32029.09       310.66 o
   5   1   0      14835.76      14473.25       142.75 o
   7   1   0       6623.20       6178.72        61.78 o
   9   1   0        195.58        159.21         7.77 o
  11   1   0         29.90         27.01         6.03 o
  13   1   0        307.51        260.05        14.00 o
  15   1   0        601.38        680.32        23.16 o
  17   1   0         53.14         29.08        12.24 o
  19   1   0        752.86        676.01        33.78 o
  21   1   0        245.87        256.46        27.31 o
   0   2   0        353.47        319.83         7.38 o
   2   2   0        819.07        736.16         9.58 o
   4   2   0      63414.76      61906.77       595.77 o
   6   2   0      20806.84      21137.38       196.86 o
   8   2   0       5820.36       5840.29        67.67 o
  10   2   0         70.46         38.86         6.42 o
  12   2   0       2402.32       2323.49        38.26 o
  14   2   0        795.66        812.38        24.88 o
  16   2   0          7.20        -10.86        10.86 o
  18   2   0        818.34        825.15        27.03 o
  20   2   0          1.51         -7.96        15.41 o
  22   2   0         63.24         57.27        19.26 o
   1   3   0      17979.41      17365.42       158.91 o
   3   3   0      49830.19      49776.93       448.01 o
   5   3   0      16847.51      16851.94       197.00 o
   7   3   0        354.84        393.75        18.23 o
   9   3   0        220.66        194.12        12.89 o
  11   3   0       1032.11       1111.79        26.60 o
  13   3   0       4561.17       4494.86        62.25 o
  15   3   0        287.83        289.46        14.56 o
  17   3   0        555.93        589.64        21.42 o
  19   3   0        288.26        293.62        21.34 o
  21   3   0         16.82         36.02        16.96 o
   0   4   0       2523.00       2439.22        37.58 o
   2   4   0       4235.20       4187.05        42.37 o
   4   4   0        828.43        832.23        13.42 o
   6   4   0      10434.94      11010.11       132.49 o
   8   4   0      19864.56      19741.43       261.20 o
  10   4   0        424.30        505.33        19.86 o
  12   4   0       1358.22       1300.97        35.86 o
  14   4   0          0.50        -10.09        10.09 o
  16   4   0        811.54        803.11        26.04 o
  18   4   0        125.80        106.87        15.13 o
  20   4   0        106.03        101.09        20.10 o
   1   5   0       3686.63       3841.42        43.04 o
   3   5   0       1965.78       2126.27        25.51 o
   5   5   0         75.69         68.27         6.44 o
   7   5   0        220.96        130.30        12.31 o
   9   5   0        471.55        333.46        15.44 o
  11   5   0       3648.14       3525.31        62.23 o
  13   5   0       1299.51       1440.82        37.18 o
  15   5   0        295.32        237.32        16.77 o
  17   5   0         87.25         81.58        15.21 o
  19   5   0        165.34        207.17        18.39 o
  21   5   0         51.06         33.59        19.21 o
   0   6   0       9689.83       9817.99       186.45 o
   2   6   0       2810.56       3219.43        39.94 o
   4   6   0       1253.43       1297.85        24.43 o
   6   6   0       1185.43       1236.02        27.92 o
   8   6   0        742.66        806.31        26.25 o
  10   6   0       3870.72       3824.21        65.73 o
  12   6   0         64.03         43.31        13.02 o
  14   6   0       1418.00       1465.90        39.98 o
  16   6   0        246.08        247.43        21.27 o
  18   6   0        239.42        242.93        19.71 o
  20   6   0          5.23         -9.17        18.03 o
   1   7   0       3073.09       3239.69        47.06 o
   3   7   0      12463.45      13454.45       182.82 o
   5   7   0       1015.05        951.97        24.58 o
   7   7   0        773.50        838.03        24.00 o
   9   7   0        187.59        186.70        14.53 o
  11   7   0        760.76        832.98        27.92 o
  13   7   0          0.08          9.90        14.66 o
  15   7   0       1071.94       1094.67        36.68 o
  17   7   0        601.92        642.31        30.32 o
  19   7   0          1.81          2.03        15.01 o
   0   8   0       6781.90       7546.36       177.46 o
   2   8   0        615.33        601.20        24.28 o
   4   8   0        121.21         87.60        10.60 o
   6   8   0        411.25        469.23        18.63 o
   8   8   0         54.54         51.09        11.84 o
  10   8   0          1.02         -2.73        11.26 o
  12   8   0       2877.24       2931.62        58.98 o
  14   8   0          0.11          1.14        15.97 o
  16   8   0         12.92         12.41        16.34 o
  18   8   0          2.41         -0.12        17.64 o
   1   9   0         92.76         51.06        13.53 o
   3   9   0       3935.52       4254.87        81.18 o
   5   9   0       1147.68       1215.77        31.25 o
   7   9   0        489.66        395.38        19.33 o
   9   9   0         49.21         53.92        13.36 o
  11   9   0        252.21        228.78        19.49 o
  13   9   0        104.46        136.62        22.27 o
  15   9   0         59.77         84.68        18.24 o
  17   9   0        279.43        264.81        27.40 o
   0  10   0          1.20          1.42        19.68 o
   2  10   0          4.70         -8.68        11.52 o
   4  10   0          4.42         -0.09        12.21 o
   6  10   0        764.23        701.87        28.85 o
   8  10   0       1019.87       1040.85        32.91 o
  10  10   0       1461.87       1473.68        40.41 o
  12  10   0        875.70       1045.79        35.92 o
  14  10   0        994.71       1032.78        37.16 o
  16  10   0        292.31        280.19        30.73 o
   1  11   0         23.69         52.03        14.69 o
   3  11   0        106.08        107.50        17.44 o
   5  11   0       1103.70       1048.42        31.76 o
   7  11   0        732.88        653.87        33.65 o
   9  11   0        657.71        654.25        27.52 o
  11  11   0        430.39        360.94        25.61 o
  13  11   0          9.48         25.81        16.45 o
  15  11   0          1.00         20.40        17.34 o
   0  12   0        194.58        246.91        33.22 o
   2  12   0         32.76         57.27        16.57 o
   4  12   0         51.63          7.62        16.20 o
   6  12   0         73.65         38.51        17.68 o
   8  12   0        151.46        195.07        19.51 o
  10  12   0        442.67        387.80        23.58 o
  12  12   0        123.63        110.88        18.92 o
  14  12   0         59.28         48.10        18.40 o
   1  13   0          0.36        -12.47        15.76 o
   3  13   0          7.22         -7.43        21.66 o
   5  13   0        116.57         95.36        26.11 o
   7  13   0          0.01         -0.16        18.33 o
   9  13   0        386.35        349.27        24.02 o
  11  13   0        173.36        221.51        22.23 o
  13  13   0         30.37         18.53        17.84 o
   0  14   0        672.41        526.10        59.05 o
   2  14   0        112.40        105.15        22.43 o
   4  14   0         71.38         51.97        20.42 o
   6  14   0        171.48        130.73        23.22 o
   8  14   0         17.33          3.19        19.97 o
  10  14   0          2.11          8.10        16.87 o
   1  15   0         66.08         93.08        23.00 o
   3  15   0          0.99        -18.67        18.67 o
   5  15   0          0.18        -19.04        19.04 o
   7  15   0        330.45        411.93        32.58 o
   0  16   0        111.92        181.52        37.80 o
   2  16   0         90.65         41.74        23.24 o
   4  16   0          1.09         -9.84        29.58 o
 -23   1   1          4.13         -5.49        16.63 o
 -21   1   1        240.60        245.83        21.13 o
 -19   1   1        185.99        173.89        15.80 o
 -17   1   1        388.11        378.38        19.85 o
 -15   1   1         83.31         62.37        11.21 o
 -13   1   1          1.27         -7.94         7.94 o
 -11   1   1         11.66          4.01         5.20 o
  -9   1   1       3200.42       3250.93        37.61 o
  -7   1   1       1142.85       1137.55        14.67 o
  -5   1   1       1147.12       1227.77        12.99 o
  -3   1   1       4610.44       4206.90        36.79 o
   1   1   1      10198.70       8116.50       332.74 o
   3   1   1      12576.04      12537.65       131.68 o
   5   1   1      47775.35      46302.96       446.79 o
   7   1   1       3599.67       3249.38        39.09 o
   9   1   1       2990.02       3084.83        50.47 o
  11   1   1        416.96        423.40        20.93 o
  13   1   1         26.25         18.21         8.87 o
  15   1   1         81.05         67.73        10.69 o
  17   1   1        806.36        800.73        35.94 o
  19   1   1        232.43        246.75        25.42 o
  21   1   1          0.74        -15.38        18.39 o
 -22   2   1         56.89         75.95        18.06 o
 -20   2   1        227.36        252.79        20.34 o
 -18   2   1         41.01         11.87        11.20 o
 -16   2   1         78.75        107.67        13.09 o
 -14   2   1         36.72         19.35         8.60 o
 -12   2   1         44.42         33.84         7.56 o
 -10   2   1         17.89         25.16         6.70 o
  -8   2   1       3170.43       3187.59        39.78 o
  -6   2   1      16864.84      17241.71       159.95 o
  -4   2   1      42798.77      41247.89       371.74 o
  -2   2   1      51929.86      49844.10       449.36 o
   0   2   1        346.49        279.35         5.91 o
   2   2   1          3.13         -2.28         2.28 o
   4   2   1     231903.73     218401.47      2104.32 o
   6   2   1       6001.47       5839.84        63.51 o
   8   2   1       9380.64       9058.61       115.44 o
  10   2   1          7.64         17.33        30.18 o
  12   2   1       4151.96       4070.12        58.74 o
  14   2   1        161.77        141.46        13.90 o
  16   2   1         24.38          7.91        12.99 o
  18   2   1        604.75        572.70        29.83 o
  20   2   1        135.81        163.71        25.21 o
 -21   3   1        364.56        380.45        26.53 o
 -19   3   1        102.74         97.25        14.50 o
 -17   3   1         12.02          8.86        10.55 o
 -15   3   1        399.50        382.40        16.18 o
 -13   3   1        518.70        479.14        16.68 o
 -11   3   1       4358.82       4028.70        58.84 o
  -9   3   1        961.90       1163.92        24.51 o
  -7   3   1      12836.44      13552.41       161.23 o
  -5   3   1      17478.09      16571.80       153.09 o
  -3   3   1     109599.58     107032.01       962.09 o
  -1   3   1       6136.10       6295.92        63.78 o
   1   3   1       8920.84       8742.70        81.99 o
   3   3   1       5378.77       5260.15        55.29 o
   5   3   1        741.63        668.09        14.07 o
   7   3   1      32577.61      34544.99       414.35 o
   9   3   1       2544.05       2313.73        38.39 o
  11   3   1       2122.90       2226.87        38.90 o
  13   3   1         93.85         84.77         9.09 o
  15   3   1        799.97        767.14        20.43 o
  17   3   1        834.55        815.84        24.38 o
  19   3   1         55.65         47.87        16.84 o
  21   3   1         65.02         48.98        17.79 o
 -22   4   1          2.34         10.95        18.59 o
 -20   4   1        388.34        445.25        21.88 o
 -18   4   1         92.79        115.75        16.15 o
 -16   4   1        611.86        563.21        21.45 o
 -14   4   1         61.52         49.46        10.96 o
 -12   4   1       1726.09       1773.40        39.00 o
 -10   4   1       1240.35       1210.92        28.81 o
  -8   4   1         97.34         80.29        10.52 o
  -6   4   1       2962.26       3106.05        36.85 o
  -4   4   1       1481.96       1261.61        16.90 o
  -2   4   1        275.69        307.73         9.26 o
   0   4   1       1175.46       1225.63        19.03 o
   2   4   1       3149.23       2959.89        31.63 o
   4   4   1       2845.25       3000.44        52.43 o
   6   4   1      22539.71      22703.08       252.20 o
   8   4   1        198.06        204.38        13.17 o
  10   4   1       2101.20       2003.17        40.90 o
  12   4   1       3217.44       3113.23        66.50 o
  14   4   1        222.68        185.04        14.50 o
  16   4   1          6.01         -6.98        14.67 o
  18   4   1        445.58        440.89        26.41 o
  20   4   1          3.39        -13.81        17.05 o
 -21   5   1          1.27         -4.42        16.54 o
 -19   5   1         33.38         18.46        13.54 o
 -17   5   1        251.44        273.54        22.80 o
 -15   5   1        840.25        916.79        27.46 o
 -13   5   1        111.55        110.07        18.88 o
 -11   5   1        584.24        639.18        23.01 o
  -9   5   1       2193.90       2253.80        42.31 o
  -7   5   1      19042.07      19213.07       232.79 o
  -5   5   1       3092.26       3322.70        41.21 o
  -3   5   1        806.10        817.05        14.06 o
  -1   5   1       2619.36       2713.07        30.05 o
   1   5   1       1218.78       1136.20        17.47 o
   3   5   1         12.43         17.65         4.40 o
   5   5   1        237.31        208.02        10.43 o
   7   5   1        450.08        498.22        23.00 o
   9   5   1       3889.05       3761.03        63.12 o
  11   5   1       5230.49       5438.94        87.33 o
  13   5   1       2061.12       2016.13        45.52 o
  15   5   1          7.20        -15.33        15.33 o
  17   5   1        646.00        615.63        25.11 o
  19   5   1        253.10        263.73        29.08 o
 -20   6   1         79.99         85.09        16.51 o
 -18   6   1         19.37         16.70        14.16 o
 -16   6   1         63.23        100.35        18.02 o
 -14   6   1         46.74         27.54        13.71 o
 -12   6   1        216.67        155.16        15.06 o
 -10   6   1        173.33        208.79        14.09 o
  -8   6   1        130.90        171.48        12.40 o
  -6   6   1        853.94        991.38        24.58 o
  -4   6   1       6047.81       6789.12        89.00 o
  -2   6   1        263.12        290.68        11.34 o
   0   6   1        394.98        429.76        11.01 o
   2   6   1       8112.18       8741.66       108.46 o
   4   6   1       3126.57       3756.22        49.35 o
   6   6   1          0.07          5.20         8.12 o
   8   6   1        965.15       1021.87        27.38 o
  10   6   1       1258.75       1253.26        33.12 o
  12   6   1        404.30        367.52        20.79 o
  14   6   1        423.64        390.78        26.28 o
  16   6   1       1834.79       1743.06        46.56 o
  18   6   1         81.40         80.60        16.21 o
  20   6   1        368.70        372.65        28.24 o
 -21   7   1          3.84         33.21        21.75 o
 -19   7   1          0.01         11.41        14.99 o
 -17   7   1        781.86        786.29        32.34 o
 -15   7   1        838.38        856.03        32.39 o
 -13   7   1        866.21        890.72        30.32 o
 -11   7   1       2285.65       2249.05        46.51 o
  -9   7   1        170.05        184.02        15.94 o
  -7   7   1       1301.62       1246.39        29.80 o
  -5   7   1        576.42        617.89        19.92 o
  -3   7   1       1458.00       1402.37        29.61 o
  -1   7   1       1850.76       1830.15        36.68 o
   1   7   1        596.09        534.64        16.29 o
   3   7   1        105.11        111.09         9.96 o
   5   7   1       5323.08       5306.52        81.42 o
   7   7   1        257.49        295.38        15.82 o
   9   7   1          2.19        -10.60        10.60 o
  11   7   1        258.87        246.90        17.99 o
  13   7   1       2515.12       2488.08        53.72 o
  15   7   1        527.46        470.07        25.89 o
  17   7   1         19.64          3.28        16.58 o
  19   7   1        254.63        215.18        24.08 o
 -20   8   1          4.64         -1.02        15.94 o
 -18   8   1        282.91        309.64        24.58 o
 -16   8   1        167.54        171.98        20.56 o
 -14   8   1        111.08         78.24        17.05 o
 -12   8   1        369.29        309.55        20.10 o
 -10   8   1        347.60        321.92        18.58 o
  -8   8   1         35.11         40.44        11.13 o
  -6   8   1        687.02        746.58        23.23 o
  -4   8   1        206.85        201.19        12.78 o
  -2   8   1        714.05        863.89        22.63 o
   0   8   1        593.17        658.48        20.15 o
   2   8   1       2308.12       2382.12        45.97 o
   4   8   1       1510.21       1315.23        30.54 o
   6   8   1        422.11        401.09        17.85 o
   8   8   1       1007.51       1047.35        31.82 o
  10   8   1         21.45          8.15        12.28 o
  12   8   1       2886.04       3095.32        61.91 o
  14   8   1          5.94         35.14        16.45 o
  16   8   1        233.39        253.51        23.19 o
  18   8   1        465.42        518.86        30.32 o
 -19   9   1        107.59        182.48        23.07 o
 -17   9   1         53.38         48.67        17.75 o
 -15   9   1        701.83        684.04        31.00 o
 -13   9   1       2158.43       2128.35        50.43 o
 -11   9   1       1805.96       1813.44        44.08 o
  -9   9   1          0.10          6.64        11.44 o
  -7   9   1        473.87        415.45        19.23 o
  -5   9   1        232.85        219.79        14.83 o
  -3   9   1       3625.84       3421.63        68.88 o
  -1   9   1       2094.62       2278.16        51.67 o
   1   9   1       1519.44       1522.98        40.28 o
   3   9   1       1338.66       1384.96        32.56 o
   5   9   1        514.29        656.76        23.41 o
   7   9   1       1650.48       1573.20        37.60 o
   9   9   1         49.84         25.00        13.37 o
  11   9   1         66.00         25.67        18.31 o
  13   9   1       1445.05       1430.17        41.87 o
  15   9   1        278.91        267.33        23.16 o
  17   9   1        218.71        223.74        23.72 o
 -18  10   1         15.39         27.15        18.74 o
 -16  10   1        248.64        239.02        22.64 o
 -14  10   1          0.06          7.92        15.61 o
 -12  10   1         75.46         48.01        16.73 o
 -10  10   1         92.41        125.31        17.28 o
  -8  10   1       1452.26       1440.23        37.21 o
  -6  10   1        712.26        754.95        26.40 o
  -4  10   1        211.26        200.86        18.39 o
  -2  10   1        149.12        125.34        15.92 o
   0  10   1         66.06         53.49        14.11 o
   2  10   1          5.57         -1.98        11.87 o
   4  10   1        408.85        402.24        19.31 o
   6  10   1        117.69        177.69        20.23 o
   8  10   1        139.48        174.67        16.94 o
  10  10   1        237.51        245.02        19.87 o
  12  10   1         75.43         60.67        16.86 o
  14  10   1        101.20         80.33        18.84 o
  16  10   1         39.15         47.62        18.71 o
 -17  11   1         17.22         10.39        18.36 o
 -15  11   1          8.24        -12.71        15.66 o
 -13  11   1        365.00        325.20        23.84 o
 -11  11   1        193.62        176.02        19.55 o
  -9  11   1       1330.29       1381.83        39.67 o
  -7  11   1          2.56          4.79        13.57 o
  -5  11   1          0.70          1.53        14.42 o
  -3  11   1        114.26        124.75        24.86 o
  -1  11   1         82.43         75.70        15.34 o
   1  11   1          5.30        -11.74        11.74 o
   3  11   1          5.67          6.17        13.45 o
   5  11   1        132.11        162.60        16.51 o
   7  11   1         14.84         11.22        13.08 o
   9  11   1        311.74        293.42        21.41 o
  11  11   1          1.94         30.06        15.51 o
  13  11   1        366.18        401.58        33.27 o
  15  11   1        185.43        215.54        23.25 o
 -14  12   1          1.21          0.92        16.38 o
 -12  12   1          0.14          4.71        15.36 o
 -10  12   1          8.65        -14.59        14.59 o
  -8  12   1        834.68        805.67        31.03 o
  -6  12   1        519.43        525.02        30.05 o
  -4  12   1          0.84         10.68        15.34 o
  -2  12   1         71.04         35.76        17.40 o
   0  12   1          8.05          0.98        14.25 o
   2  12   1          1.16         -3.71        15.04 o
   4  12   1         14.64          4.48        15.92 o
   6  12   1         14.54        -12.75        12.75 o
   8  12   1          4.00        -11.30        13.37 o
  10  12   1        420.40        425.36        24.86 o
  12  12   1         49.92         59.20        18.00 o
  14  12   1         17.20         16.32        17.59 o
 -13  13   1          4.10         15.93        17.24 o
 -11  13   1          5.46         11.97        15.93 o
  -9  13   1         54.30         30.97        16.15 o
  -7  13   1       1259.86       1246.16        46.67 o
  -5  13   1       2049.82       2072.36        59.66 o
  -3  13   1        428.99        499.84        31.61 o
  -1  13   1          0.43        -16.83        16.83 o
   1  13   1        505.33        488.97        29.75 o
   3  13   1        375.25        360.35        26.74 o
   5  13   1         92.51         98.42        20.91 o
   7  13   1         15.68         -4.93        17.22 o
   9  13   1          2.16        -14.78        14.78 o
  11  13   1         37.36         69.97        18.18 o
  13  13   1         60.77         31.99        49.21 o
 -12  14   1          8.79        -20.59        20.59 o
 -10  14   1          1.36         -5.79        15.78 o
  -8  14   1         86.94         36.89        20.86 o
  -6  14   1         16.11         20.44        19.63 o
  -4  14   1          5.90         30.70        19.50 o
  -2  14   1         40.57         16.07        18.63 o
   0  14   1         28.16         57.23        20.59 o
   2  14   1         52.85         77.29        21.50 o
   4  14   1          9.15         35.40        19.13 o
   6  14   1          0.27         -5.31        18.25 o
   8  14   1         39.83         40.40        17.19 o
  10  14   1         24.19         32.95        18.24 o
  -9  15   1         11.88         -5.98        21.31 o
  -7  15   1          5.37          5.96        21.10 o
  -5  15   1          0.90         10.16        20.16 o
  -3  15   1        118.63        125.32        23.97 o
  -1  15   1        145.94        223.14        26.13 o
   1  15   1          8.31         10.05        19.23 o
   3  15   1         12.80         32.36        20.27 o
   5  15   1          1.27         14.33        19.91 o
   7  15   1         34.61         29.27        21.62 o
  -4  16   1         23.61          5.57        21.52 o
  -2  16   1         37.49         13.94        22.38 o
   0  16   1         61.96         31.87        41.59 o
   2  16   1          1.90        -11.85        24.50 o
 -22   0   2        108.03         49.11        23.08 o
 -20   0   2         11.18         -6.07        18.44 o
 -18   0   2         22.45         22.44        14.45 o
 -16   0   2         36.42         35.01        28.29 o
 -14   0   2       3470.63       3373.32        73.07 o
 -12   0   2       5209.85       5382.92       104.57 o
 -10   0   2       5988.64       5931.31        96.32 o
  -8   0   2       3420.11       3375.00        72.10 o
  -6   0   2         13.68         20.32         3.22 o
  -4   0   2      11145.83       9964.73       108.09 o
  -2   0   2      59933.28      49036.36      1906.99 o
   0   0   2      78556.85      68344.77      1630.10 o
   2   0   2         77.19         76.34         3.94 o
   4   0   2     252806.84     237431.16      3882.40 o
   6   0   2       3402.63       3481.53       107.88 o
   8   0   2         12.10         -7.50         8.93 o
  10   0   2       1597.10       1583.10        55.59 o
  12   0   2        826.51        850.90        42.60 o
  14   0   2          6.02        -17.40        17.40 o
  16   0   2        494.69        514.82        40.02 o
  18   0   2        678.65        618.67        46.98 o
  20   0   2          0.02        -25.84        26.10 o
 -23   1   2        225.42        239.53        19.63 o
 -21   1   2         26.98         37.50        16.01 o
 -19   1   2        247.41        222.44        16.14 o
 -17   1   2        565.53        561.35        20.60 o
 -15   1   2       1378.88       1359.19        26.53 o
 -13   1   2        744.41        697.25        17.64 o
 -11   1   2        844.63        790.62        16.06 o
  -9   1   2       4519.12       4115.24        45.82 o
  -7   1   2        241.92        262.75         8.02 o
  -5   1   2      11523.24      11101.09        90.05 o
  -3   1   2      40899.59      39017.11       319.06 o
  -1   1   2      16424.37      15140.05       249.01 o
   1   1   2      84547.72      80315.26       954.75 o
   3   1   2       3562.70       3232.57        37.83 o
   5   1   2       2706.92       2450.28        34.53 o
   7   1   2      11968.97      11594.28       146.15 o
   9   1   2        638.63        710.95        18.43 o
  11   1   2        195.78        199.08        11.02 o
  13   1   2        373.07        335.78        26.61 o
  15   1   2         16.77        -12.74        14.42 o
  17   1   2        293.00        311.54        25.47 o
  19   1   2          5.02        -19.69        19.69 o
  21   1   2        242.79        221.46        28.51 o
 -22   2   2         29.25         45.65        16.11 o
 -20   2   2        161.71        136.61        14.90 o
 -18   2   2        231.18        232.63        15.16 o
 -16   2   2         50.16         44.78        10.14 o
 -14   2   2        314.02        327.01        14.15 o
 -12   2   2        844.79        869.30        19.97 o
 -10   2   2        800.05        915.33        16.91 o
  -8   2   2       6929.84       7040.16        79.11 o
  -6   2   2       4370.17       3976.86        37.03 o
  -4   2   2      23847.83      22206.94       202.51 o
  -2   2   2       1209.50       1217.51        14.57 o
   0   2   2      15714.72      15188.83       168.99 o
   2   2   2        553.63        514.77        10.00 o
   4   2   2      90774.63      88899.52       853.88 o
   6   2   2      16113.00      16278.32       200.06 o
   8   2   2       1102.81       1082.48        24.09 o
  10   2   2        471.55        436.81        42.64 o
  12   2   2         61.99         90.62        10.64 o
  14   2   2        541.34        473.26        19.60 o
  16   2   2        179.77        128.04        20.47 o
  18   2   2        388.19        365.68        31.17 o
  20   2   2         13.24          5.65        17.77 o
 -23   3   2         60.13         27.88        27.23 o
 -21   3   2          4.28         -3.35        12.58 o
 -19   3   2        173.88        157.06        16.14 o
 -17   3   2        310.75        317.07        17.55 o
 -15   3   2         33.64         25.52        10.64 o
 -13   3   2        297.80        303.89        14.56 o
 -11   3   2        308.67        327.58        13.55 o
  -9   3   2       5052.09       4867.55        90.38 o
  -7   3   2        135.06        136.66         7.56 o
  -5   3   2         90.48        111.34         4.75 o
  -3   3   2      24756.50      23534.46       214.09 o
  -1   3   2       2728.25       2671.67        27.29 o
   1   3   2       1260.54       1182.68        15.65 o
   3   3   2       2201.71       1990.55        40.89 o
   5   3   2       9040.90       9131.45       116.18 o
   7   3   2      13888.28      13291.66       154.77 o
   9   3   2      14007.61      13252.03       166.78 o
  11   3   2          2.74         -9.35         9.35 o
  13   3   2       1788.73       1678.33        34.99 o
  15   3   2       2569.29       2567.54        47.66 o
  17   3   2        112.91        118.19        19.50 o
  19   3   2         64.30         62.29        17.27 o
  21   3   2         17.31        -39.37        44.29 o
 -22   4   2          3.98          2.66        17.60 o
 -20   4   2        177.82        197.95        18.32 o
 -18   4   2         21.36         22.72        12.82 o
 -16   4   2        220.22        195.10        15.22 o
 -14   4   2         15.29         12.47        12.13 o
 -12   4   2       1363.86       1412.99        32.95 o
 -10   4   2        597.30        489.68        16.63 o
  -8   4   2       1415.44       1256.02        21.85 o
  -6   4   2      18238.45      18065.15       202.29 o
  -4   4   2        577.99        560.75        10.50 o
  -2   4   2       1128.96       1313.06        16.08 o
   0   4   2       4048.86       3830.80        38.80 o
   2   4   2        122.29        128.41         5.59 o
   4   4   2       4935.59       4921.54        60.93 o
   6   4   2         16.55         80.05        13.85 o
   8   4   2      19734.29      18687.13       284.80 o
  10   4   2        339.96        379.20        16.69 o
  12   4   2       7705.92       7547.84       113.54 o
  14   4   2         96.27        109.80        13.51 o
  16   4   2        562.95        523.83        21.78 o
  18   4   2        286.13        269.68        32.87 o
  20   4   2         53.60         43.82        19.94 o
 -21   5   2          2.51         -3.89        14.30 o
 -19   5   2        237.51        261.18        18.68 o
 -17   5   2        195.11        249.59        17.60 o
 -15   5   2        586.27        517.71        20.48 o
 -13   5   2        128.95         97.85        13.02 o
 -11   5   2       1752.12       1546.06        46.84 o
  -9   5   2       6601.01       7008.84        93.72 o
  -7   5   2       1159.19       1283.67        23.82 o
  -5   5   2         59.44         64.49         8.35 o
  -3   5   2       1646.36       1773.20        27.94 o
  -1   5   2        824.59        850.46        18.95 o
   1   5   2        573.46        639.50        12.23 o
   3   5   2        681.72        697.18        15.39 o
   5   5   2       1727.06       1947.89        30.79 o
   7   5   2       7370.68       7455.58       107.95 o
   9   5   2        778.63        853.17        27.25 o
  11   5   2        267.15        217.98        17.41 o
  13   5   2        439.95        488.75        23.58 o
  15   5   2       1136.07       1127.81        42.48 o
  17   5   2        270.30        281.11        23.44 o
  19   5   2          2.15         41.85        19.30 o
 -22   6   2         73.48         81.36        20.44 o
 -20   6   2         42.89         37.60        14.66 o
 -18   6   2          0.55         39.52        14.07 o
 -16   6   2       2057.49       2109.79        43.81 o
 -14   6   2          2.22         24.20        12.78 o
 -12   6   2        932.84        831.20        27.85 o
 -10   6   2        106.71         80.86        11.41 o
  -8   6   2        868.52        910.51        24.91 o
  -6   6   2       2203.36       2190.49        40.16 o
  -4   6   2         77.91         60.05         6.80 o
  -2   6   2       1349.28       1272.01        20.11 o
   0   6   2       3060.78       3028.64        37.53 o
   2   6   2         10.06         -4.61         4.61 o
   4   6   2       5172.82       5056.06        69.84 o
   6   6   2         80.55        105.10        11.26 o
   8   6   2       1491.15       1491.23        34.04 o
  10   6   2       7007.92       6583.44       101.93 o
  12   6   2       3104.95       3110.06        60.59 o
  14   6   2         24.96         18.83        15.94 o
  16   6   2        623.36        746.69        32.03 o
  18   6   2        669.44        646.11        32.10 o
 -21   7   2          7.07         -7.65        15.16 o
 -19   7   2         21.92         -0.41        14.31 o
 -17   7   2        181.49        164.38        17.21 o
 -15   7   2         86.60         95.14        21.57 o
 -13   7   2         11.84         35.22        12.97 o
 -11   7   2         56.99         34.27        11.79 o
  -9   7   2        715.83        720.28        27.38 o
  -7   7   2       1397.67       1398.29        31.45 o
  -5   7   2       5105.02       5549.04        99.31 o
  -3   7   2        365.50        427.02        17.42 o
  -1   7   2       2135.26       2241.05        36.06 o
   1   7   2       7972.54       8798.47       102.62 o
   3   7   2       1105.08       1172.73        22.73 o
   5   7   2         20.80         21.81         8.80 o
   7   7   2        542.22        642.19        22.11 o
   9   7   2        165.43        164.12        14.98 o
  11   7   2        964.20        968.26        32.41 o
  13   7   2          0.56         20.34        18.14 o
  15   7   2        216.50        206.71        21.15 o
  17   7   2        240.32        236.98        23.19 o
  19   7   2         30.21         81.68        21.27 o
 -20   8   2          3.06        -10.31        15.10 o
 -18   8   2         14.95         10.47        16.67 o
 -16   8   2         11.65         25.04        15.56 o
 -14   8   2       1116.68       1191.03        36.85 o
 -12   8   2        788.92        759.44        29.22 o
 -10   8   2         14.08         29.07        11.90 o
  -8   8   2       1623.75       1808.30        38.89 o
  -6   8   2        142.85        137.10        11.90 o
  -4   8   2        343.22        320.32        18.74 o
  -2   8   2        959.88        949.94        23.45 o
   0   8   2       1705.64       1729.92        34.41 o
   2   8   2         17.65         31.50         7.09 o
   4   8   2        122.86        130.03        11.77 o
   6   8   2        357.58        391.65        17.67 o
   8   8   2          7.35         -4.18        10.54 o
  10   8   2       1252.33       1336.52        36.39 o
  12   8   2         20.51         17.28        15.41 o
  14   8   2         37.36         49.80        17.05 o
  16   8   2        431.87        402.76        26.41 o
  18   8   2         94.01        102.13        21.69 o
 -19   9   2         78.11         84.62        22.60 o
 -17   9   2          1.36         -6.89        15.70 o
 -15   9   2         59.12         31.49        16.34 o
 -13   9   2        632.30        623.41        27.36 o
 -11   9   2        290.93        260.38        19.48 o
  -9   9   2       1215.77       1392.06        35.94 o
  -7   9   2       1925.88       1833.21        40.18 o
  -5   9   2       1291.87       1353.56        38.71 o
  -3   9   2        105.12        122.56        11.21 o
  -1   9   2       1579.13       1642.40        34.76 o
   1   9   2       2176.10       2412.94        54.43 o
   3   9   2        628.18        597.56        20.97 o
   5   9   2        852.85        963.99        27.87 o
   7   9   2       3076.82       3392.74        62.17 o
   9   9   2        193.85        188.45        19.05 o
  11   9   2         10.99          4.25        13.84 o
  13   9   2        772.60        735.68        30.71 o
  15   9   2          1.81          1.69        16.90 o
  17   9   2         86.75         80.12        20.81 o
 -18  10   2         12.35         11.45        17.83 o
 -16  10   2          0.17        -13.56        27.68 o
 -14  10   2        180.42        165.83        19.63 o
 -12  10   2         41.85         31.09        15.78 o
 -10  10   2       1762.04       1713.42        43.56 o
  -8  10   2       3435.75       3716.72        67.65 o
  -6  10   2         24.33          8.50        11.26 o
  -4  10   2          3.17         11.41        13.37 o
  -2  10   2          2.18         -0.33        11.96 o
   0  10   2          8.26         -4.91        11.74 o
   2  10   2       1129.35       1217.84        38.14 o
   4  10   2         48.82         71.12        13.51 o
   6  10   2       3724.84       3541.86        64.62 o
   8  10   2          0.34         15.30        13.84 o
  10  10   2        418.11        314.36        21.35 o
  12  10   2        100.10         60.30        16.73 o
  14  10   2         91.44        123.65        19.67 o
  16  10   2         16.05          9.37        18.06 o
 -17  11   2         53.32         88.66        20.60 o
 -15  11   2         24.77         25.20        16.82 o
 -13  11   2        349.84        315.40        23.09 o
 -11  11   2        220.78        237.73        20.64 o
  -9  11   2        227.95        202.45        19.37 o
  -7  11   2         82.89        137.97        17.05 o
  -5  11   2        961.61       1013.17        37.20 o
  -3  11   2        351.72        337.03        22.73 o
  -1  11   2         50.11         86.53        16.57 o
   1  11   2        135.79        193.29        25.61 o
   3  11   2         14.50        -13.19        13.19 o
   5  11   2        459.64        466.94        22.63 o
   7  11   2          0.33         -6.73        13.11 o
   9  11   2        476.75        486.81        24.66 o
  11  11   2        243.59        239.27        21.15 o
  13  11   2         35.64         49.08        17.17 o
  15  11   2          0.00        -16.27        19.01 o
 -16  12   2         27.68         -6.96        19.01 o
 -14  12   2         14.56         11.08        15.87 o
 -12  12   2          0.39         -7.11        15.17 o
 -10  12   2         44.76         43.14        16.43 o
  -8  12   2         17.09          5.11        15.37 o
  -6  12   2        138.25        174.18        22.09 o
  -4  12   2          0.34         -3.84        14.92 o
  -2  12   2         60.75         69.19        21.66 o
   0  12   2          0.06          2.36        15.34 o
   2  12   2         22.53        -17.40        17.40 o
   4  12   2         46.98         64.01        18.67 o
   6  12   2        167.64        155.60        17.78 o
   8  12   2         45.50         63.12        16.22 o
  10  12   2        224.91        224.47        20.75 o
  12  12   2        136.13        192.49        21.57 o
 -13  13   2          0.25          1.89        16.22 o
 -11  13   2          3.69         -1.42        15.57 o
  -9  13   2         31.10         -7.79        18.39 o
  -7  13   2        392.15        321.23        27.58 o
  -5  13   2       1609.90       1652.11        52.88 o
  -3  13   2         97.42         69.34        20.27 o
  -1  13   2         67.75        120.17        20.47 o
   1  13   2         28.36         52.42        19.20 o
   3  13   2         53.09         25.55        17.99 o
   5  13   2          0.51        -16.47        16.83 o
   7  13   2        224.16        160.03        18.70 o
   9  13   2         20.09        -14.23        14.23 o
  11  13   2         24.88         29.08        17.72 o
 -12  14   2         46.73         22.05        20.40 o
 -10  14   2        121.41        127.86        24.18 o
  -8  14   2         56.48         52.58        26.99 o
  -6  14   2         75.20         11.07        24.50 o
  -4  14   2         94.32        100.66        22.43 o
  -2  14   2        815.28        728.91        37.17 o
   0  14   2        227.77        280.44        26.39 o
   2  14   2         28.37         72.81        28.48 o
   4  14   2         40.46         -2.33        17.81 o
   6  14   2         32.67         16.66        19.35 o
   8  14   2         43.26         29.62        17.04 o
  10  14   2         65.54         85.95        29.83 o
  -9  15   2         61.84         76.53        26.42 o
  -7  15   2          2.73         11.76        20.88 o
  -5  15   2        229.66        204.11        26.43 o
  -3  15   2         17.71         -7.77        19.18 o
  -1  15   2         25.47          5.10        19.91 o
   1  15   2        172.35        136.95        24.48 o
   3  15   2         55.72         34.47        21.05 o
   5  15   2         72.73         25.22        24.90 o
   7  15   2        189.07        195.76        31.58 o
  -4  16   2         15.14         24.87        25.49 o
  -2  16   2        152.61        189.34        31.41 o
   0  16   2         46.80         44.90        26.82 o
   2  16   2          0.80         11.03        25.49 o
 -23   1   3         20.21          9.41        14.14 o
 -21   1   3         47.50         32.56        11.46 o
 -19   1   3         21.37         27.49        10.30 o
 -17   1   3        364.08        430.31        20.86 o
 -15   1   3          6.39         16.87         8.25 o
 -13   1   3        164.86        181.03        10.07 o
 -11   1   3          9.41         25.76         5.05 o
  -9   1   3       1207.38       1151.40        16.70 o
  -7   1   3       6127.75       5778.27        49.24 o
  -5   1   3      19938.84      18380.51       145.35 o
  -3   1   3       3397.39       3197.17        25.07 o
  -1   1   3       8284.57       8192.68        86.48 o
   1   1   3      76405.18      74547.54       758.45 o
   3   1   3        639.73        760.90        11.90 o
   5   1   3       3420.37       3518.76        49.88 o
   7   1   3        240.73        265.03        11.87 o
   9   1   3       1190.83       1189.28        30.31 o
  11   1   3         84.43         86.90        14.42 o
  13   1   3        380.83        372.79        22.73 o
  15   1   3         56.80         24.23        15.92 o
  17   1   3        304.49        252.60        25.47 o
  19   1   3        184.79        172.59        24.28 o
 -22   2   3        183.41        190.98        15.44 o
 -20   2   3        193.29        164.17        15.31 o
 -18   2   3          7.58         -5.89        10.36 o
 -16   2   3        808.56        873.14        23.45 o
 -14   2   3        117.29        108.08        10.49 o
 -12   2   3       5467.79       5663.77        67.70 o
 -10   2   3        780.31        835.82        16.62 o
  -8   2   3       1582.68       1624.68        27.31 o
  -6   2   3        655.04        598.97        10.44 o
  -4   2   3       7797.33       7453.82        66.24 o
  -2   2   3      18630.89      17814.51       213.45 o
   0   2   3        741.11        635.33        12.51 o
   2   2   3       7402.03       7264.19        74.18 o
   4   2   3       4154.05       4297.61        60.15 o
   6   2   3       4628.72       4603.38        68.93 o
   8   2   3      15652.24      15182.32       190.68 o
  10   2   3          4.89         -1.04        11.64 o
  12   2   3        627.11        547.98        21.62 o
  14   2   3         19.88         -7.17        14.25 o
  16   2   3        102.02        102.69        19.68 o
  18   2   3        603.84        590.34        33.61 o
  20   2   3         27.75          7.18        21.18 o
 -23   3   3          0.83         -1.34        17.28 o
 -21   3   3         40.42         20.10        13.42 o
 -19   3   3          2.23        -11.35        11.35 o
 -17   3   3        286.91        314.31        17.21 o
 -15   3   3         74.02         67.33        10.85 o
 -13   3   3       2398.59       2639.35        50.91 o
 -11   3   3       1830.02       1947.41        29.93 o
  -9   3   3       1738.40       2094.33        29.90 o
  -7   3   3        181.97        141.93        12.15 o
  -5   3   3      16085.73      15965.39       147.30 o
  -3   3   3      12626.38      12545.79       130.46 o
  -1   3   3        540.47        346.73         6.83 o
   1   3   3       1356.67       1364.47        19.01 o
   3   3   3       6472.25       6527.50        84.37 o
   5   3   3       2235.35       2044.24        31.21 o
   7   3   3        348.58        330.19        16.82 o
   9   3   3       1359.07       1282.00        25.97 o
  11   3   3       2293.43       2449.49        50.35 o
  13   3   3         32.76         50.61        10.46 o
  15   3   3         10.94          8.07        15.31 o
  17   3   3        844.44        921.17        36.49 o
  19   3   3         29.26          8.41        18.20 o
 -22   4   3          5.05         -3.01        13.58 o
 -20   4   3          6.39         -0.68        12.84 o
 -18   4   3        593.88        642.57        25.12 o
 -16   4   3         46.80         25.31        10.96 o
 -14   4   3        170.89        186.50        13.01 o
 -12   4   3        642.83        670.15        20.64 o
 -10   4   3         39.73         13.88        13.02 o
  -8   4   3       3048.45       3428.24        46.66 o
  -6   4   3       8867.28       9069.18       110.03 o
  -4   4   3      18946.99      18375.97       188.74 o
  -2   4   3       3613.82       3555.84        39.22 o
   0   4   3       1858.33       1935.74        25.01 o
   2   4   3       1008.84        914.24        16.58 o
   4   4   3       3451.66       3440.14        54.65 o
   6   4   3        428.34        351.96        13.70 o
   8   4   3       2468.98       2301.09        45.55 o
  10   4   3        989.28       1023.61        34.09 o
  12   4   3        136.13         92.83        15.61 o
  14   4   3       1778.51       1787.11        42.55 o
  16   4   3         61.71        106.73        19.69 o
  18   4   3         16.15         10.16        17.54 o
 -23   5   3          0.67        -10.80        19.77 o
 -21   5   3         19.56          6.06        14.31 o
 -19   5   3          8.68         -6.63        11.83 o
 -17   5   3       1389.14       1443.95        35.35 o
 -15   5   3        755.31        766.82        29.10 o
 -13   5   3        253.63        297.80        24.35 o
 -11   5   3         90.68         96.01        11.28 o
  -9   5   3      11905.09      12030.55       151.25 o
  -7   5   3        892.55        916.32        19.56 o
  -5   5   3          1.66          1.80         5.26 o
  -3   5   3        267.89        247.56         7.19 o
  -1   5   3         60.47         52.18         3.98 o
   1   5   3      10989.66      10698.20       122.60 o
   3   5   3       3464.51       3588.96        47.48 o
   5   5   3        129.74        205.90        11.00 o
   7   5   3        383.55        383.13        15.24 o
   9   5   3       3685.55       3586.59        62.21 o
  11   5   3         85.74         67.39        14.13 o
  13   5   3       4786.15       4537.93        79.90 o
  15   5   3          3.76         21.09        16.04 o
  17   5   3        576.98        537.17        30.83 o
  19   5   3        110.58         72.50        23.50 o
 -22   6   3          1.67         -5.88        16.42 o
 -20   6   3        336.49        290.35        20.12 o
 -18   6   3        663.78        749.00        42.88 o
 -16   6   3       1862.02       1907.28        40.79 o
 -14   6   3        146.14        192.97        16.90 o
 -12   6   3        188.39        192.37        15.06 o
 -10   6   3         29.82         15.55         9.10 o
  -8   6   3        764.37        884.60        23.85 o
  -6   6   3       3737.20       4015.39        53.57 o
  -4   6   3        115.43         79.98         8.18 o
  -2   6   3         45.74         66.42         6.05 o
   0   6   3       2783.09       2868.64        35.85 o
   2   6   3       2849.14       3115.21        49.66 o
   4   6   3       1644.40       1628.72        30.12 o
   6   6   3        544.43        626.69        19.59 o
   8   6   3        987.12       1098.78        29.57 o
  10   6   3       1872.26       1840.13        41.84 o
  12   6   3        832.04        798.02        30.87 o
  14   6   3        289.35        324.11        26.89 o
  16   6   3        597.20        484.16        27.66 o
  18   6   3          6.78         24.31        18.98 o
 -21   7   3          0.02         -3.22        15.71 o
 -19   7   3          0.04          2.71        13.73 o
 -17   7   3        399.90        400.08        21.61 o
 -15   7   3         14.08        -12.37        13.57 o
 -13   7   3        491.21        519.46        22.89 o
 -11   7   3        146.71        151.17        13.77 o
  -9   7   3          7.61          6.97         9.10 o
  -7   7   3        701.39        635.41        22.74 o
  -5   7   3        205.85        208.56        11.47 o
  -3   7   3        448.24        409.55        12.83 o
  -1   7   3         70.22         40.92         6.45 o
   1   7   3       1277.43       1285.50        25.57 o
   3   7   3        741.00        861.01        21.01 o
   5   7   3       5273.05       5003.12        78.29 o
   7   7   3        245.50        243.59        15.50 o
   9   7   3        712.06        752.58        28.82 o
  11   7   3        508.95        495.14        24.50 o
  13   7   3        891.86        848.94        32.69 o
  15   7   3         56.92         88.24        18.67 o
  17   7   3         18.69         19.56        18.10 o
 -20   8   3        228.79        199.08        19.76 o
 -18   8   3        364.66        338.39        28.60 o
 -16   8   3        145.07        130.94        25.15 o
 -14   8   3        703.92        715.31        29.32 o
 -12   8   3       1283.37       1280.90        35.68 o
 -10   8   3        434.26        528.31        29.84 o
  -8   8   3        878.19        857.94        25.83 o
  -6   8   3        278.84        286.46        15.25 o
  -4   8   3        112.22        182.64        10.01 o
  -2   8   3       4325.51       4560.11        64.61 o
   0   8   3        701.12        657.16        18.21 o
   2   8   3        215.00        259.01        12.51 o
   4   8   3        122.08        119.48        12.93 o
   6   8   3          1.34         -8.94         8.94 o
   8   8   3        663.44        555.83        27.24 o
  10   8   3        111.63         80.92        15.18 o
  12   8   3         24.77         26.49        15.18 o
  14   8   3        125.70         95.68        19.47 o
  16   8   3         30.20         24.13        18.18 o
 -19   9   3         15.86         13.08        16.12 o
 -17   9   3         51.23         11.10        16.58 o
 -15   9   3         20.10          8.63        15.13 o
 -13   9   3        110.75         72.22        16.52 o
 -11   9   3        777.88        762.37        28.81 o
  -9   9   3          0.01        -10.05        11.26 o
  -7   9   3       1203.32       1118.72        30.91 o
  -5   9   3          2.18          1.64         7.43 o
  -3   9   3       1568.90       1469.89        31.46 o
  -1   9   3         90.13         94.87         9.94 o
   1   9   3        378.98        309.38        14.88 o
   3   9   3        306.75        374.28        17.22 o
   5   9   3         64.53         60.82        11.63 o
   7   9   3        525.44        510.37        22.65 o
   9   9   3          9.13         -8.52        12.89 o
  11   9   3         95.00         69.31        21.20 o
  13   9   3         16.30         -5.99        15.41 o
  15   9   3         29.87         30.47        17.96 o
 -18  10   3        496.80        480.58        31.41 o
 -16  10   3        266.16        249.27        22.87 o
 -14  10   3         18.39          3.56        15.17 o
 -12  10   3         15.03        -10.13        14.05 o
 -10  10   3       1486.81       1489.68        39.86 o
  -8  10   3        498.58        448.95        21.78 o
  -6  10   3          9.20         -6.28         9.70 o
  -4  10   3       2302.27       2181.20        42.98 o
  -2  10   3        181.37        182.24        13.06 o
   0  10   3         97.83         79.92        10.41 o
   2  10   3        132.64        108.76        12.41 o
   4  10   3        329.91        360.86        20.01 o
   6  10   3        510.34        563.39        24.02 o
   8  10   3          1.45         -5.04        13.07 o
  10  10   3         25.41         13.99        14.53 o
  12  10   3          0.57         18.78        16.00 o
  14  10   3          1.36          8.31        16.94 o
 -17  11   3         60.85         66.38        21.44 o
 -15  11   3         49.66         33.56        17.50 o
 -13  11   3         25.20         35.91        15.84 o
 -11  11   3        342.06        342.68        22.34 o
  -9  11   3       1175.59       1045.52        38.89 o
  -7  11   3         20.66         26.88        16.89 o
  -5  11   3        147.16        120.94        18.39 o
  -3  11   3        148.81        141.90        14.68 o
  -1  11   3        231.80        200.56        19.63 o
   1  11   3         56.65        104.01        17.51 o
   3  11   3        460.45        420.76        22.64 o
   5  11   3          3.06         -1.54        12.51 o
   7  11   3       1160.53       1103.31        34.74 o
   9  11   3          0.06          2.59        14.11 o
  11  11   3        640.74        634.46        28.81 o
  13  11   3          5.47         -6.07        18.23 o
 -16  12   3        122.00        157.58        24.25 o
 -14  12   3        102.24        110.07        24.79 o
 -12  12   3        528.92        588.06        28.68 o
 -10  12   3          4.68          2.57        14.84 o
  -8  12   3        668.80        595.92        31.66 o
  -6  12   3         25.13         34.72        18.74 o
  -4  12   3       1543.02       1569.41        53.74 o
  -2  12   3         92.84        110.77        19.30 o
   0  12   3          3.46        -15.34        15.34 o
   2  12   3        162.46         98.70        19.04 o
   4  12   3         77.82         42.68        16.25 o
   6  12   3          0.02         -3.36        13.56 o
   8  12   3         66.30         48.82        15.97 o
  10  12   3        494.65        572.16        28.12 o
  12  12   3          1.80          7.58        18.54 o
 -13  13   3         12.02          3.36        20.95 o
 -11  13   3        857.84        807.61        36.23 o
  -9  13   3          6.00          7.66        19.04 o
  -7  13   3        450.11        465.94        30.05 o
  -5  13   3         31.75         36.47        19.52 o
  -3  13   3        198.43        196.22        23.57 o
  -1  13   3       1989.76       2015.28        58.10 o
   1  13   3        333.51        418.47        28.26 o
   3  13   3          0.00        -19.46        19.46 o
   5  13   3          7.48         -9.61        13.49 o
   7  13   3          5.29         20.08        15.26 o
   9  13   3          0.24          8.35        17.09 o
  11  13   3         19.71        -17.15        22.04 o
 -12  14   3          0.02         -4.83        18.69 o
 -10  14   3        203.56        226.48        55.65 o
  -8  14   3          7.87          4.45        19.91 o
  -6  14   3        133.80         43.86        20.74 o
  -4  14   3          4.24         -7.38        19.17 o
  -2  14   3        250.66        235.05        26.34 o
   0  14   3         49.74         62.18        21.46 o
   2  14   3        174.62        177.49        30.19 o
   4  14   3          5.55        -10.19        18.48 o
   6  14   3          4.27        -20.80        20.80 o
   8  14   3         95.09         79.92        20.63 o
  -9  15   3         18.92        -20.18        23.17 o
  -7  15   3         29.45         13.78        23.17 o
  -5  15   3         22.00          8.74        23.65 o
  -3  15   3        357.27        400.17        52.98 o
  -1  15   3        977.10       1045.52        53.46 o
   1  15   3        134.09        114.43        27.44 o
   3  15   3         24.65         48.84        24.60 o
   5  15   3          4.36        -22.04        22.04 o
  -2  16   3          3.45          6.72        25.07 o
   0  16   3         14.60         27.87        25.49 o
 -24   0   4          8.93         21.67        26.59 o
 -22   0   4         51.25         56.88        15.82 o
 -20   0   4         19.92          4.11        14.13 o
 -18   0   4        554.95        554.72        24.71 o
 -16   0   4       2412.76       2296.76        50.01 o
 -14   0   4        339.93        363.63        18.33 o
 -12   0   4         44.03         50.38         8.64 o
 -10   0   4       1235.06       1143.60        23.60 o
  -8   0   4       3158.55       3127.20        46.79 o
  -6   0   4      37105.72      36201.42       414.92 o
  -4   0   4         10.05          1.90         2.19 o
  -2   0   4       9852.95       8804.28       180.94 o
   0   0   4      21751.64      21608.28       255.67 o
   2   0   4       3364.78       3022.74        42.79 o
   4   0   4          7.30          1.71         3.93 o
   6   0   4         15.82          2.20         9.92 o
   8   0   4         12.16        -11.42        12.25 o
  10   0   4       1521.45       1643.29        60.01 o
  12   0   4          9.41         -4.92        17.40 o
  14   0   4         79.82         57.82        35.68 o
  16   0   4        123.10        104.57        29.58 o
  18   0   4          4.43         -5.64        45.52 o
 -23   1   4          0.15         -0.03        11.97 o
 -21   1   4          0.01         -8.30        10.86 o
 -19   1   4        809.16        828.99        21.06 o
 -17   1   4       1080.89       1123.85        22.90 o
 -15   1   4        673.75        632.61        19.92 o
 -13   1   4          0.29         -1.60         5.89 o
 -11   1   4       5358.04       5625.23        55.43 o
  -9   1   4        446.10        396.81         9.21 o
  -7   1   4       3125.38       3108.45        29.36 o
  -5   1   4      19669.93      18736.41       148.02 o
  -3   1   4      10617.01       9588.49        81.40 o
  -1   1   4      12057.66      11849.25       109.88 o
   1   1   4       2732.08       2619.66        29.99 o
   3   1   4        880.48        812.89        12.99 o
   5   1   4      18670.41      18932.68       211.77 o
   7   1   4        114.05         58.57         9.90 o
   9   1   4       2371.39       2234.87        45.08 o
  11   1   4         95.90         77.83        14.96 o
  13   1   4          5.02         -8.43        13.11 o
  15   1   4        138.61        139.72        20.59 o
  17   1   4        182.90        168.56        23.39 o
  19   1   4         25.82         55.33        32.15 o
 -24   2   4          1.39        -13.79        19.53 o
 -22   2   4         18.70          0.50        13.60 o
 -20   2   4        567.87        597.69        20.49 o
 -18   2   4         66.53         55.49        10.61 o
 -16   2   4        273.16        244.57        14.16 o
 -14   2   4         30.63         12.39         9.03 o
 -12   2   4        870.19        961.27        18.37 o
 -10   2   4      10961.79      11319.78       107.77 o
  -8   2   4        731.59        827.31        12.40 o
  -6   2   4      17116.22      16001.55       139.02 o
  -4   2   4       9012.97       8770.68        73.68 o
  -2   2   4      32495.32      30960.32       318.41 o
   0   2   4        413.55        338.18         7.99 o
   2   2   4      14857.96      14600.21       194.10 o
   4   2   4       2414.06       2510.55        34.21 o
   6   2   4      10374.92      10587.85       135.10 o
   8   2   4      15805.67      16027.56       201.56 o
  10   2   4       4422.81       4451.60        83.95 o
  12   2   4        703.06        714.70        30.94 o
  14   2   4          0.94        -11.37        22.02 o
  16   2   4        135.15        167.69        22.68 o
  18   2   4        119.28        107.86        22.75 o
 -23   3   4         43.80         46.46        15.45 o
 -21   3   4         48.06         42.04        12.88 o
 -19   3   4        744.20        710.42        25.21 o
 -17   3   4         15.05          1.30        10.61 o
 -15   3   4        228.06        267.25        14.70 o
 -13   3   4       4441.75       4798.84        63.99 o
 -11   3   4       1509.56       1527.12        30.49 o
  -9   3   4        577.25        548.83        26.85 o
  -7   3   4       7526.27       7744.97        90.23 o
  -5   3   4       4488.64       4676.81        48.23 o
  -3   3   4       2081.21       1998.97        24.78 o
  -1   3   4          9.35         13.48         3.38 o
   1   3   4        224.65        190.56         9.37 o
   3   3   4        341.58        323.75        12.68 o
   5   3   4       2126.71       2377.84        35.99 o
   7   3   4      10558.18      11065.75       132.05 o
   9   3   4          2.62         -4.03        10.52 o
  11   3   4       2657.75       2542.33        52.56 o
  13   3   4       2894.46       2779.50        48.94 o
  15   3   4        785.08        707.22        30.36 o
  17   3   4          0.06         -5.05        16.92 o
  19   3   4        287.38        319.77        37.72 o
 -22   4   4         24.42         24.07        14.71 o
 -20   4   4         34.66         21.39        13.39 o
 -18   4   4        656.27        614.23        23.82 o
 -16   4   4        207.84        162.71        13.88 o
 -14   4   4        514.64        494.85        29.53 o
 -12   4   4        335.16        338.90        17.47 o
 -10   4   4       2523.88       2589.26        37.04 o
  -8   4   4      39142.36      40317.03       440.17 o
  -6   4   4         48.31         87.19         6.56 o
  -4   4   4       7811.88       7813.50        90.50 o
  -2   4   4        126.62         91.78         5.82 o
   0   4   4       1868.85       1826.25        28.61 o
   2   4   4       1154.69       1228.46        24.94 o
   4   4   4       9320.75       9713.79       124.38 o
   6   4   4       1402.40       1335.53        28.25 o
   8   4   4       2304.44       2268.85        45.50 o
  10   4   4        841.59        871.64        22.20 o
  12   4   4       2049.05       1843.53        45.73 o
  14   4   4          1.18         -7.02        11.46 o
  16   4   4       1137.37       1112.74        40.21 o
  18   4   4         12.17         -7.76        25.61 o
 -23   5   4         48.59         31.45        17.77 o
 -21   5   4         17.67         10.29        13.75 o
 -19   5   4        104.49        101.15        15.72 o
 -17   5   4          8.03         -5.75        11.68 o
 -15   5   4       1789.15       1902.47        38.54 o
 -13   5   4         51.15          9.30         9.19 o
 -11   5   4         25.25         33.99         8.79 o
  -9   5   4       3283.20       4197.99        56.60 o
  -7   5   4       5968.15       6019.09        74.44 o
  -5   5   4      15664.78      15686.79       176.59 o
  -3   5   4        146.49        222.80         9.92 o
  -1   5   4      12398.89      12640.46       142.76 o
   1   5   4       3642.44       3784.03        48.57 o
   3   5   4       4892.15       4563.10        58.37 o
   5   5   4       1319.51       1393.17        28.77 o
   7   5   4        680.13        684.60        23.95 o
   9   5   4          1.35          6.83        16.69 o
  11   5   4       5594.27       5384.86       102.39 o
  13   5   4        905.48        969.99        39.64 o
  15   5   4        872.27        789.95        32.51 o
  17   5   4        131.33        153.41        21.38 o
 -22   6   4        571.23        683.56        31.50 o
 -20   6   4         73.69         71.60        15.66 o
 -18   6   4         16.40         10.23        13.26 o
 -16   6   4        191.31        221.43        22.37 o
 -14   6   4       1919.87       1932.25        43.42 o
 -12   6   4         13.64          6.89        10.17 o
 -10   6   4        125.15        135.78        11.47 o
  -8   6   4        214.74        195.52        11.97 o
  -6   6   4        360.69        371.66        12.73 o
  -4   6   4       6541.76       6736.04        90.85 o
  -2   6   4         13.47         12.63         7.15 o
   0   6   4        214.26        239.00         9.39 o
   2   6   4       8333.67       8422.91       106.37 o
   4   6   4        844.07        888.03        20.31 o
   6   6   4          1.88         -7.40         7.40 o
   8   6   4         39.78         64.35        11.90 o
  10   6   4        331.21        289.92        19.52 o
  12   6   4          2.94          9.16        14.88 o
  14   6   4        192.67        161.26        20.00 o
  16   6   4        922.09        952.91        37.18 o
  18   6   4        397.24        323.47        36.15 o
 -21   7   4          5.48         16.80        16.28 o
 -19   7   4          0.03         -0.76        13.88 o
 -17   7   4        302.18        309.89        19.48 o
 -15   7   4        393.93        390.46        34.86 o
 -13   7   4         69.10        122.80        29.75 o
 -11   7   4        147.74        136.43        13.51 o
  -9   7   4       2401.57       2420.60        51.72 o
  -7   7   4         43.69         24.16         8.05 o
  -5   7   4       4074.08       4154.95        58.07 o
  -3   7   4         19.80         18.65         5.26 o
  -1   7   4       2928.17       3249.57        58.50 o
   1   7   4       2105.24       2367.40        36.71 o
   3   7   4       3391.20       3494.92        52.94 o
   5   7   4         15.57         24.34         8.33 o
   7   7   4         63.51         50.93        11.10 o
   9   7   4       1630.40       1567.32        38.36 o
  11   7   4         14.32         28.36        14.66 o
  13   7   4         43.53         51.11        16.87 o
  15   7   4         75.06         44.36        17.77 o
  17   7   4        637.73        647.63        36.71 o
 -20   8   4          1.09          1.61        15.75 o
 -18   8   4        123.82        138.09        17.68 o
 -16   8   4        976.17        944.48        34.54 o
 -14   8   4       1092.86       1146.73        35.36 o
 -12   8   4       4052.46       4349.56        75.27 o
 -10   8   4         50.61         88.40        13.09 o
  -8   8   4         36.60         16.72         9.28 o
  -6   8   4         85.55        119.53        12.24 o
  -4   8   4        329.04        460.33        14.17 o
  -2   8   4        894.06        949.19        21.05 o
   0   8   4       1330.74       1359.40        27.27 o
   2   8   4       2385.19       2313.86        39.71 o
   4   8   4        887.73        912.74        25.84 o
   6   8   4        983.00        987.26        27.83 o
   8   8   4          0.04        -11.44        11.44 o
  10   8   4        764.80        813.67        30.48 o
  12   8   4          2.56         20.08        15.13 o
  14   8   4        111.87         94.13        18.80 o
  16   8   4         55.41         53.87        23.08 o
 -19   9   4         29.97         24.34        17.58 o
 -17   9   4         13.61         -3.22        15.26 o
 -15   9   4        399.50        398.24        24.18 o
 -13   9   4         27.80         17.84        14.53 o
 -11   9   4        610.70        572.89        24.36 o
  -9   9   4         17.38          8.98        11.21 o
  -7   9   4        136.55        138.18        15.92 o
  -5   9   4        626.99        663.59        19.69 o
  -3   9   4       1785.47       1898.83        34.32 o
  -1   9   4          5.51          3.30         7.12 o
   1   9   4        143.26        148.29        12.54 o
   3   9   4       2116.34       2208.52        43.52 o
   5   9   4        181.20        229.36        16.01 o
   7   9   4       1303.86       1245.93        34.54 o
   9   9   4         32.00         15.76        13.84 o
  11   9   4        404.35        354.33        22.70 o
  13   9   4        173.63        244.99        22.48 o
  15   9   4         39.74         25.30        19.42 o
 -18  10   4         57.12         88.93        21.62 o
 -16  10   4         51.87         48.19        16.92 o
 -14  10   4        201.37        233.96        20.79 o
 -12  10   4          9.09        -12.39        15.02 o
 -10  10   4        291.26        232.47        18.75 o
  -8  10   4        267.15        252.30        18.54 o
  -6  10   4         72.70         52.17        10.54 o
  -4  10   4       2562.22       2803.20        50.66 o
  -2  10   4         55.39         45.83        14.85 o
   0  10   4        470.87        449.93        23.33 o
   2  10   4        148.18        173.79        14.28 o
   4  10   4        975.46        914.95        35.64 o
   6  10   4       1072.32       1144.85        33.62 o
   8  10   4        411.26        421.14        30.96 o
  10  10   4         63.41         20.78        14.49 o
  12  10   4        165.24        122.23        21.13 o
  14  10   4          0.26         21.76        19.83 o
 -17  11   4         14.31         -3.07        18.67 o
 -15  11   4        290.77        365.78        24.78 o
 -13  11   4         75.98         66.85        17.05 o
 -11  11   4        203.66        197.81        21.26 o
  -9  11   4        988.57        955.94        42.69 o
  -7  11   4        805.02        914.20        27.77 o
  -5  11   4        122.56        183.56        13.92 o
  -3  11   4        176.86        146.98        12.65 o
  -1  11   4          4.11         -9.25         9.25 o
   1  11   4       1831.40       1773.40        49.51 o
   3  11   4        393.60        412.94        20.79 o
   5  11   4         59.61         72.75        15.18 o
   7  11   4         50.79         35.73        15.06 o
   9  11   4        153.18        215.67        32.07 o
  11  11   4          0.00        -16.59        16.59 o
  13  11   4         88.37         72.04        20.49 o
 -16  12   4          9.43         34.95        19.93 o
 -14  12   4          5.64          0.63        18.48 o
 -12  12   4         58.67         52.19        17.52 o
 -10  12   4         27.01         -9.77        16.96 o
  -8  12   4         12.90         29.61        18.82 o
  -6  12   4       3726.02       3466.92        78.42 o
  -4  12   4       1696.03       1827.17        53.16 o
  -2  12   4          4.95        -25.42        26.16 o
   0  12   4        373.34        368.97        26.61 o
   2  12   4        346.30        402.92        27.02 o
   4  12   4        296.68        302.69        20.33 o
   6  12   4         80.25        108.85        17.04 o
   8  12   4        260.26        232.63        20.61 o
  10  12   4         24.30          5.93        17.89 o
  12  12   4          5.88         -3.46        18.83 o
 -15  13   4         63.38         69.27        22.28 o
 -13  13   4         15.59         -7.78        18.92 o
 -11  13   4         22.13         53.84        23.17 o
  -9  13   4         28.54         41.10        19.63 o
  -7  13   4         45.38         47.34        21.66 o
  -5  13   4        410.17        368.51        28.59 o
  -3  13   4          0.20         23.41        19.30 o
  -1  13   4        769.23       1003.72        41.75 o
   1  13   4         39.21         24.82        18.92 o
   3  13   4         80.30         40.70        20.07 o
   5  13   4        162.07        114.12        17.41 o
   7  13   4          9.24         22.53        16.41 o
   9  13   4         13.23         56.59        19.53 o
 -12  14   4        521.34        515.40        40.71 o
 -10  14   4        170.76        197.56        30.76 o
  -8  14   4        215.39        285.24        33.60 o
  -6  14   4         47.46         18.11        21.75 o
  -4  14   4         26.60         -1.62        27.64 o
  -2  14   4          0.51         14.16        21.21 o
   0  14   4         51.74         45.61        23.57 o
   2  14   4          2.40         -6.31        20.71 o
   4  14   4          3.96         18.72        22.64 o
   6  14   4         18.26         -8.15        17.89 o
   8  14   4         24.56          6.29        25.93 o
  -9  15   4        123.23        101.65        28.73 o
  -7  15   4        163.46        107.99        27.44 o
  -5  15   4        119.74        187.87        30.28 o
  -3  15   4         16.06         -7.04        23.70 o
  -1  15   4          8.53         18.63        24.23 o
   1  15   4        119.21         85.03        27.44 o
   3  15   4        116.89        114.03        29.19 o
   5  15   4         14.29         40.61        29.29 o
 -23   1   5          8.17         -8.78        12.58 o
 -21   1   5         12.60         -3.62        10.58 o
 -19   1   5        260.96        289.09        16.29 o
 -17   1   5         34.61         44.87         8.72 o
 -15   1   5       4824.34       4861.62        54.31 o
 -13   1   5       6425.55       6444.57        63.78 o
 -11   1   5       4396.18       4496.84        47.74 o
  -9   1   5       5691.26       5626.80        56.07 o
  -7   1   5        781.22        668.20        11.31 o
  -5   1   5       2070.72       1902.70        18.17 o
  -3   1   5       7121.35       6839.11       102.72 o
  -1   1   5       5585.00       5418.67        51.74 o
   1   1   5        262.16        289.24         7.05 o
   3   1   5      11364.91      11623.37       122.64 o
   5   1   5       2411.54       2447.99        34.61 o
   7   1   5          1.01          3.79         7.97 o
   9   1   5         42.90         51.82        10.26 o
  11   1   5       1702.53       1682.84        45.18 o
  13   1   5        709.08        711.19        31.66 o
  15   1   5        631.42        613.26        32.58 o
  17   1   5        174.52        177.61        29.19 o
 -24   2   5        123.38        143.45        18.83 o
 -22   2   5        699.77        689.46        24.61 o
 -20   2   5         92.23         51.44        12.19 o
 -18   2   5         49.10         36.72        10.28 o
 -16   2   5       1137.43       1069.48        22.27 o
 -14   2   5       1220.82       1179.29        20.56 o
 -12   2   5       4579.96       5222.02        55.39 o
 -10   2   5         11.68         12.17         5.09 o
  -8   2   5       1307.76       1372.19        18.85 o
  -6   2   5       3892.57       4085.31        36.52 o
  -4   2   5         94.17        123.50         3.91 o
  -2   2   5      15866.66      16128.81       178.80 o
   0   2   5        949.46       1019.48        14.65 o
   2   2   5      13631.39      14005.83       156.15 o
   4   2   5      11340.55      11962.10       136.72 o
   6   2   5        107.31         85.99         8.98 o
   8   2   5        323.76        323.04        15.40 o
  10   2   5        256.08        262.63        19.68 o
  12   2   5        151.52        169.49        21.94 o
  14   2   5        985.40        959.36        38.62 o
  16   2   5          0.01        -19.08        19.08 o
  18   2   5          2.49         -7.31        28.67 o
 -23   3   5        130.48        132.57        18.28 o
 -21   3   5        181.23        193.99        15.92 o
 -19   3   5          8.74          3.86        10.36 o
 -17   3   5        595.39        605.06        19.48 o
 -15   3   5          5.13         -2.60         9.18 o
 -13   3   5       2553.41       2775.65        36.59 o
 -11   3   5        262.29        258.21        11.29 o
  -9   3   5       4513.70       4520.35        49.72 o
  -7   3   5       3013.54       3233.88        38.07 o
  -5   3   5       4158.41       3910.94        51.03 o
  -3   3   5        506.18        424.32        12.84 o
  -1   3   5       1528.45       1434.72        24.18 o
   1   3   5         30.78          9.08         4.15 o
   3   3   5       1532.94       1699.35        26.96 o
   5   3   5        385.17        528.28        15.93 o
   7   3   5       4022.78       4068.11        54.84 o
   9   3   5       1702.01       1772.29        40.01 o
  11   3   5        228.35        239.49        20.53 o
  13   3   5         12.29          5.93        14.66 o
  15   3   5        217.15        169.90        20.87 o
  17   3   5         94.76         69.53        26.75 o
 -24   4   5         21.35         24.35        16.34 o
 -22   4   5         10.04        -12.97        12.97 o
 -20   4   5          6.52        -10.92        10.99 o
 -18   4   5         42.21          6.48        11.44 o
 -16   4   5        640.71        657.58        27.14 o
 -14   4   5        343.08        338.07        14.49 o
 -12   4   5          2.66        -10.29        10.29 o
 -10   4   5        258.20        169.00        14.53 o
  -8   4   5        288.97        347.15        12.09 o
  -6   4   5       2542.32       2327.77        31.04 o
  -4   4   5       2023.03       2096.29        36.40 o
  -2   4   5         71.43        103.39         8.11 o
   0   4   5      12759.11      13254.35       178.47 o
   2   4   5       6691.39       6766.06        88.55 o
   4   4   5        266.64        283.30        12.32 o
   6   4   5       5079.23       4822.84        70.30 o
   8   4   5          4.87          5.37         9.63 o
  10   4   5        187.54        234.25        18.24 o
  12   4   5       1907.57       1797.27        45.72 o
  14   4   5       1646.37       1589.51        45.51 o
  16   4   5          2.91         -2.36        19.63 o
  18   4   5        297.09        314.55        46.30 o
 -23   5   5        204.23        192.20        24.88 o
 -21   5   5        114.15        103.72        17.12 o
 -19   5   5        694.68        679.87        25.84 o
 -17   5   5          9.11         -2.05        11.10 o
 -15   5   5        495.87        515.67        19.54 o
 -13   5   5       1712.57       1778.58        32.64 o
 -11   5   5       7606.81       7561.42        96.27 o
  -9   5   5      20374.14      21893.98       295.35 o
  -7   5   5       1519.59       1477.30        22.28 o
  -5   5   5        549.69        543.26        27.69 o
  -3   5   5       1101.96       1256.82        23.38 o
  -1   5   5        438.73        381.95        10.46 o
   1   5   5         33.26         27.16         8.25 o
   3   5   5       3130.91       3321.11        50.38 o
   5   5   5       7095.87       7739.76       104.62 o
   7   5   5       1643.18       1753.84        39.12 o
   9   5   5       1957.23       1824.45        47.30 o
  11   5   5        299.29        278.69        23.33 o
  13   5   5        255.15        291.85        28.41 o
  15   5   5        605.50        633.27        40.18 o
  17   5   5         79.08         35.19        26.69 o
 -22   6   5         87.88         81.90        19.05 o
 -20   6   5        455.70        446.13        23.13 o
 -18   6   5        180.57        127.34        16.14 o
 -16   6   5        106.17         94.75        13.26 o
 -14   6   5        171.31        174.19        13.99 o
 -12   6   5       1354.38       1482.34        32.03 o
 -10   6   5       4873.82       5223.58        69.22 o
  -8   6   5       3512.00       3677.05        51.19 o
  -6   6   5         88.56         15.27         7.60 o
  -4   6   5       9098.48       9228.38       118.85 o
  -2   6   5          0.25         -6.60         6.60 o
   0   6   5          9.33         -0.68         5.68 o
   2   6   5       2432.45       2504.92        39.33 o
   4   6   5       1231.72       1226.15        24.47 o
   6   6   5          6.71         -9.17         9.17 o
   8   6   5         54.37         61.50        12.78 o
  10   6   5       2046.25       2028.12        45.58 o
  12   6   5         36.80         23.57        15.36 o
  14   6   5        120.47         94.86        18.78 o
  16   6   5         14.73          9.58        23.08 o
 -21   7   5        155.71        163.23        20.94 o
 -19   7   5        339.59        373.44        21.82 o
 -17   7   5        432.03        408.53        21.57 o
 -15   7   5         86.29        106.29        15.94 o
 -13   7   5       3068.59       3343.09        61.90 o
 -11   7   5       1478.57       1618.61        33.73 o
  -9   7   5       1391.33       1424.88        30.55 o
  -7   7   5         11.68          2.81         9.88 o
  -5   7   5         59.25         91.11         9.63 o
  -3   7   5        170.63        167.83        10.68 o
  -1   7   5         39.69         36.12         6.26 o
   1   7   5       1075.01       1225.71        23.44 o
   3   7   5       1784.27       1730.32        32.64 o
   5   7   5        888.14        863.26        41.32 o
   7   7   5         38.84         14.12        10.77 o
   9   7   5        488.30        422.43        21.36 o
  11   7   5        626.11        656.09        27.38 o
  13   7   5          5.39         -1.30        15.36 o
  15   7   5         59.48         42.96        20.38 o
 -20   8   5        113.64         98.11        19.62 o
 -18   8   5        425.18        394.95        22.46 o
 -16   8   5       1236.48       1244.08        38.58 o
 -14   8   5       1133.00       1149.63        34.85 o
 -12   8   5         13.37         -8.98        12.13 o
 -10   8   5        349.55        351.74        16.83 o
  -8   8   5         39.28         20.44        11.85 o
  -6   8   5        472.35        503.06        19.97 o
  -4   8   5        130.69         94.75        11.41 o
  -2   8   5       1099.95       1184.84        29.92 o
   0   8   5          8.22         -2.90         6.72 o
   2   8   5         46.24         43.31        11.88 o
   4   8   5        107.68         85.51        10.62 o
   6   8   5        343.95        352.30        20.38 o
   8   8   5        127.43        146.53        20.56 o
  10   8   5        216.47        181.68        17.91 o
  12   8   5        629.46        631.23        33.84 o
  14   8   5         54.98         71.58        20.47 o
 -19   9   5        140.42        159.32        23.68 o
 -17   9   5        182.96        167.33        19.94 o
 -15   9   5        580.65        666.13        28.62 o
 -13   9   5        391.40        431.38        23.28 o
 -11   9   5        289.16        311.67        19.30 o
  -9   9   5        407.77        390.43        19.69 o
  -7   9   5        314.44        300.00        13.11 o
  -5   9   5        202.96        230.04        15.61 o
  -3   9   5       1159.78       1129.33        30.76 o
  -1   9   5       1805.60       1779.36        39.83 o
   1   9   5        285.48        293.85        13.86 o
   3   9   5         72.91         66.53        11.91 o
   5   9   5        237.15        242.75        17.14 o
   7   9   5        216.38        220.31        18.18 o
   9   9   5          4.76        -12.44        12.44 o
  11   9   5         11.64          1.54        15.72 o
  13   9   5          5.91        -17.01        17.01 o
  15   9   5          6.01        -14.37        21.35 o
 -18  10   5         51.10         34.65        20.53 o
 -16  10   5        303.44        289.45        25.34 o
 -14  10   5          1.52        -10.59        13.97 o
 -12  10   5        737.98        763.96        30.32 o
 -10  10   5        182.41        169.79        16.94 o
  -8  10   5        687.39        690.08        22.98 o
  -6  10   5         89.86        100.71        12.57 o
  -4  10   5         68.54         57.55        10.68 o
  -2  10   5       1195.16       1190.72        37.51 o
   0  10   5        103.34        127.58        17.16 o
   2  10   5        119.08        110.91        12.96 o
   4  10   5          0.31        -13.27        16.09 o
   6  10   5       1166.99       1142.88        33.48 o
   8  10   5        126.81         82.68        15.76 o
  10  10   5         19.72         29.76        16.87 o
  12  10   5        145.03        176.00        22.51 o
  14  10   5          8.73        -24.60        39.37 o
 -17  11   5        134.96        119.00        22.77 o
 -15  11   5          0.04        -10.50        19.37 o
 -13  11   5          4.52        -15.41        15.41 o
 -11  11   5        127.42        100.37        20.96 o
  -9  11   5        735.05        713.82        34.53 o
  -7  11   5        348.24        301.46        16.35 o
  -5  11   5       1089.83       1105.11        29.98 o
  -3  11   5        638.36        657.76        30.36 o
  -1  11   5       1201.38       1263.59        42.93 o
   1  11   5        395.17        406.07        24.90 o
   3  11   5          0.50        -11.25        12.22 o
   5  11   5        623.45        705.79        27.83 o
   7  11   5        239.59        228.31        19.67 o
   9  11   5          2.36         -9.51        15.47 o
  11  11   5          5.08         -2.14        17.02 o
 -16  12   5         18.09         21.71        20.02 o
 -14  12   5          0.57          7.94        20.24 o
 -12  12   5        374.41        483.81        29.27 o
 -10  12   5        138.07        104.26        20.53 o
  -8  12   5       2278.07       2509.86        64.56 o
  -6  12   5       2529.10       2474.02        63.64 o
  -4  12   5       1119.33       1069.28        41.20 o
  -2  12   5        144.84        150.70        21.77 o
   0  12   5        844.43        870.53        38.14 o
   2  12   5        180.11        144.05        22.04 o
   4  12   5        532.27        471.59        31.90 o
   6  12   5         92.77         65.20        17.98 o
   8  12   5         88.61         51.46        18.37 o
  10  12   5         32.73         21.07        17.73 o
 -15  13   5         53.61         58.16        24.44 o
 -13  13   5        668.51        704.77        36.25 o
 -11  13   5        457.71        496.02        36.88 o
  -9  13   5        127.42        117.45        25.07 o
  -7  13   5         25.87         -3.03        20.80 o
  -5  13   5        545.25        542.42        31.35 o
  -3  13   5        368.07        424.90        29.20 o
  -1  13   5         55.41         34.78        18.39 o
   1  13   5        113.94         83.83        30.20 o
   3  13   5        409.69        356.13        44.50 o
   5  13   5         53.43         54.09        17.40 o
   7  13   5         29.05         18.32        16.95 o
   9  13   5         12.30         -7.26        19.58 o
 -12  14   5         30.54         23.71        32.69 o
 -10  14   5        710.40        716.89        44.88 o
  -8  14   5          6.13          4.39        22.64 o
  -6  14   5          0.38        -22.87        31.49 o
  -4  14   5        113.55        154.91        27.36 o
  -2  14   5        697.62        670.50        41.15 o
   0  14   5        200.28        199.44        29.08 o
   2  14   5         30.47         46.62        24.77 o
   4  14   5         59.07         97.31        26.78 o
   6  14   5         14.09         12.63        23.47 o
  -9  15   5         33.05         29.62        23.92 o
  -7  15   5          2.75         10.34        22.64 o
  -5  15   5         50.52         74.19        25.94 o
  -3  15   5        117.00        119.04        27.91 o
  -1  15   5        109.58        115.85        27.44 o
   1  15   5         17.91         17.72        23.17 o
   3  15   5        476.76        468.43        38.71 o
 -24   0   6        180.24        197.50        26.21 o
 -22   0   6         11.98         -5.50        14.94 o
 -20   0   6         13.32          9.86        12.78 o
 -18   0   6       1637.86       1859.26        41.62 o
 -16   0   6        748.88        818.64        23.59 o
 -14   0   6       1390.02       1494.04        30.15 o
 -12   0   6       9931.25       9437.31       119.02 o
 -10   0   6       2199.07       2053.98        34.94 o
  -8   0   6       5357.69       5323.11        66.68 o
  -6   0   6       1756.93       1786.54        25.36 o
  -4   0   6       3312.58       3156.80       105.80 o
  -2   0   6      43716.49      41191.64       693.93 o
   0   0   6          3.70         25.50         7.24 o
   2   0   6        829.58        817.40        18.56 o
   4   0   6       3484.87       3595.31        60.46 o
   6   0   6       5246.88       5148.82       193.47 o
   8   0   6       3868.29       4419.48       114.93 o
  10   0   6        726.35        756.10        98.42 o
  12   0   6        308.92        328.44        34.45 o
  14   0   6       1174.78       1172.86        60.82 o
  16   0   6        237.89        209.14        49.21 o
  18   0   6        166.68        248.51        59.05 o
 -25   1   6         17.52          0.00        15.93 o
 -23   1   6         25.47         12.80        14.05 o
 -21   1   6        405.66        454.99        17.23 o
 -19   1   6         85.24         78.31        10.45 o
 -17   1   6        216.60        233.55        13.06 o
 -15   1   6       1717.06       1903.05        27.74 o
 -13   1   6          2.72         -5.77         5.77 o
 -11   1   6        429.31        551.41        11.88 o
  -9   1   6          5.20         -2.60         2.60 o
  -7   1   6         35.89         43.26         2.76 o
  -5   1   6        188.44        225.63         5.77 o
  -3   1   6      10599.20      10171.52       150.70 o
  -1   1   6       5301.34       4782.30        51.86 o
   1   1   6       1502.20       1518.70        21.61 o
   3   1   6       2040.81       2027.95        28.43 o
   5   1   6        530.69        406.12        12.21 o
   7   1   6       1150.53       1104.56        26.99 o
   9   1   6        777.18        779.33        24.32 o
  11   1   6       1759.09       1721.98        47.35 o
  13   1   6         16.13         30.71        16.83 o
  15   1   6        742.09        715.38        52.34 o
  17   1   6         11.21         13.53        29.58 o
 -24   2   6         66.74         73.55        17.69 o
 -22   2   6          5.93        -11.82        13.39 o
 -20   2   6         41.69         11.45        10.82 o
 -18   2   6        485.68        512.29        18.07 o
 -16   2   6       1571.71       1660.63        27.40 o
 -14   2   6         53.89         43.52         7.01 o
 -12   2   6       4793.95       5082.26        58.08 o
 -10   2   6        164.88        172.97         7.35 o
  -8   2   6        600.77        607.59        13.52 o
  -6   2   6        316.98        279.01        10.46 o
  -4   2   6       5675.89       5433.32        54.70 o
  -2   2   6      15007.43      15179.68       181.96 o
   0   2   6       7152.21       7103.94        88.37 o
   2   2   6       2890.34       2679.25        38.76 o
   4   2   6       4941.05       5401.22        61.88 o
   6   2   6        107.90        113.54         8.25 o
   8   2   6        219.35        272.60        11.78 o
  10   2   6        408.54        468.01        24.23 o
  12   2   6        185.83        188.41        20.38 o
  14   2   6        146.76        146.31        21.99 o
  16   2   6         92.83         67.50        32.15 o
 -23   3   6        459.90        506.98        25.61 o
 -21   3   6         42.68         32.36        12.47 o
 -19   3   6         33.32          2.45        10.24 o
 -17   3   6         34.66         26.71        10.60 o
 -15   3   6       1756.84       1673.39        27.52 o
 -13   3   6       1196.91        974.63        18.76 o
 -11   3   6       2820.28       2717.78        32.43 o
  -9   3   6       3276.15       3527.32        42.42 o
  -7   3   6         16.05          5.69         5.70 o
  -5   3   6      27040.66      27348.56       297.00 o
  -3   3   6       4545.23       4408.37        52.44 o
  -1   3   6       5015.27       5440.88        69.46 o
   1   3   6        194.02        194.25         8.66 o
   3   3   6       9923.15      10563.13       114.64 o
   5   3   6        277.93        350.95        11.19 o
   7   3   6       1381.04       1416.41        25.59 o
   9   3   6       2483.19       2718.42        45.61 o
  11   3   6        117.38        115.14        18.28 o
  13   3   6          0.10         11.74        15.17 o
  15   3   6        181.77        166.52        28.86 o
  17   3   6          7.64        -12.30        23.57 o
 -24   4   6        556.95        648.02        29.71 o
 -22   4   6         22.27          7.61        14.41 o
 -20   4   6        526.05        606.59        21.83 o
 -18   4   6         31.43         20.33        10.05 o
 -16   4   6        215.66        213.34        14.54 o
 -14   4   6         58.80         49.98         7.78 o
 -12   4   6         12.71         -6.50         6.50 o
 -10   4   6       3300.36       3396.68        40.31 o
  -8   4   6       2249.61       2550.99        32.62 o
  -6   4   6      12242.43      12316.52       166.58 o
  -4   4   6        864.47        736.26        15.62 o
  -2   4   6         56.30         71.28         6.21 o
   0   4   6        680.11        596.00        16.63 o
   2   4   6        348.99        316.33        11.87 o
   4   4   6        143.21        222.40        14.85 o
   6   4   6         36.56         26.13         8.56 o
   8   4   6          3.21          2.78         6.80 o
  10   4   6          1.46         -7.72        12.24 o
  12   4   6        750.70        730.88        30.03 o
  14   4   6         42.88         31.93        19.30 o
  16   4   6        229.23        188.37        30.62 o
 -23   5   6        323.68        336.03        23.34 o
 -21   5   6         25.39         27.56        14.14 o
 -19   5   6        438.70        412.92        18.76 o
 -17   5   6        541.09        490.50        18.07 o
 -15   5   6          0.20         -2.60         7.91 o
 -13   5   6        220.25        211.48         9.92 o
 -11   5   6       4818.17       5118.06        58.30 o
  -9   5   6        705.96        709.72        15.28 o
  -7   5   6         31.40         23.42         6.15 o
  -5   5   6          5.82          6.00         5.69 o
  -3   5   6       5885.21       6268.08        89.98 o
  -1   5   6      18383.32      18967.83       253.07 o
   1   5   6         41.78         36.35         7.32 o
   3   5   6        160.37        167.26        10.47 o
   5   5   6       1371.69       1383.22        29.44 o
   7   5   6        482.88        485.86        20.37 o
   9   5   6        444.29        522.90        25.79 o
  11   5   6         85.18         27.85        16.89 o
  13   5   6        174.17        108.39        24.51 o
  15   5   6         14.26         77.51        31.32 o
 -22   6   6        158.56        211.46        20.20 o
 -20   6   6       1241.35       1314.75        34.37 o
 -18   6   6        370.43        360.11        20.16 o
 -16   6   6        468.23        432.56        19.33 o
 -14   6   6       1196.44       1188.46        36.74 o
 -12   6   6        161.52        174.94        14.12 o
 -10   6   6        782.62        834.89        18.12 o
  -8   6   6        742.11        817.43        21.06 o
  -6   6   6        988.27       1214.62        25.37 o
  -4   6   6        913.84       1178.22        24.21 o
  -2   6   6        308.44        406.23        12.39 o
   0   6   6        322.96        348.18        11.55 o
   2   6   6        890.13        991.84        20.63 o
   4   6   6        267.69        277.04        13.81 o
   6   6   6        176.94        141.83        14.06 o
   8   6   6       1277.97       1385.98        41.14 o
  10   6   6        611.76        533.81        43.33 o
  12   6   6         59.12         77.46        20.60 o
  14   6   6         30.13         54.93        22.37 o
  16   6   6        261.86        191.04        30.40 o
 -21   7   6        501.05        485.81        30.19 o
 -19   7   6        593.70        546.44        27.19 o
 -17   7   6         39.09         65.16        15.32 o
 -15   7   6        103.98         57.14        12.66 o
 -13   7   6       2288.30       2136.43        42.11 o
 -11   7   6         13.19          8.92         9.19 o
  -9   7   6        817.47        829.79        17.66 o
  -7   7   6        347.52        331.25        14.68 o
  -5   7   6          7.58         -7.10         7.10 o
  -3   7   6       1129.64       1277.02        26.93 o
  -1   7   6        500.55        537.38        14.62 o
   1   7   6        732.23        845.18        23.03 o
   3   7   6          8.96         -4.28         7.59 o
   5   7   6        272.74        267.37        14.02 o
   7   7   6         32.16         25.87        11.72 o
   9   7   6       1523.13       1445.31        38.08 o
  11   7   6        199.11        213.29        19.76 o
  13   7   6         58.12         61.34        19.50 o
  15   7   6         24.15        -21.57        21.57 o
 -22   8   6        105.89        142.71        44.29 o
 -20   8   6         52.00         32.07        19.40 o
 -18   8   6        370.70        378.21        24.26 o
 -16   8   6       1031.62       1071.17        32.27 o
 -14   8   6        292.99        306.55        19.54 o
 -12   8   6        968.22       1053.02        29.68 o
 -10   8   6        561.75        587.18        21.00 o
  -8   8   6          0.49         -2.34         9.65 o
  -6   8   6         27.00          6.32         8.62 o
  -4   8   6        664.04        615.93        24.57 o
  -2   8   6        195.16        224.78        13.17 o
   0   8   6       5001.10       5320.98        74.34 o
   2   8   6       3901.14       3850.24        73.72 o
   4   8   6        330.72        348.08        22.18 o
   6   8   6        510.53        469.15        20.81 o
   8   8   6        373.19        395.26        29.44 o
  10   8   6       1284.57       1362.40        51.85 o
  12   8   6          5.10         11.97        17.76 o
  14   8   6          6.89          5.45        27.38 o
 -21   9   6        101.15        110.89        22.90 o
 -19   9   6         52.03         60.15        20.16 o
 -17   9   6        493.20        511.04        30.17 o
 -15   9   6        397.96        351.01        26.49 o
 -13   9   6         16.00         -2.05        13.79 o
 -11   9   6        403.15        345.27        28.87 o
  -9   9   6       1562.82       1588.73        39.35 o
  -7   9   6        841.04        760.52        26.83 o
  -5   9   6         20.18         25.43        11.20 o
  -3   9   6        162.42        114.80        14.43 o
  -1   9   6        319.51        253.84        16.92 o
   1   9   6        121.83        173.00        12.21 o
   3   9   6       2329.25       2403.93        43.28 o
   5   9   6        187.70        156.97        15.70 o
   7   9   6        274.80        262.27        18.92 o
   9   9   6         86.36         89.43        17.97 o
  11   9   6          1.27          6.16        17.14 o
  13   9   6          0.43         -6.80        21.00 o
 -20  10   6          5.19         17.22        36.91 o
 -18  10   6          3.08         -9.08        19.61 o
 -16  10   6         12.93          1.15        17.44 o
 -14  10   6        364.13        375.04        26.08 o
 -12  10   6        442.65        475.21        24.18 o
 -10  10   6       1645.86       1474.95        45.20 o
  -8  10   6        306.21        271.09        21.77 o
  -6  10   6        105.34         96.88        14.72 o
  -4  10   6         31.46         15.66        12.19 o
  -2  10   6        135.91         93.05        14.56 o
   0  10   6       2175.02       2275.96        49.02 o
   2  10   6        752.36        865.84        27.17 o
   4  10   6       1699.37       1699.15        40.29 o
   6  10   6         92.72         90.77        15.34 o
   8  10   6         17.18         10.07        15.94 o
  10  10   6        140.09        155.83        21.00 o
  12  10   6         12.58          3.34        22.82 o
 -17  11   6         28.81         22.78        21.35 o
 -15  11   6         89.75        121.44        21.26 o
 -13  11   6          2.29          8.29        17.76 o
 -11  11   6        867.78        852.75        36.49 o
  -9  11   6        598.76        648.94        31.63 o
  -7  11   6        174.24        137.98        20.86 o
  -5  11   6        583.88        576.69        29.78 o
  -3  11   6        212.70        262.09        23.00 o
  -1  11   6        860.22       1015.92        39.31 o
   1  11   6       1380.71       1234.93        33.22 o
   3  11   6         85.01         78.99        19.41 o
   5  11   6        430.67        406.29        24.44 o
   7  11   6        366.85        416.24        25.35 o
   9  11   6         59.74         78.53        22.08 o
  11  11   6        166.72        145.97        25.27 o
 -16  12   6        103.75        138.63        29.38 o
 -14  12   6        422.36        442.19        30.05 o
 -12  12   6          3.06         27.81        20.80 o
 -10  12   6        178.53        192.01        26.42 o
  -8  12   6        179.25        218.79        27.36 o
  -6  12   6        343.29        321.00        25.79 o
  -4  12   6         63.78         29.86        18.39 o
  -2  12   6         28.04         34.05        21.31 o
   0  12   6          0.07         13.46        19.79 o
   2  12   6         96.13         76.50        14.96 o
   4  12   6        244.28        231.47        25.57 o
   6  12   6         20.01         16.79        15.52 o
   8  12   6          0.93         10.55        19.41 o
  10  12   6          3.68         16.66        20.71 o
 -15  13   6          0.79          1.15        22.14 o
 -13  13   6          0.17        -14.21        26.59 o
 -11  13   6        204.15        263.37        31.19 o
  -9  13   6          3.00        -18.36        18.36 o
  -7  13   6         94.79        134.73        25.49 o
  -5  13   6        370.78        393.06        44.22 o
  -3  13   6          0.55         20.54        22.04 o
  -1  13   6          5.79         56.27        22.80 o
   1  13   6        512.02        482.28        37.70 o
   3  13   6        109.70         87.37        25.35 o
   5  13   6        166.39        134.51        20.45 o
   7  13   6         36.56         33.15        20.31 o
 -12  14   6        213.20        177.67        61.51 o
 -10  14   6          4.10        -26.93        26.93 o
  -8  14   6         97.67         77.74        31.55 o
  -6  14   6         10.92         -8.39        21.65 o
  -4  14   6        131.86        163.81        33.97 o
  -2  14   6        767.30        699.10        42.57 o
   0  14   6         94.35        126.47        28.73 o
   2  14   6        203.06        268.93        31.58 o
   4  14   6          0.64          9.84        39.37 o
  -7  15   6         33.46          7.38        27.84 o
  -5  15   6          0.46         12.30        28.67 o
  -3  15   6         33.13         22.08        31.17 o
  -1  15   6         64.52         58.40        32.92 o
   1  15   6         21.14         31.99        45.52 o
 -25   1   7         73.21        103.77        19.08 o
 -23   1   7         93.99        104.25        15.45 o
 -21   1   7         13.32         15.03        10.57 o
 -19   1   7        607.69        621.66        19.45 o
 -17   1   7        914.29        907.17        19.65 o
 -15   1   7       1529.72       1610.70        24.83 o
 -13   1   7       1270.96       1414.75        20.45 o
 -11   1   7        201.44        204.08         7.54 o
  -9   1   7       2475.66       2643.41        27.64 o
  -7   1   7         94.39        139.33         4.99 o
  -5   1   7         82.43        124.78         5.42 o
  -3   1   7       2973.25       2780.42        46.02 o
  -1   1   7       2384.69       2439.82        31.31 o
   1   1   7         30.22         67.96         5.26 o
   3   1   7        141.16        113.02         6.90 o
   5   1   7        492.80        545.34        14.41 o
   7   1   7          1.15          4.43         8.66 o
   9   1   7        276.37        312.06        16.72 o
  11   1   7        111.83        125.09        20.60 o
  13   1   7        262.72        203.36        33.06 o
  15   1   7        281.81        313.11        40.86 o
  17   1   7        107.56        110.72        35.63 o
 -24   2   7        569.00        630.72        28.87 o
 -22   2   7        452.37        393.34        22.72 o
 -20   2   7        511.12        588.90        26.60 o
 -18   2   7        625.03        587.34        18.28 o
 -16   2   7         81.65         67.55         8.25 o
 -14   2   7       3078.53       3239.36        38.84 o
 -12   2   7        842.17        968.49        17.39 o
 -10   2   7         46.14         59.00         8.70 o
  -8   2   7        354.60        475.49        14.73 o
  -6   2   7         84.35        123.33        10.12 o
  -4   2   7       4208.31       4377.59        55.88 o
  -2   2   7       8116.78       8743.53        99.24 o
   0   2   7       1887.36       1783.63        24.80 o
   2   2   7      17574.29      18509.45       243.96 o
   4   2   7         39.27         41.25         6.61 o
   6   2   7        668.85        651.36        14.59 o
   8   2   7        234.32        232.93        11.86 o
  10   2   7         18.83         10.74        13.37 o
  12   2   7        228.49        276.10        23.79 o
  14   2   7          4.61         -8.15        25.18 o
  16   2   7        109.57        136.56        34.80 o
 -23   3   7        111.81        146.89        18.69 o
 -21   3   7        101.20         98.04        14.97 o
 -19   3   7        140.49        140.98        13.34 o
 -17   3   7          1.22         -4.91         8.41 o
 -15   3   7        194.19        166.42         9.80 o
 -13   3   7        427.38        425.80        14.19 o
 -11   3   7        381.50        373.26        10.31 o
  -9   3   7       6349.06       6248.43       116.90 o
  -7   3   7      27529.09      28577.56       310.48 o
  -5   3   7      26447.35      27408.17       297.74 o
  -3   3   7       2862.85       3004.64        41.30 o
  -1   3   7         58.97         68.42         6.53 o
   1   3   7       1624.91       1628.26        32.84 o
   3   3   7       1684.09       1788.33        31.31 o
   5   3   7        378.30        397.51        12.94 o
   7   3   7          0.47         -4.42         8.85 o
   9   3   7        890.97        865.65        34.65 o
  11   3   7        205.54        273.66        22.38 o
  13   3   7         77.01         83.41        23.65 o
  15   3   7         27.43         13.06        23.57 o
 -24   4   7         30.19         23.34        16.51 o
 -22   4   7        439.12        438.44        23.56 o
 -20   4   7         22.24          8.74        12.05 o
 -18   4   7         36.07         40.93        10.37 o
 -16   4   7       1280.46       1357.86        26.68 o
 -14   4   7        761.60        785.29        17.77 o
 -12   4   7       1012.38        954.61        17.30 o
 -10   4   7         51.82         19.15         4.99 o
  -8   4   7       6002.48       7316.40        79.85 o
  -6   4   7        188.51        190.78         9.33 o
  -4   4   7       1955.75       2269.92        30.06 o
  -2   4   7       5528.40       5436.13        70.94 o
   0   4   7        920.06        749.36        25.16 o
   2   4   7          2.88         -5.58         5.58 o
   4   4   7        342.11        301.43        11.96 o
   6   4   7         23.52         25.44         7.12 o
   8   4   7        518.03        549.98        17.57 o
  10   4   7          0.45          3.62        13.35 o
  12   4   7        440.33        473.34        34.09 o
  14   4   7         34.58         48.71        31.20 o
  16   4   7        177.89        149.86        40.54 o
 -23   5   7         18.11          9.68        15.66 o
 -21   5   7        149.57        132.35        17.64 o
 -19   5   7       1513.42       1526.74        33.23 o
 -17   5   7         76.77         94.75        12.70 o
 -15   5   7       1633.56       1547.63        28.37 o
 -13   5   7          4.96         -5.93         5.93 o
 -11   5   7        976.40        937.97        17.79 o
  -9   5   7       1069.88       1043.96        19.21 o
  -7   5   7        336.90        429.89        15.56 o
  -5   5   7       5695.84       5839.18        77.31 o
  -3   5   7        300.05        268.81        11.49 o
  -1   5   7        187.12        220.65        11.28 o
   1   5   7        924.15        770.52        19.28 o
   3   5   7         38.51         21.30         8.44 o
   5   5   7         54.91         75.45        10.51 o
   7   5   7          0.02         -8.29         8.29 o
   9   5   7         86.99        106.77        13.88 o
  11   5   7          7.34         -1.93        18.17 o
  13   5   7        636.18        645.71        49.56 o
  15   5   7          8.61         18.98        30.41 o
 -22   6   7        430.08        450.97        24.92 o
 -20   6   7        406.10        481.53        23.99 o
 -18   6   7          2.31        -10.32        10.32 o
 -16   6   7         16.39         31.50         9.76 o
 -14   6   7        149.15        173.79        11.46 o
 -12   6   7          0.11         15.75         8.76 o
 -10   6   7       1137.12       1217.59        21.48 o
  -8   6   7        848.06        779.35        20.48 o
  -6   6   7       2701.63       2945.92        49.92 o
  -4   6   7          0.74          8.52         6.25 o
  -2   6   7       1380.03       1507.76        26.29 o
   0   6   7          8.95         11.97         7.78 o
   2   6   7        201.50        220.86        13.67 o
   4   6   7         12.38          7.94         8.62 o
   6   6   7        106.12         77.56        13.65 o
   8   6   7       1103.41       1123.68        38.35 o
  10   6   7         63.26         82.01        22.96 o
  12   6   7          1.74         -6.70        51.67 o
  14   6   7       1130.91        954.84        65.20 o
 -21   7   7        208.96        237.00        20.34 o
 -19   7   7        203.03        209.81        17.16 o
 -17   7   7        317.22        278.67        16.80 o
 -15   7   7       1579.82       1580.86        31.21 o
 -13   7   7        590.57        604.81        18.33 o
 -11   7   7       1404.53       1473.41        26.04 o
  -9   7   7        296.30        305.53        14.31 o
  -7   7   7        293.31        298.44        13.96 o
  -5   7   7       3755.88       3832.77        60.97 o
  -3   7   7          1.49         -3.05         7.97 o
  -1   7   7       5586.92       5586.13        70.71 o
   1   7   7         25.25         23.77         7.56 o
   3   7   7       1558.88       1623.54        29.87 o
   5   7   7         33.41         27.27        10.64 o
   7   7   7        576.41        587.30        23.98 o
   9   7   7        287.64        279.05        23.44 o
  11   7   7        116.60        113.09        23.18 o
  13   7   7        234.54        221.36        28.91 o
 -22   8   7         35.83         14.30        15.98 o
 -20   8   7          0.69        -14.02        14.02 o
 -18   8   7         14.50         19.15        12.74 o
 -16   8   7       2067.51       2044.42        41.38 o
 -14   8   7       1251.87       1117.44        27.77 o
 -12   8   7       1088.83       1141.22        24.97 o
 -10   8   7         10.90         18.04        10.51 o
  -8   8   7         47.41         49.33        10.47 o
  -6   8   7       1583.83       1604.15        33.44 o
  -4   8   7         40.17         17.95        12.47 o
  -2   8   7       2299.07       2635.79        45.47 o
   0   8   7        258.87        250.08        11.68 o
   2   8   7         84.33         65.54        10.12 o
   4   8   7        886.42        945.48        25.79 o
   6   8   7         29.97         19.39        12.66 o
   8   8   7       1131.37       1153.99        38.78 o
  10   8   7         81.04         68.16        21.35 o
  12   8   7        124.40        148.12        26.42 o
 -21   9   7         29.10         21.42        15.71 o
 -19   9   7        279.33        268.88        20.00 o
 -17   9   7        228.29        204.95        16.01 o
 -15   9   7        403.61        382.74        25.79 o
 -13   9   7         17.28         12.91        14.76 o
 -11   9   7          2.26          3.95         7.65 o
  -9   9   7       3852.59       3786.47       107.75 o
  -7   9   7         97.80         77.55        13.20 o
  -5   9   7        177.12        180.61        15.12 o
  -3   9   7       1482.32       1480.94        36.02 o
  -1   9   7        361.15        366.17        14.27 o
   1   9   7        400.38        439.68        17.14 o
   3   9   7          3.08         19.99        10.77 o
   5   9   7        638.37        675.62        25.31 o
   7   9   7          9.38         26.88        16.62 o
   9   9   7          1.39          6.64        18.72 o
  11   9   7         94.41         99.26        23.85 o
 -20  10   7          3.64        -20.80        20.80 o
 -18  10   7         12.58         -3.04        16.89 o
 -16  10   7        102.06         86.45        20.27 o
 -14  10   7        130.24         78.16        19.30 o
 -12  10   7          3.29         -9.64         9.64 o
 -10  10   7        501.15        483.86        48.30 o
  -8  10   7       3152.26       3216.48        69.79 o
  -6  10   7        826.69        871.83        41.58 o
  -4  10   7        608.26        589.86        26.26 o
  -2  10   7        225.97        236.63        17.77 o
   0  10   7          3.79         20.25        10.41 o
   2  10   7       1115.72        990.00        29.04 o
   4  10   7          9.38         -2.51        13.56 o
   6  10   7         16.45          3.20        14.93 o
   8  10   7        307.90        280.41        26.26 o
  10  10   7         92.88         77.69        33.88 o
 -17  11   7          0.73         -9.25        19.79 o
 -15  11   7         12.78         27.89        20.60 o
 -13  11   7         45.18         47.20        17.68 o
 -11  11   7         87.36         85.56        24.49 o
  -9  11   7         20.83         35.68        28.13 o
  -7  11   7       3374.04       3563.70        78.08 o
  -5  11   7       4211.74       4056.25        84.49 o
  -3  11   7       2133.57       1945.26        53.73 o
  -1  11   7       2348.49       2313.56        59.00 o
   1  11   7         23.75         -7.18        14.21 o
   3  11   7        157.84        209.50        23.54 o
   5  11   7        122.54        152.44        18.90 o
   7  11   7         68.23         43.90        19.68 o
   9  11   7          1.04         -7.12        19.41 o
 -16  12   7         18.45         17.89        32.32 o
 -14  12   7        108.21        116.57        32.15 o
 -12  12   7        453.57        465.09        42.32 o
 -10  12   7          4.73         -5.70        18.79 o
  -8  12   7       1318.12       1442.79        55.40 o
  -6  12   7         70.35         41.37        22.64 o
  -4  12   7       1103.53       1160.13        50.61 o
  -2  12   7        672.64        697.58        44.37 o
   0  12   7         61.16         67.65        22.64 o
   2  12   7         82.49         46.91        16.03 o
   4  12   7        142.69        129.02        20.71 o
   6  12   7          7.18        -17.22        18.16 o
   8  12   7          0.01         11.81        20.22 o
 -15  13   7          1.92        -14.52        35.68 o
 -13  13   7         81.35         68.48        31.17 o
 -11  13   7        428.78        468.93        44.34 o
  -9  13   7         13.10         21.75        29.53 o
  -7  13   7         24.43         43.38        22.22 o
  -5  13   7        411.72        508.10        34.90 o
  -3  13   7          0.14        -13.25        20.33 o
  -1  13   7         47.40         38.29        22.64 o
   1  13   7         70.20         75.29        30.41 o
   3  13   7         56.45         71.49        31.17 o
   5  13   7          0.72        -29.92        50.44 o
 -12  14   7        506.05        689.75        53.04 o
 -10  14   7        122.99        149.48        93.50 o
  -8  14   7          3.76        -25.92        25.92 o
  -6  14   7         88.10          5.61        47.98 o
  -4  14   7         36.32         76.61        56.59 o
  -2  14   7        433.18        375.66        91.04 o
   0  14   7         88.96         90.00        32.92 o
   2  14   7        156.84        181.27        44.29 o
   4  14   7         69.42         15.11        30.11 o
  -7  15   7          3.60         -4.38        27.67 o
  -5  15   7         77.26         42.39        66.43 o
  -3  15   7         74.67         92.85        32.92 o
  -1  15   7          0.24         13.53        29.58 o
 -24   0   8        436.51        448.95        35.69 o
 -22   0   8        110.77         74.11        20.22 o
 -20   0   8         15.98         40.88        17.40 o
 -18   0   8        160.31        129.82        14.17 o
 -16   0   8       2195.31       2532.11        51.45 o
 -14   0   8       3669.30       3738.38        60.65 o
 -12   0   8       7036.70       6685.29       105.67 o
 -10   0   8       5008.78       4959.58        71.19 o
  -8   0   8       5194.03       4890.43        76.75 o
  -6   0   8       2071.52       1847.49        60.28 o
  -4   0   8       2705.05       2967.35       103.34 o
  -2   0   8        119.54         86.84        12.59 o
   0   0   8         16.14         12.45         5.76 o
   2   0   8      14989.06      14559.72       248.94 o
   4   0   8        145.29        112.00        16.34 o
   6   0   8       2010.43       2309.33        57.69 o
   8   0   8         61.23        100.99        17.26 o
  10   0   8       2439.58       2439.07       113.18 o
  12   0   8        415.45        386.30        54.13 o
  14   0   8        218.11        280.50        54.13 o
  16   0   8          0.08        -24.60        39.37 o
 -25   1   8         16.06         15.82        16.19 o
 -23   1   8         67.64         48.86        14.78 o
 -21   1   8        154.03        137.48        14.82 o
 -19   1   8        896.80        792.21        20.40 o
 -17   1   8        654.11        851.90        18.30 o
 -15   1   8        786.61        701.87        16.15 o
 -13   1   8         88.15         72.70         6.76 o
 -11   1   8      13290.04      13809.56       136.17 o
  -9   1   8        903.77       1075.17        14.46 o
  -7   1   8       1988.78       2172.99        28.71 o
  -5   1   8       2459.35       2548.42        38.49 o
  -3   1   8       1179.63       1379.11        26.73 o
  -1   1   8       4254.90       4420.44        52.98 o
   1   1   8       4837.29       4893.76        59.47 o
   3   1   8        418.25        372.76        16.85 o
   5   1   8       1999.36       1999.95        31.52 o
   7   1   8       1051.46        982.33        25.88 o
   9   1   8        787.07        865.19        32.24 o
  11   1   8        134.00        154.36        49.21 o
  13   1   8          1.59         28.10        26.93 o
  15   1   8        313.11        258.14        39.90 o
 -24   2   8         12.10        -13.87        13.87 o
 -22   2   8        204.73        183.09        18.55 o
 -20   2   8        506.34        625.78        23.20 o
 -18   2   8          9.84         27.96         8.61 o
 -16   2   8        178.04        138.76         9.34 o
 -14   2   8       1727.21       1796.97        25.64 o
 -12   2   8        316.96        342.99        11.71 o
 -10   2   8       5799.52       6010.49        59.38 o
  -8   2   8       5463.28       5122.53        57.16 o
  -6   2   8          3.70         12.80         4.69 o
  -4   2   8       1085.46       1067.28        19.42 o
  -2   2   8        319.47        267.45        10.16 o
   0   2   8        979.68       1104.45        18.32 o
   2   2   8        203.22        164.48         9.35 o
   4   2   8        312.14        289.26        10.99 o
   6   2   8        418.15        409.23        16.01 o
   8   2   8        152.01        112.53        12.95 o
  10   2   8          0.00        -13.95        13.95 o
  12   2   8       2151.65       2234.33        95.96 o
  14   2   8         53.26         10.76        27.67 o
 -23   3   8          1.38         -9.74        13.76 o
 -21   3   8        120.49         56.63        15.21 o
 -19   3   8         22.44         33.55        11.14 o
 -17   3   8        606.53        628.64        21.12 o
 -15   3   8         84.35        112.17         8.81 o
 -13   3   8        418.82        394.39        15.20 o
 -11   3   8          1.05         -4.29         4.29 o
  -9   3   8        531.83        321.89         8.76 o
  -7   3   8       2917.16       2965.07        37.78 o
  -5   3   8       3221.00       3551.92        43.68 o
  -3   3   8        564.80        626.74        14.08 o
  -1   3   8       9194.58       8862.33       109.96 o
   1   3   8       4211.74       4367.19        55.21 o
   3   3   8         19.50         -1.66         5.50 o
   5   3   8        790.29        679.69        17.63 o
   7   3   8        445.26        434.69        21.14 o
   9   3   8        278.42        321.22        21.82 o
  11   3   8        816.96        771.16        49.56 o
  13   3   8          0.39         -2.52        20.33 o
  15   3   8          2.34        -23.17        23.17 o
 -24   4   8         95.32        114.61        18.58 o
 -22   4   8          0.14         12.01        14.49 o
 -20   4   8        701.02        663.63        26.13 o
 -18   4   8        365.12        333.91        15.87 o
 -16   4   8        225.76        264.70        12.39 o
 -14   4   8        862.15        868.80        19.34 o
 -12   4   8          0.22          2.20         5.17 o
 -10   4   8       1829.09       1656.20        24.65 o
  -8   4   8       1479.75       1654.81        27.50 o
  -6   4   8       2938.23       3034.91        42.00 o
  -4   4   8        289.12        296.95        11.49 o
  -2   4   8         68.37         82.92         6.66 o
   0   4   8       1325.09       1331.20        22.87 o
   2   4   8       4378.27       4350.10        61.33 o
   4   4   8         20.79         26.89         7.26 o
   6   4   8        950.47       1045.61        21.74 o
   8   4   8       1059.83       1006.02        31.56 o
  10   4   8         71.23         54.25        17.44 o
  12   4   8         49.92         51.49        21.00 o
  14   4   8         30.47         17.41        23.92 o
 -23   5   8        406.97        426.44        24.59 o
 -21   5   8         39.23         39.35        15.31 o
 -19   5   8        229.81        204.76        16.05 o
 -17   5   8          1.81         -7.25         9.02 o
 -15   5   8        101.55        157.68        10.37 o
 -13   5   8       2276.09       2151.85        30.68 o
 -11   5   8        533.39        625.97        14.40 o
  -9   5   8       3956.39       4157.06        59.34 o
  -7   5   8        188.54        221.12         9.59 o
  -5   5   8        148.52        144.08         8.17 o
  -3   5   8       9563.63       9976.73       125.69 o
  -1   5   8       1976.43       2380.91        37.90 o
   1   5   8        601.92        695.06        19.11 o
   3   5   8        135.95        188.31        10.98 o
   5   5   8         61.66         66.30         9.61 o
   7   5   8        105.52        103.61        11.42 o
   9   5   8        288.88        227.84        25.49 o
  11   5   8        142.90         93.50        29.58 o
  13   5   8         11.34        -25.92        25.92 o
 -22   6   8        229.59        215.51        20.04 o
 -20   6   8        701.42        717.71        29.60 o
 -18   6   8        579.66        550.58        21.77 o
 -16   6   8         38.86         12.67         9.27 o
 -14   6   8        296.61        325.61        12.60 o
 -12   6   8       1811.82       1746.38        27.57 o
 -10   6   8       2937.33       2794.33        40.26 o
  -8   6   8         67.45         48.82         8.90 o
  -6   6   8        592.86        595.58        19.05 o
  -4   6   8       4117.99       4696.12        72.33 o
  -2   6   8       5646.11       5564.03        84.18 o
   0   6   8       3681.45       4068.19        65.72 o
   2   6   8        141.62        178.23        11.97 o
   4   6   8         13.16         11.75         9.34 o
   6   6   8         14.35         11.02         9.61 o
   8   6   8       1431.64       1574.74        41.44 o
  10   6   8         19.31        -20.88        20.88 o
  12   6   8        495.15        476.78        45.14 o
  14   6   8          4.08          9.98        30.11 o
 -21   7   8        306.68        355.12        21.94 o
 -19   7   8          0.09        -11.79        11.79 o
 -17   7   8        174.20        142.29        17.97 o
 -15   7   8         89.04         64.53        10.39 o
 -13   7   8         32.53         40.04         9.84 o
 -11   7   8       1729.64       1632.88        27.75 o
  -9   7   8          9.82         18.98         8.98 o
  -7   7   8        513.35        543.88        18.68 o
  -5   7   8        593.23        616.81        20.87 o
  -3   7   8       1433.24       1428.20        46.23 o
  -1   7   8         97.37        106.03         8.82 o
   1   7   8        124.39        167.42        13.21 o
   3   7   8        688.54        685.52        19.72 o
   5   7   8         33.70         14.47        13.72 o
   7   7   8          5.18          6.56        18.47 o
   9   7   8       1001.15       1017.05        45.44 o
  11   7   8         83.11        106.14        24.24 o
  13   7   8        327.07        363.11        32.94 o
 -22   8   8          0.28        -14.43        14.43 o
 -20   8   8          0.31         -0.46        13.43 o
 -18   8   8       1007.45       1076.39        32.89 o
 -16   8   8          1.95         18.31        11.07 o
 -14   8   8       2033.90       1999.28        35.86 o
 -12   8   8       1244.84       1404.52        28.34 o
 -10   8   8         95.86        101.38        13.20 o
  -8   8   8        653.91        713.19        22.85 o
  -6   8   8         30.79         32.99        10.42 o
  -4   8   8       1647.50       1695.04        35.95 o
  -2   8   8        497.68        476.83        19.07 o
   0   8   8         40.54          9.68         7.67 o
   2   8   8         18.06         13.26         9.51 o
   4   8   8       2078.97       2228.65        45.21 o
   6   8   8       1866.52       1779.00        47.03 o
   8   8   8         46.94         74.28        22.73 o
  10   8   8        289.22        287.47        31.99 o
  12   8   8         35.37         18.28        23.50 o
 -21   9   8          0.30         23.40        22.72 o
 -19   9   8          8.41         -9.57        13.27 o
 -17   9   8        136.75        187.33        16.30 o
 -15   9   8        129.70         87.67        16.33 o
 -13   9   8          1.98         -6.08        20.58 o
 -11   9   8       4250.09       4202.80        83.62 o
  -9   9   8        162.41        187.93        16.66 o
  -7   9   8        894.74       1028.19        41.61 o
  -5   9   8        221.70        217.45        15.19 o
  -3   9   8        859.00        840.65        25.56 o
  -1   9   8        306.35        346.09        15.41 o
   1   9   8         97.24        106.89        11.85 o
   3   9   8          7.15          7.18        13.85 o
   5   9   8        407.06        355.46        22.71 o
   7   9   8       1114.94       1151.58        44.43 o
   9   9   8         35.16         25.55        20.19 o
  11   9   8        130.00        142.30        27.01 o
 -20  10   8        192.43        157.47        49.21 o
 -18  10   8          0.67        -16.28        16.28 o
 -16  10   8         69.91         92.54        31.09 o
 -14  10   8          0.07         -2.51        15.50 o
 -12  10   8       1534.07       1338.71        50.65 o
 -10  10   8       4746.97       4715.18       107.46 o
  -8  10   8         95.87         79.17        18.45 o
  -6  10   8       1839.27       1857.45        77.07 o
  -4  10   8        303.17        231.00        20.38 o
  -2  10   8         41.65         28.12        14.69 o
   0  10   8        339.94        287.66        17.56 o
   2  10   8        927.03        894.53        31.42 o
   4  10   8       1033.41       1038.63        39.07 o
   6  10   8        162.35        149.39        23.61 o
   8  10   8          2.26         10.42        18.39 o
  10  10   8         32.72         24.64        22.05 o
 -17  11   8          1.87         10.56        20.93 o
 -15  11   8        284.90        301.24        31.57 o
 -13  11   8        589.70        560.28        50.44 o
 -11  11   8          5.86         29.05        19.79 o
  -9  11   8        144.78        190.26        25.91 o
  -7  11   8         32.72         68.18        25.35 o
  -5  11   8       1105.98       1126.32        48.72 o
  -3  11   8        139.24         88.36        27.89 o
  -1  11   8        262.64        208.86        26.42 o
   1  11   8        400.57        444.39        24.58 o
   3  11   8          0.32         -5.69        15.07 o
   5  11   8          3.35          9.39        16.88 o
   7  11   8        112.41        112.68        24.24 o
   9  11   8          4.39          8.46        20.57 o
 -16  12   8         43.88         53.88        23.65 o
 -14  12   8         71.65         78.74        39.37 o
 -12  12   8          0.08         28.54        25.92 o
 -10  12   8          6.25         11.86        24.17 o
  -8  12   8        133.48        125.74        43.06 o
  -6  12   8        204.39        257.49        27.91 o
  -4  12   8        669.39        641.91        36.78 o
  -2  12   8         10.43        -18.36        18.36 o
   0  12   8         39.00         45.40        26.93 o
   2  12   8        590.97        693.33        50.37 o
   4  12   8        105.43         20.50        28.67 o
   6  12   8         55.51         -3.61        27.67 o
 -13  13   8        266.33        263.51        38.16 o
 -11  13   8        157.12        132.80        33.06 o
  -9  13   8         16.83         33.18        26.59 o
  -7  13   8        128.79        158.88        32.15 o
  -5  13   8        352.83        355.97        62.74 o
  -3  13   8        166.43        219.81        81.20 o
  -1  13   8        741.89        754.28        53.04 o
   1  13   8        293.20        225.60        37.38 o
   3  13   8        113.58        158.35        40.60 o
   5  13   8         48.36         92.27        33.06 o
 -10  14   8        297.17        386.38        42.60 o
  -8  14   8          7.33         -5.00        26.93 o
  -6  14   8          0.84          3.61        38.14 o
  -4  14   8         14.01        -11.81        25.92 o
  -2  14   8         18.09         57.82        29.58 o
   0  14   8         63.92        131.17        45.52 o
   2  14   8        125.61        140.14        41.83 o
 -25   1   9        115.73        172.58        19.62 o
 -23   1   9        184.02        212.25        17.76 o
 -21   1   9        377.27        361.79        19.24 o
 -19   1   9         49.22         55.37        11.77 o
 -17   1   9       1547.84       1628.82        26.58 o
 -15   1   9         67.46         53.25         7.48 o
 -13   1   9        345.42        324.37        11.22 o
 -11   1   9        417.09        445.29        10.90 o
  -9   1   9         16.54         16.39         5.36 o
  -7   1   9       1277.60       1355.86        21.58 o
  -5   1   9        265.17        207.92        13.50 o
  -3   1   9       1456.21       1464.14        22.82 o
  -1   1   9        624.93        596.34        14.31 o
   1   1   9        475.88        471.75        21.77 o
   3   1   9        564.25        614.55        18.33 o
   5   1   9        439.75        430.29        16.16 o
   7   1   9        410.35        431.01        18.09 o
   9   1   9       1061.17       1058.22        53.93 o
  11   1   9         39.63         10.02        31.99 o
  13   1   9         21.26          8.33        28.30 o
 -24   2   9         49.70         49.14        16.87 o
 -22   2   9         47.94         52.12        15.06 o
 -20   2   9         25.81         14.53        11.70 o
 -18   2   9         29.14          8.31         8.84 o
 -16   2   9          1.10         -2.07         6.50 o
 -14   2   9         30.67         41.41         6.07 o
 -12   2   9        182.09        151.53         7.40 o
 -10   2   9        431.65        492.85        10.62 o
  -8   2   9       7345.52       7538.89        87.11 o
  -6   2   9       7846.54       8330.34       102.63 o
  -4   2   9        621.33        676.90        14.48 o
  -2   2   9         83.53         63.13         6.91 o
   0   2   9         86.86         88.92         7.40 o
   2   2   9       1661.27       1882.71        30.99 o
   4   2   9        692.27        592.99        16.27 o
   6   2   9        258.09        324.28        15.35 o
   8   2   9         10.44         -5.84        14.64 o
  10   2   9        312.20        293.84        33.89 o
  12   2   9        699.52        711.81        61.51 o
  14   2   9        256.52        284.28        44.29 o
 -23   3   9          5.09          6.14        14.84 o
 -21   3   9          0.02         -0.29        13.35 o
 -19   3   9       1121.30       1339.46        34.92 o
 -17   3   9         46.81         42.35         8.89 o
 -15   3   9        762.03        776.33        17.87 o
 -13   3   9         49.24         70.94         6.91 o
 -11   3   9       1041.86       1103.31        18.42 o
  -9   3   9        712.86        752.41        14.99 o
  -7   3   9       7553.15       8082.74        92.54 o
  -5   3   9          0.45         -6.35         6.97 o
  -3   3   9       1944.97       1999.73        30.31 o
  -1   3   9       3559.87       3661.97        50.86 o
   1   3   9        262.37        251.81        11.00 o
   3   3   9          0.46         -1.33         5.49 o
   5   3   9        891.69        957.59        21.26 o
   7   3   9        497.21        440.95        23.00 o
   9   3   9        189.08        155.25        38.14 o
  11   3   9          3.81         -0.97        20.80 o
  13   3   9         55.13        100.43        26.49 o
 -24   4   9         10.04         28.24        16.48 o
 -22   4   9        120.96        109.99        16.68 o
 -20   4   9         95.68        152.70        16.73 o
 -18   4   9         50.71         17.06        10.79 o
 -16   4   9         93.30         46.82         8.78 o
 -14   4   9         13.19         -4.29         6.28 o
 -12   4   9        380.70        361.31        11.54 o
 -10   4   9         85.34         77.85         8.09 o
  -8   4   9        747.25        836.47        22.37 o
  -6   4   9        998.10        893.11        16.13 o
  -4   4   9       1120.84       1299.03        23.30 o
  -2   4   9         71.14         66.32         9.92 o
   0   4   9       1155.32       1314.23        24.79 o
   2   4   9        724.62        770.43        19.67 o
   4   4   9        182.20        213.50        11.22 o
   6   4   9          6.88         -7.73         7.73 o
   8   4   9          3.35         10.44        17.96 o
  10   4   9        124.00        131.47        34.47 o
  12   4   9          1.39        -10.42        21.57 o
  14   4   9        182.60        138.95        29.76 o
 -23   5   9         44.85         78.71        17.28 o
 -21   5   9        435.79        522.06        25.39 o
 -19   5   9         97.44        126.78        15.51 o
 -17   5   9         35.45         24.99        10.65 o
 -15   5   9        386.67        414.10        13.28 o
 -13   5   9         62.82         74.43         7.58 o
 -11   5   9         35.24         14.47         7.84 o
  -9   5   9        106.62         72.61         7.39 o
  -7   5   9         12.76         -3.11         7.93 o
  -5   5   9       3454.52       3408.61        54.30 o
  -3   5   9        152.31        147.50        10.47 o
  -1   5   9       1370.73       1459.43        25.58 o
   1   5   9        286.72        302.86        13.57 o
   3   5   9        169.29        188.49        13.43 o
   5   5   9       1042.64        972.71        23.25 o
   7   5   9         50.90          4.02        11.89 o
   9   5   9         96.09         78.74        27.84 o
  11   5   9         13.60          0.09        24.17 o
  13   5   9        266.02        221.69        38.16 o
 -22   6   9         17.38         33.53        14.73 o
 -20   6   9         37.48         34.94        14.15 o
 -18   6   9       1584.30       1607.00        38.44 o
 -16   6   9         24.78         20.68        10.33 o
 -14   6   9        123.11        129.26         9.42 o
 -12   6   9       1080.03        974.28        18.91 o
 -10   6   9        345.46        302.76        13.49 o
  -8   6   9        163.60        187.71        10.23 o
  -6   6   9         52.92         23.86         6.95 o
  -4   6   9        808.29        924.04        20.17 o
  -2   6   9       1050.57       1044.28        23.74 o
   0   6   9        357.62        359.88        19.90 o
   2   6   9        451.36        419.27        17.85 o
   4   6   9         23.21         18.18        11.28 o
   6   6   9       2000.94       1917.11        46.53 o
   8   6   9        425.90        391.97        24.03 o
  10   6   9        138.57        137.27        30.41 o
  12   6   9         19.41         40.19        31.17 o
 -21   7   9          1.38         12.09        13.39 o
 -19   7   9         69.51         56.35        13.88 o
 -17   7   9        462.43        507.18        21.98 o
 -15   7   9       1626.62       1592.82        33.56 o
 -13   7   9       2234.08       2188.24        36.96 o
 -11   7   9        306.24        325.96        16.00 o
  -9   7   9        687.33        681.93        22.62 o
  -7   7   9        227.32        223.09        13.94 o
  -5   7   9        476.94        453.43        18.06 o
  -3   7   9        867.23        864.33        26.01 o
  -1   7   9       6259.41       6163.16        83.39 o
   1   7   9       1783.54       1771.21        35.70 o
   3   7   9        217.03        226.68        16.42 o
   5   7   9        235.26        188.84        18.42 o
   7   7   9         58.22         41.57        25.00 o
   9   7   9        328.18        354.77        40.02 o
  11   7   9        505.77        483.28        47.63 o
 -22   8   9        117.83        151.74        20.37 o
 -20   8   9         26.56         40.46        21.30 o
 -18   8   9         88.23         53.56        13.21 o
 -16   8   9        644.99        552.19        21.70 o
 -14   8   9       1368.26       1275.80        28.77 o
 -12   8   9        893.33        907.78        34.09 o
 -10   8   9        254.12        211.96        14.80 o
  -8   8   9       1999.67       1841.22        50.07 o
  -6   8   9        204.88        181.11        13.37 o
  -4   8   9        905.04        855.44        24.30 o
  -2   8   9       1849.04       1820.43        31.59 o
   0   8   9        361.64        367.16        14.07 o
   2   8   9          0.05          1.15        11.31 o
   4   8   9        367.71        335.54        20.96 o
   6   8   9          4.51         -5.52        22.48 o
   8   8   9        888.30        961.16        33.71 o
  10   8   9         27.73         23.44        21.66 o
 -21   9   9        307.80        355.40        41.65 o
 -19   9   9         79.21         75.22        19.86 o
 -17   9   9         19.50         16.52        17.16 o
 -15   9   9          1.99        -14.11        14.11 o
 -13   9   9          2.25          7.83        17.48 o
 -11   9   9         14.88         -4.88        16.93 o
  -9   9   9        272.47        267.70        24.07 o
  -7   9   9        450.25        469.66        20.02 o
  -5   9   9       2469.85       2361.57        44.28 o
  -3   9   9        604.71        616.62        24.15 o
  -1   9   9          2.92        -10.30        10.30 o
   1   9   9         47.58         35.50        12.07 o
   3   9   9        470.78        457.65        26.26 o
   5   9   9        367.92        391.59        27.09 o
   7   9   9        251.66        213.58        24.43 o
   9   9   9          8.12         -2.65        24.98 o
 -18  10   9        185.95        187.16        23.33 o
 -16  10   9         89.44         64.73        18.39 o
 -14  10   9         69.56         67.66        24.36 o
 -12  10   9        289.97        286.89        38.14 o
 -10  10   9        217.33        175.76        24.15 o
  -8  10   9        341.94        314.19        34.39 o
  -6  10   9        315.98        348.92        32.01 o
  -4  10   9        521.43        532.52        30.99 o
  -2  10   9          8.39        -28.16        28.16 o
   0  10   9        534.51        537.20        21.57 o
   2  10   9       2063.58       2012.46        55.20 o
   4  10   9        374.95        444.14        36.82 o
   6  10   9          5.68          2.52        17.85 o
   8  10   9         18.62        -12.20        22.59 o
 -17  11   9        379.75        437.36        33.03 o
 -15  11   9          3.78          2.37        24.17 o
 -13  11   9         72.93         62.50        25.92 o
 -11  11   9        181.74        261.21        38.14 o
  -9  11   9         56.66         11.97        41.83 o
  -7  11   9       5204.07       5061.02       143.46 o
  -5  11   9         44.22         46.15        28.67 o
  -3  11   9       1420.74       1354.15        63.34 o
  -1  11   9        526.50        488.31        41.65 o
   1  11   9        303.12        297.39        35.38 o
   3  11   9        407.69        374.78        39.90 o
   5  11   9        108.29         90.50        27.71 o
   7  11   9         76.07         91.94        22.25 o
 -16  12   9         49.04         34.45        29.42 o
 -14  12   9          1.32         21.75        29.53 o
 -12  12   9         66.79         29.10        25.18 o
 -10  12   9        136.25        117.75        30.41 o
  -8  12   9        110.19        128.43        30.41 o
  -6  12   9        173.94        112.97        30.41 o
  -4  12   9       1010.34       1134.28        60.82 o
  -2  12   9        108.78         97.81        47.98 o
   0  12   9        198.62        189.62        34.80 o
   2  12   9        210.01        226.94        36.41 o
   4  12   9         46.93         34.45        54.13 o
 -13  13   9        190.70        225.00        35.63 o
 -11  13   9          0.60        -20.21        24.17 o
  -9  13   9        365.36        398.30        40.64 o
  -7  13   9        149.87        191.36        31.87 o
  -5  13   9          1.90        -14.25        25.18 o
  -3  13   9         35.25         60.06        29.42 o
  -1  13   9        668.98        659.95       107.03 o
   1  13   9        468.79        529.97        47.63 o
   3  13   9         78.14        142.76        36.54 o
 -10  14   9          9.10         26.63        28.97 o
  -8  14   9          8.14         -0.66        25.92 o
  -6  14   9         20.21        -18.86        25.92 o
  -4  14   9         41.16         34.74        29.42 o
  -2  14   9        227.46        213.05        37.13 o
 -24   0  10        189.00        210.42        26.33 o
 -22   0  10        602.82        731.71        36.58 o
 -20   0  10       2001.78       1986.43        87.18 o
 -18   0  10       6699.20       6657.73       130.94 o
 -16   0  10         16.64         32.36        10.87 o
 -14   0  10        805.90        869.74        23.04 o
 -12   0  10         19.85         34.07         8.65 o
 -10   0  10        289.24        351.34        21.00 o
  -8   0  10       2261.32       2278.51        46.72 o
  -6   0  10       1269.27       1308.98        63.97 o
  -4   0  10        316.47        421.78        14.41 o
  -2   0  10       4831.58       4633.41       106.64 o
   0   0  10       5182.29       5819.61       107.48 o
   2   0  10       4718.88       5165.21        99.29 o
   4   0  10        744.89        747.51        84.78 o
   6   0  10        796.21        731.12        43.99 o
   8   0  10        809.69        772.59        66.43 o
  10   0  10         21.91        -19.68        34.45 o
  12   0  10        356.45        501.94        63.97 o
 -25   1  10        108.92        101.89        16.95 o
 -23   1  10         20.99         -4.84        13.16 o
 -21   1  10         35.43         26.92        13.39 o
 -19   1  10        567.95        533.49        20.78 o
 -17   1  10         10.95         -1.60         8.07 o
 -15   1  10        137.01        114.87         8.70 o
 -13   1  10       3090.16       3500.33        39.38 o
 -11   1  10        858.20        778.33        18.41 o
  -9   1  10       4075.88       4083.90        55.16 o
  -7   1  10       2043.44       1952.64        37.19 o
  -5   1  10        762.73        870.75        23.44 o
  -3   1  10       2802.57       2802.78        39.00 o
  -1   1  10       1122.75       1201.87        26.93 o
   1   1  10        685.58        768.16        18.17 o
   3   1  10       1032.50       1183.91        25.68 o
   5   1  10         79.99        102.99        11.31 o
   7   1  10        180.13        108.65        25.18 o
   9   1  10        213.93        256.74        33.06 o
  11   1  10         98.13        101.79        40.60 o
  13   1  10        137.40        144.18        43.06 o
 -24   2  10        317.79        284.99        27.51 o
 -22   2  10        563.29        650.20        24.87 o
 -20   2  10         38.74         50.20        13.20 o
 -18   2  10         78.88         52.63        12.18 o
 -16   2  10        222.70        170.92         9.85 o
 -14   2  10       2021.63       1819.85        26.83 o
 -12   2  10       1786.05       1895.94        25.14 o
 -10   2  10       3104.34       3094.11        41.32 o
  -8   2  10        213.41        293.64         9.06 o
  -6   2  10       1775.99       1763.94        31.04 o
  -4   2  10       4827.80       5008.62        70.98 o
  -2   2  10        133.66        142.45         8.35 o
   0   2  10        289.75        297.06        15.77 o
   2   2  10        329.53        309.96        11.87 o
   4   2  10       1012.12       1002.26        23.16 o
   6   2  10       2301.14       2164.18        74.75 o
   8   2  10         74.37         25.52        23.44 o
  10   2  10          6.13         32.41        25.18 o
  12   2  10         70.95        115.95        31.17 o
 -23   3  10        152.83        173.69        18.75 o
 -21   3  10         47.59         56.98        14.83 o
 -19   3  10         83.59         78.72        14.09 o
 -17   3  10        350.13        286.27        13.74 o
 -15   3  10          2.18          3.92         6.00 o
 -13   3  10          3.01         -4.35         4.35 o
 -11   3  10       1230.09       1296.04        22.48 o
  -9   3  10       1301.46       1231.89        20.04 o
  -7   3  10        601.42        607.83        13.58 o
  -5   3  10        210.17        246.37        10.20 o
  -3   3  10        499.45        519.97        15.50 o
  -1   3  10          1.51          2.45         6.07 o
   1   3  10        267.53        247.04         9.82 o
   3   3  10        387.10        410.86        14.01 o
   5   3  10       2245.54       2465.27        39.10 o
   7   3  10         11.03         35.92        21.28 o
   9   3  10        711.25        636.23        43.50 o
  11   3  10          9.76          4.95        21.57 o
  13   3  10         13.58          0.30        23.17 o
 -24   4  10          0.09         -7.10        17.20 o
 -22   4  10        499.05        575.33        26.24 o
 -20   4  10        339.04        363.67        26.52 o
 -18   4  10        129.48        159.56        19.40 o
 -16   4  10        126.22        103.51         9.87 o
 -14   4  10         75.40         72.69         7.74 o
 -12   4  10        252.18        267.60         9.92 o
 -10   4  10        480.86        436.97        15.41 o
  -8   4  10         11.65          7.62         4.89 o
  -6   4  10       2660.05       2647.21        35.14 o
  -4   4  10       1144.98       1088.17        21.31 o
  -2   4  10        972.95        959.79        22.19 o
   0   4  10         35.95         15.28         6.25 o
   2   4  10        186.34        219.36        10.60 o
   4   4  10        495.02        507.22        16.82 o
   6   4  10        443.33        376.49        21.03 o
   8   4  10          9.22         -6.41        17.48 o
  10   4  10         21.79         73.91        24.96 o
  12   4  10         19.77          2.65        24.07 o
 -23   5  10         82.56        102.49        17.67 o
 -21   5  10        255.07        243.91        19.79 o
 -19   5  10        165.72        144.93        15.89 o
 -17   5  10        412.73        403.56        19.13 o
 -15   5  10         63.78         74.19         8.14 o
 -13   5  10        502.83        440.82        13.58 o
 -11   5  10        183.41        187.16         9.90 o
  -9   5  10        280.98        245.18        16.57 o
  -7   5  10       1471.10       1398.66        28.51 o
  -5   5  10        249.65        287.62        10.74 o
  -3   5  10       5250.46       5551.11        82.48 o
  -1   5  10        926.41        978.03        28.24 o
   1   5  10       1607.26       1606.29        28.48 o
   3   5  10         33.22         39.52         9.16 o
   5   5  10        260.08        299.53        21.75 o
   7   5  10        193.14        177.45        26.03 o
   9   5  10         38.19         34.71        24.17 o
  11   5  10          3.02        -25.18        25.18 o
 -22   6  10          7.01        -13.02        13.02 o
 -20   6  10         34.94         36.63        13.43 o
 -18   6  10          5.33         -1.57        10.91 o
 -16   6  10        717.41        655.29        23.19 o
 -14   6  10          9.37         -5.21         7.40 o
 -12   6  10       1059.52        964.24        28.24 o
 -10   6  10          8.98          4.16         7.26 o
  -8   6  10        342.55        353.52        18.52 o
  -6   6  10        379.04        355.75        13.57 o
  -4   6  10        256.28        205.40        12.47 o
  -2   6  10        466.13        529.35        15.92 o
   0   6  10         21.64         28.09         8.36 o
   2   6  10       1251.62       1332.42        56.61 o
   4   6  10        351.16        436.57        25.69 o
   6   6  10         85.29         86.95        16.63 o
   8   6  10          1.82        -20.91        25.84 o
  10   6  10        114.31        114.41        31.17 o
 -21   7  10         26.39          4.84        14.26 o
 -19   7  10        197.71        222.41        17.41 o
 -17   7  10         21.81         15.80        13.18 o
 -15   7  10        374.48        296.45        17.23 o
 -13   7  10          0.57          4.09        12.13 o
 -11   7  10         37.81         27.18         7.91 o
  -9   7  10          2.58         -7.67         7.67 o
  -7   7  10        711.10        766.64        19.80 o
  -5   7  10        510.74        541.46        16.98 o
  -3   7  10       1191.17       1166.38        20.95 o
  -1   7  10         89.04         72.50        10.96 o
   1   7  10        333.62        348.04        18.84 o
   3   7  10        154.33        143.40        19.48 o
   5   7  10          1.19         -1.51        15.11 o
   7   7  10         39.25         20.94        16.33 o
   9   7  10         14.14         19.84        49.21 o
  11   7  10         37.15         55.36        33.06 o
 -20   8  10         40.80         23.32        17.99 o
 -18   8  10        125.95        148.18        18.75 o
 -16   8  10        197.42        152.20        14.48 o
 -14   8  10       2390.56       2312.10        65.31 o
 -12   8  10        310.67        328.52        21.68 o
 -10   8  10       1075.17        965.07        29.20 o
  -8   8  10        435.50        474.16        20.19 o
  -6   8  10        788.85        749.05        25.06 o
  -4   8  10        585.35        609.94        23.13 o
  -2   8  10        444.23        362.86        16.30 o
   0   8  10        426.90        383.41        19.65 o
   2   8  10         85.07         89.27        16.63 o
   4   8  10        322.56        302.54        20.37 o
   6   8  10        137.67        146.12        22.02 o
   8   8  10        199.07        176.26        24.96 o
  10   8  10          8.30          8.45        22.37 o
 -19   9  10        329.49        366.59        41.55 o
 -17   9  10          1.41        -14.50        14.50 o
 -15   9  10         35.77         28.75        18.91 o
 -13   9  10         18.05         -1.34        17.26 o
 -11   9  10        704.83        564.74        39.12 o
  -9   9  10        568.16        499.96        29.27 o
  -7   9  10       1081.01       1205.53        43.91 o
  -5   9  10         53.34         30.89        16.93 o
  -3   9  10        326.49        277.68        36.45 o
  -1   9  10        209.67        167.46        14.53 o
   1   9  10        449.21        402.78        23.80 o
   3   9  10         57.55         57.83        16.84 o
   5   9  10        787.80        759.22        46.72 o
   7   9  10         55.00         63.87        24.86 o
   9   9  10         58.28         35.73        29.85 o
 -18  10  10         21.07          7.38        17.22 o
 -16  10  10        191.87        197.26        25.49 o
 -14  10  10          6.90         12.05        18.44 o
 -12  10  10         21.85         66.13        52.90 o
 -10  10  10        190.35        145.46        36.91 o
  -8  10  10       1091.74       1047.01        57.34 o
  -6  10  10       5421.49       5537.30       147.85 o
  -4  10  10        196.18         71.70        47.98 o
  -2  10  10        289.75        349.39        38.14 o
   0  10  10          3.93        -23.44        23.44 o
   2  10  10        122.60        129.44        17.73 o
   4  10  10          1.28         -8.33        20.52 o
   6  10  10         17.27          7.24        17.10 o
 -17  11  10         18.45         57.62        23.17 o
 -15  11  10         82.91         54.89        22.64 o
 -13  11  10          3.23         -8.27        38.14 o
 -11  11  10        323.71        329.96        45.52 o
  -9  11  10        595.98        472.59        50.44 o
  -7  11  10         41.89         24.77        34.45 o
  -5  11  10       1251.61       1171.91       104.57 o
  -3  11  10        540.31        615.48        45.14 o
  -1  11  10        165.44        170.72        56.59 o
   1  11  10         48.95         57.62        31.99 o
   3  11  10          1.40        -17.72        25.92 o
   5  11  10        189.73        168.75        45.52 o
 -16  12  10        107.55         63.97        41.83 o
 -14  12  10        180.79        204.62        44.29 o
 -12  12  10          1.23        -23.44        23.44 o
 -10  12  10        781.50        849.71        53.85 o
  -8  12  10         32.40          2.02        24.17 o
  -6  12  10         70.64        102.04        29.42 o
  -4  12  10        340.97        288.80        36.41 o
  -2  12  10        122.97        111.86        46.75 o
   0  12  10        107.27         97.87        38.14 o
   2  12  10        237.92        222.66        60.28 o
   4  12  10         48.43         61.86        29.53 o
 -11  13  10         29.34         42.28        28.35 o
  -9  13  10          8.32         13.57        26.93 o
  -7  13  10         11.87         14.92        26.93 o
  -5  13  10         30.02          3.61        25.92 o
  -3  13  10        148.53        152.10        54.13 o
  -1  13  10         17.05         26.69        28.67 o
   1  13  10         70.38         62.84        32.15 o
 -25   1  11         10.32          7.31        14.78 o
 -23   1  11        352.93        436.40        21.98 o
 -21   1  11          9.18          9.69        12.66 o
 -19   1  11         32.51         56.66        12.98 o
 -17   1  11       2021.75       2000.24        36.29 o
 -15   1  11       3665.66       3598.64        44.66 o
 -13   1  11        336.95        324.60        11.74 o
 -11   1  11        710.61        734.91        23.11 o
  -9   1  11        337.14        285.46        11.37 o
  -7   1  11        895.27        908.27        21.86 o
  -5   1  11        780.77        805.66        27.35 o
  -3   1  11       1054.32       1086.87        19.87 o
  -1   1  11       5163.17       5491.35        79.88 o
   1   1  11        377.35        404.36        22.47 o
   3   1  11       1099.17       1029.19        26.25 o
   5   1  11        168.00        144.45        24.36 o
   7   1  11         26.15         -1.23        20.88 o
   9   1  11        692.52        819.73        63.97 o
  11   1  11         23.37         -7.38        25.92 o
 -24   2  11        172.36        199.35        20.60 o
 -22   2  11        565.45        622.25        28.02 o
 -20   2  11        359.68        369.02        19.29 o
 -18   2  11         12.36         -7.63        11.12 o
 -16   2  11        177.81        151.27        11.40 o
 -14   2  11       3610.02       3705.01        45.15 o
 -12   2  11          9.08          2.01         7.32 o
 -10   2  11        131.03        106.01         8.65 o
  -8   2  11         56.41         40.43         8.41 o
  -6   2  11         22.24          8.64         7.22 o
  -4   2  11       2706.41       2773.95        42.88 o
  -2   2  11        465.05        496.90        15.17 o
   0   2  11       2107.18       2225.17        45.12 o
   2   2  11        334.71        353.09        15.62 o
   4   2  11         47.06          2.33        11.55 o
   6   2  11        299.16        301.82        31.32 o
   8   2  11         69.97         56.59        26.10 o
  10   2  11        326.51        361.60        39.12 o
  12   2  11         18.79         39.37        31.32 o
 -23   3  11        221.48        274.06        22.24 o
 -21   3  11        536.38        550.73        25.32 o
 -19   3  11        217.16        201.21        17.12 o
 -17   3  11        329.89        341.29        23.92 o
 -15   3  11        691.44        713.10        18.24 o
 -13   3  11        630.45        605.86        16.50 o
 -11   3  11       2134.34       2306.67        36.49 o
  -9   3  11       1704.07       1571.09        26.24 o
  -7   3  11        295.56        278.86        10.14 o
  -5   3  11        474.19        506.40        14.48 o
  -3   3  11         25.22         27.83         7.12 o
  -1   3  11         54.51         66.33         8.72 o
   1   3  11         11.91          2.11         6.80 o
   3   3  11        864.25        821.59        38.55 o
   5   3  11        151.84        149.08        18.22 o
   7   3  11        445.97        495.51        39.12 o
   9   3  11         53.05        126.94        28.65 o
  11   3  11          3.34        -13.35        21.75 o
 -24   4  11         15.70          6.70        16.17 o
 -22   4  11        111.60        123.39        17.64 o
 -20   4  11          8.97         33.60        14.10 o
 -18   4  11        106.99         93.60        14.63 o
 -16   4  11         38.02         50.83         9.78 o
 -14   4  11         19.23         23.26         7.42 o
 -12   4  11       1642.87       1469.16        31.36 o
 -10   4  11        210.27        264.71        10.02 o
  -8   4  11        413.70        367.42        12.16 o
  -6   4  11        405.99        380.42        12.43 o
  -4   4  11          9.95         14.33         7.35 o
  -2   4  11        276.41        259.62        10.96 o
   0   4  11          2.24          1.28         6.79 o
   2   4  11        115.10        121.60        10.82 o
   4   4  11        621.72        656.95        30.40 o
   6   4  11        653.94        829.48        29.37 o
   8   4  11         31.55         19.04        19.48 o
  10   4  11         76.27         96.62        25.07 o
 -23   5  11         24.84         33.07        16.54 o
 -21   5  11        678.72        834.70        30.91 o
 -19   5  11        510.67        501.53        25.38 o
 -17   5  11        345.57        340.24        19.12 o
 -15   5  11        571.87        659.87        30.06 o
 -13   5  11        108.44        145.17        13.39 o
 -11   5  11         18.33         16.63         6.91 o
  -9   5  11        165.59        170.79        11.34 o
  -7   5  11        257.15        229.98        12.42 o
  -5   5  11         81.81         55.07         7.84 o
  -3   5  11        193.39        182.41        11.49 o
  -1   5  11         40.56         26.87         7.90 o
   1   5  11        331.99        346.08        20.05 o
   3   5  11       2677.03       2743.67        66.74 o
   5   5  11        142.48        157.22        19.35 o
   7   5  11        261.61        248.15        32.92 o
   9   5  11         99.67         92.60        28.67 o
 -22   6  11         10.40         18.76        19.59 o
 -20   6  11         74.31         84.82        15.21 o
 -18   6  11         37.37          9.12        11.27 o
 -16   6  11        994.92        987.16        28.15 o
 -14   6  11          4.41        -10.57        15.27 o
 -12   6  11         16.99         30.99        10.32 o
 -10   6  11        160.53        202.33        12.03 o
  -8   6  11          1.06         -1.84         7.04 o
  -6   6  11        637.52        585.05        19.50 o
  -4   6  11         53.27         28.67         8.26 o
  -2   6  11        304.87        372.33        15.35 o
   0   6  11         53.06         62.22        14.45 o
   2   6  11        746.25        777.28        34.67 o
   4   6  11       1393.44       1449.48        45.98 o
   6   6  11        724.92        601.85        30.99 o
   8   6  11          8.08          5.91        29.53 o
  10   6  11         11.37        -25.18        25.18 o
 -21   7  11          0.20         -6.60        17.76 o
 -19   7  11         82.82         78.83        14.38 o
 -17   7  11         23.96         49.82        11.56 o
 -15   7  11        149.78        133.79        17.76 o
 -13   7  11       2464.27       2332.73        63.28 o
 -11   7  11        743.77        742.68        26.27 o
  -9   7  11        261.31        256.29        14.15 o
  -7   7  11       1440.46       1593.45        32.71 o
  -5   7  11        973.26        986.69        25.13 o
  -3   7  11        447.97        435.96        17.37 o
  -1   7  11        859.20        782.05        29.90 o
   1   7  11         44.18         18.07        16.27 o
   3   7  11        382.74        420.37        26.69 o
   5   7  11        552.26        528.01        31.10 o
   7   7  11         27.47         27.72        25.92 o
   9   7  11        454.87        458.86        45.14 o
 -20   8  11        146.97        188.07        23.22 o
 -18   8  11        209.49        205.70        21.98 o
 -16   8  11         21.75         36.09        18.70 o
 -14   8  11        439.15        400.27        30.55 o
 -12   8  11         84.49         41.96        17.96 o
 -10   8  11        120.27        133.53        21.62 o
  -8   8  11       1982.68       1884.32        47.35 o
  -6   8  11        947.67        925.52        32.13 o
  -4   8  11         22.72         -6.31        17.40 o
  -2   8  11        288.88        326.60        20.24 o
   0   8  11        425.32        424.71        21.21 o
   2   8  11        310.53        262.27        19.30 o
   4   8  11          4.26        -12.70        12.70 o
   6   8  11         66.24         87.62        19.58 o
   8   8  11        335.13        362.05        59.82 o
 -19   9  11         46.71         73.56        28.41 o
 -17   9  11        157.03        140.55        20.16 o
 -15   9  11        221.50        272.12        26.49 o
 -13   9  11          0.07         -2.00        16.93 o
 -11   9  11        157.43        100.86        20.88 o
  -9   9  11         41.49         34.86        28.90 o
  -7   9  11        146.04        152.42        25.18 o
  -5   9  11         29.09         33.12        56.59 o
  -3   9  11          3.08        -15.07        20.66 o
  -1   9  11        907.59        899.09        51.13 o
   1   9  11         13.72        -12.07        12.07 o
   3   9  11        117.88         48.44        15.41 o
   5   9  11          8.52         14.62        14.31 o
   7   9  11         30.06         42.37        20.90 o
 -18  10  11          0.87         -2.02        21.94 o
 -16  10  11          2.43          1.35        17.85 o
 -14  10  11        327.90        276.00        27.30 o
 -12  10  11          8.90         -9.88        16.93 o
 -10  10  11        845.91        948.67        60.28 o
  -8  10  11         85.95        107.92        34.45 o
  -6  10  11        133.37        116.77        27.67 o
  -4  10  11        323.73        277.24        32.92 o
  -2  10  11         10.82          9.25        21.70 o
   0  10  11        161.35        180.08        41.83 o
   2  10  11        215.08        184.54        35.68 o
   4  10  11         82.02         65.34        23.01 o
   6  10  11          6.28         13.50        28.67 o
 -17  11  11         37.78          5.49        21.21 o
 -15  11  11        107.35        120.99        23.65 o
 -13  11  11         23.36         16.05        19.38 o
 -11  11  11        244.61        258.74        41.83 o
  -9  11  11          0.09         -3.79        22.42 o
  -7  11  11        168.53        194.67        31.17 o
  -5  11  11         20.10         59.05        25.92 o
  -3  11  11        292.71        292.68        34.67 o
  -1  11  11          2.44         22.48        45.52 o
   1  11  11          0.65         10.66        25.92 o
   3  11  11          0.03         26.30        27.67 o
 -14  12  11          0.83         22.14        22.73 o
 -12  12  11        159.71        229.34        66.43 o
 -10  12  11          4.23         30.72        26.59 o
  -8  12  11        271.56        285.10        56.59 o
  -6  12  11        219.54        221.78        54.13 o
  -4  12  11        349.04        347.51        38.16 o
  -2  12  11        204.16        223.24        34.80 o
   0  12  11        208.77        235.84        36.41 o
   2  12  11          6.30         24.60        41.83 o
 -11  13  11          9.98         28.30        27.84 o
  -9  13  11         64.65          1.35        36.91 o
  -7  13  11         20.68         15.56        26.93 o
  -5  13  11         75.09         93.10        32.15 o
  -3  13  11          8.56        -26.93        26.93 o
 -24   0  12         91.30        136.56        23.88 o
 -22   0  12         21.70         -6.99        17.80 o
 -20   0  12          3.82         -8.79        15.82 o
 -18   0  12        122.92        156.18        46.09 o
 -16   0  12         47.71         29.05        14.73 o
 -14   0  12       5895.67       5540.54       126.89 o
 -12   0  12       1088.15       1056.12        33.11 o
 -10   0  12       4744.49       4872.76        92.67 o
  -8   0  12        644.37        568.37        49.21 o
  -6   0  12         10.74         19.68        19.68 o
  -4   0  12         65.34         42.43         8.69 o
  -2   0  12       3832.27       3726.59        74.28 o
   0   0  12       7416.57       7582.76       139.67 o
   2   0  12        201.83        166.07        22.14 o
   4   0  12         82.80        113.18        31.99 o
   6   0  12        266.78        356.77        46.75 o
   8   0  12         86.43         91.04        36.91 o
  10   0  12          2.21         -4.92        39.37 o
 -23   1  12        154.05        109.69        16.39 o
 -21   1  12        230.23        263.28        17.70 o
 -19   1  12       2251.16       2150.52        42.36 o
 -17   1  12       2730.69       3017.64        47.38 o
 -15   1  12        844.50        782.33        19.95 o
 -13   1  12        179.75        170.09        11.77 o
 -11   1  12       1223.79       1222.88        23.91 o
  -9   1  12        540.40        455.40        21.31 o
  -7   1  12        494.61        536.39        16.80 o
  -5   1  12       1637.20       1561.45        33.02 o
  -3   1  12          0.75         -5.87         5.87 o
  -1   1  12        110.03        148.10        10.69 o
   1   1  12       2903.92       2905.06        52.24 o
   3   1  12          0.01         14.51        10.48 o
   5   1  12        459.16        419.65        36.91 o
   7   1  12         54.81         55.36        24.36 o
   9   1  12        100.14        118.19        39.37 o
 -24   2  12        222.01        234.21        20.97 o
 -22   2  12         84.23         39.93        14.38 o
 -20   2  12        154.86        108.47        15.02 o
 -18   2  12       4746.09       5169.53        76.53 o
 -16   2  12        775.39        724.42        31.06 o
 -14   2  12        645.67        593.51        19.81 o
 -12   2  12        852.49        800.13        19.69 o
 -10   2  12         21.34          6.14         6.39 o
  -8   2  12        668.87        621.68        20.88 o
  -6   2  12        572.05        582.13        19.78 o
  -4   2  12         23.72         10.49         6.33 o
  -2   2  12        173.23        186.77        10.83 o
   0   2  12       1610.94       1623.40        33.40 o
   2   2  12         58.24         72.63        11.13 o
   4   2  12         25.41         22.14        18.21 o
   6   2  12         14.05         -9.31        19.95 o
   8   2  12         72.12         67.78        34.45 o
  10   2  12         31.44         41.83        29.58 o
 -23   3  12         69.18         43.12        16.13 o
 -21   3  12        545.41        658.10        27.08 o
 -19   3  12        624.55        735.91        27.52 o
 -17   3  12       2910.81       3067.37        56.09 o
 -15   3  12       2083.80       2025.29        45.51 o
 -13   3  12         71.94         57.47         9.52 o
 -11   3  12       3481.50       3328.73        60.07 o
  -9   3  12       1116.74       1108.58        21.14 o
  -7   3  12         20.53         17.47         5.24 o
  -5   3  12       2282.63       2230.61        37.49 o
  -3   3  12        325.45        292.96        12.91 o
  -1   3  12         74.95         78.19         9.83 o
   1   3  12        179.38        172.99        12.01 o
   3   3  12        578.26        680.84        27.03 o
   5   3  12        101.60         64.98        20.18 o
   7   3  12         26.69         55.68        22.25 o
   9   3  12         82.12        113.09        26.02 o
 -24   4  12        106.73        158.41        20.04 o
 -22   4  12         35.61         48.99        15.51 o
 -20   4  12        458.13        424.81        22.43 o
 -18   4  12       1082.39       1103.62        31.73 o
 -16   4  12        116.70        138.36        25.39 o
 -14   4  12        119.77         97.02        20.25 o
 -12   4  12         35.72         44.23         8.40 o
 -10   4  12        483.89        452.72        14.14 o
  -8   4  12          0.50          4.27         6.18 o
  -6   4  12         54.23         57.17         7.02 o
  -4   4  12        753.96        722.06        20.15 o
  -2   4  12          6.90          1.26         8.34 o
   0   4  12       1004.72       1010.26        46.80 o
   2   4  12        134.29        123.29        17.12 o
   4   4  12       2535.67       2477.32        62.28 o
   6   4  12       1081.54       1174.77        47.82 o
   8   4  12        140.34        115.07        24.07 o
  10   4  12        158.86        103.34        46.75 o
 -23   5  12         68.03         89.86        19.32 o
 -21   5  12        551.73        622.87        26.80 o
 -19   5  12         10.25         19.25        13.05 o
 -17   5  12          4.64          1.38        14.10 o
 -15   5  12       3162.61       2868.62        61.64 o
 -13   5  12        361.55        350.24        19.48 o
 -11   5  12         57.49         33.03        12.90 o
  -9   5  12         45.06         40.87         7.47 o
  -7   5  12        543.40        459.15        14.47 o
  -5   5  12         32.95         14.24         8.59 o
  -3   5  12        699.91        784.34        23.06 o
  -1   5  12        294.64        290.45        17.81 o
   1   5  12       3905.66       4040.77        76.14 o
   3   5  12        303.61        270.94        22.80 o
   5   5  12        449.03        475.48        28.57 o
   7   5  12         10.47         25.96        31.99 o
   9   5  12          0.03          5.61        27.67 o
 -22   6  12         10.83          5.45        14.98 o
 -20   6  12         52.55         43.03        16.11 o
 -18   6  12        452.45        467.60        21.22 o
 -16   6  12        354.14        298.53        32.67 o
 -14   6  12        256.48        257.13        23.33 o
 -12   6  12       3505.96       3263.65       132.52 o
 -10   6  12        346.36        353.16        20.95 o
  -8   6  12        580.41        583.68        21.35 o
  -6   6  12         59.86         78.24         9.33 o
  -4   6  12         12.81         -8.53         8.53 o
  -2   6  12       1709.33       1657.14        65.33 o
   0   6  12         83.26         87.92        20.72 o
   2   6  12        216.87        196.50        38.78 o
   4   6  12          3.79        -15.50        15.50 o
   6   6  12        203.82        232.98        33.89 o
   8   6  12         50.54         77.43        29.42 o
 -21   7  12        105.42         97.35        21.27 o
 -19   7  12          1.44         13.26        16.25 o
 -17   7  12        282.91        229.97        28.06 o
 -15   7  12         32.43         24.67        16.73 o
 -13   7  12        220.66        210.26        21.35 o
 -11   7  12        130.93        131.20        16.15 o
  -9   7  12        135.44        119.01        16.24 o
  -7   7  12          2.42        -13.09        13.09 o
  -5   7  12        126.39         92.79        14.92 o
  -3   7  12       1205.46       1213.53        35.26 o
  -1   7  12         14.00        -11.94        16.53 o
   1   7  12         97.96         88.30        19.79 o
   3   7  12        181.18        229.12        22.38 o
   5   7  12          3.76        -14.79        14.79 o
   7   7  12        161.76        155.81        34.45 o
 -20   8  12          7.78         30.86        18.72 o
 -18   8  12          1.28          5.45        14.50 o
 -16   8  12        200.31        176.65        23.01 o
 -14   8  12        150.95        176.21        21.57 o
 -12   8  12         44.64         40.17        17.72 o
 -10   8  12          5.34         16.11        15.11 o
  -8   8  12          8.00         11.38        15.92 o
  -6   8  12        152.06        155.64        20.45 o
  -4   8  12        243.57        209.66        30.61 o
  -2   8  12       3217.27       3254.97       101.22 o
   0   8  12        790.71        684.92        25.86 o
   2   8  12        395.61        529.33        30.67 o
   4   8  12          0.08          2.68        16.65 o
   6   8  12         12.06         22.78        26.93 o
 -19   9  12         64.10        104.52        20.86 o
 -17   9  12          6.99          4.68        17.72 o
 -15   9  12        300.67        246.31        26.33 o
 -13   9  12        160.28        153.15        22.44 o
 -11   9  12        121.12        107.80        20.14 o
  -9   9  12        495.15        499.67        44.61 o
  -7   9  12       1116.46       1081.20        43.50 o
  -5   9  12        791.21        766.45        37.75 o
  -3   9  12        151.13        107.69        25.65 o
  -1   9  12          7.09         27.70        19.16 o
   1   9  12          2.23         10.51        18.36 o
   3   9  12          9.96         10.01        27.88 o
   5   9  12         62.08         75.95        20.22 o
 -18  10  12        226.54        197.30        33.17 o
 -16  10  12         68.30         83.99        21.65 o
 -14  10  12          5.07         -2.11        17.36 o
 -12  10  12          0.30        -11.35        18.11 o
 -10  10  12        207.31        183.04        23.47 o
  -8  10  12        193.11        205.42        24.44 o
  -6  10  12         46.98         38.04        19.55 o
  -4  10  12          1.04         14.03        17.96 o
  -2  10  12         15.15         13.50        18.91 o
   0  10  12          9.41         -6.60        21.85 o
   2  10  12          5.18         -0.44        19.48 o
   4  10  12         26.36          3.67        36.82 o
 -15  11  12        332.66        308.40        30.62 o
 -13  11  12         47.41         84.44        21.65 o
 -11  11  12        292.60        336.12        38.05 o
  -9  11  12          1.07          3.84        20.22 o
  -7  11  12         63.82         79.29        26.93 o
  -5  11  12        175.91        150.83        29.42 o
  -3  11  12          4.26         47.09        25.18 o
  -1  11  12        204.19        147.34        40.60 o
   1  11  12        115.63        168.91        26.78 o
 -12  12  12         33.07         87.65        23.88 o
 -10  12  12        101.52        107.25        29.42 o
  -8  12  12         41.69          8.35        24.17 o
  -6  12  12        142.11        170.00        32.15 o
  -4  12  12         30.90         48.21        27.67 o
  -2  12  12        231.80        285.62        37.80 o
 -23   1  13         25.35         19.03        13.53 o
 -21   1  13         21.18         -2.38        12.11 o
 -19   1  13         31.69         21.52        12.01 o
 -17   1  13         99.06         71.24        11.82 o
 -15   1  13        288.74        276.55        25.45 o
 -13   1  13       5196.69       5513.45        76.36 o
 -11   1  13        390.65        415.43        13.32 o
  -9   1  13        490.38        446.00        17.65 o
  -7   1  13         99.63         73.23        10.30 o
  -5   1  13        334.26        309.65        15.27 o
  -3   1  13       2134.08       2156.46        37.86 o
  -1   1  13        287.64        280.06        14.01 o
   1   1  13       1823.56       1955.90        39.56 o
   3   1  13          1.86         -9.84        17.40 o
   5   1  13        805.28        769.84        44.34 o
   7   1  13         92.72         70.85        25.18 o
   9   1  13          8.19          4.84        27.67 o
 -24   2  13          0.03        -13.46        13.46 o
 -22   2  13          2.58         -4.90        12.31 o
 -20   2  13         39.63         35.38        12.89 o
 -18   2  13        166.66        165.48        18.61 o
 -16   2  13        216.14        230.58        15.80 o
 -14   2  13         76.71         73.75        11.92 o
 -12   2  13         86.25         88.39        15.22 o
 -10   2  13       1422.56       1410.98        30.28 o
  -8   2  13        571.43        482.92        19.28 o
  -6   2  13       1410.65       1317.72        55.35 o
  -4   2  13        383.37        338.33        12.96 o
  -2   2  13        681.39        632.05        19.91 o
   0   2  13        949.27        952.70        25.93 o
   2   2  13        265.40        265.41        20.14 o
   4   2  13        835.40        912.54        47.82 o
   6   2  13          5.84          9.65        21.70 o
   8   2  13        214.98        190.76        33.06 o
 -23   3  13         26.25          4.01        15.02 o
 -21   3  13        276.26        237.68        22.78 o
 -19   3  13         73.81         97.79        19.37 o
 -17   3  13        162.87        161.44        19.29 o
 -15   3  13       1576.10       1515.43        33.00 o
 -13   3  13        177.52        165.24        12.66 o
 -11   3  13       1672.74       1781.57        33.89 o
  -9   3  13         12.48         17.97         7.35 o
  -7   3  13       1046.00       1092.22        33.46 o
  -5   3  13          8.79         12.87         7.57 o
  -3   3  13        153.55        139.36        12.46 o
  -1   3  13        822.44        818.74        24.30 o
   1   3  13        347.86        331.04        16.84 o
   3   3  13        158.15        133.17        16.03 o
   5   3  13         25.93         42.36        19.79 o
   7   3  13         90.38         99.01        23.65 o
 -22   4  13        153.34        182.45        22.18 o
 -20   4  13        323.09        358.04        21.04 o
 -18   4  13         18.23         16.94        12.73 o
 -16   4  13        246.10        230.05        32.77 o
 -14   4  13        508.29        549.64        21.76 o
 -12   4  13         60.18         49.22        10.00 o
 -10   4  13       1968.47       1956.31        32.49 o
  -8   4  13          0.21          1.17         7.16 o
  -6   4  13         12.59          9.99         7.91 o
  -4   4  13         33.98         40.78        11.18 o
  -2   4  13        195.32        199.31        13.35 o
   0   4  13        397.36        420.23        20.86 o
   2   4  13         37.66         13.39        15.50 o
   4   4  13        105.90         87.77        21.07 o
   6   4  13        173.71        196.54        31.32 o
   8   4  13         49.10         63.34        30.41 o
 -23   5  13         57.78         36.67        16.60 o
 -21   5  13       1194.96       1202.41        36.03 o
 -19   5  13        139.94        154.80        16.24 o
 -17   5  13         98.51         90.70        30.66 o
 -15   5  13         53.05         46.51        16.97 o
 -13   5  13        271.03        255.25        17.68 o
 -11   5  13        709.01        755.50        23.29 o
  -9   5  13         45.32         28.78         9.63 o
  -7   5  13       2063.47       2252.62        49.57 o
  -5   5  13       1779.65       1698.83        35.03 o
  -3   5  13        111.23         70.49        12.22 o
  -1   5  13        493.31        575.97        24.23 o
   1   5  13        212.80        257.49        28.79 o
   3   5  13         39.37         26.86        16.27 o
   5   5  13         76.62         41.83        26.10 o
   7   5  13          1.34         -6.62        28.30 o
 -22   6  13          2.34         -1.40        19.17 o
 -20   6  13        216.91        228.00        23.50 o
 -18   6  13          0.60        -16.10        16.10 o
 -16   6  13        189.36        141.34        21.21 o
 -14   6  13        125.03        135.63        19.48 o
 -12   6  13        991.11        940.48        31.24 o
 -10   6  13        332.64        316.46        16.05 o
  -8   6  13        278.91        375.61        19.11 o
  -6   6  13       1816.67       1770.35        59.17 o
  -4   6  13        403.58        419.83        21.10 o
  -2   6  13          8.57        -11.64        11.64 o
   0   6  13        344.83        400.14        26.02 o
   2   6  13        862.86        917.57        41.80 o
   4   6  13        640.61        623.03        43.62 o
   6   6  13          0.08         -4.92        26.10 o
 -21   7  13         18.13         36.28        19.77 o
 -19   7  13          8.61         13.20        17.01 o
 -17   7  13         10.66         -5.28        17.26 o
 -15   7  13        554.14        577.24        32.50 o
 -13   7  13         79.24         65.67        21.28 o
 -11   7  13         53.47         24.08        15.11 o
  -9   7  13        530.25        510.10        23.92 o
  -7   7  13         53.44         58.79        13.47 o
  -5   7  13         34.72         49.95        13.57 o
  -3   7  13        289.44        255.49        23.08 o
  -1   7  13        301.86        296.15        24.60 o
   1   7  13         23.19         27.31        17.85 o
   3   7  13        167.22        196.90        59.17 o
   5   7  13          0.44          4.31        24.17 o
 -20   8  13        183.75        224.14        29.12 o
 -18   8  13          7.07         39.46        19.79 o
 -16   8  13        130.97         90.89        20.71 o
 -14   8  13          5.84          9.68        16.27 o
 -12   8  13          0.26        -14.82        14.82 o
 -10   8  13        310.25        275.98        23.47 o
  -8   8  13        549.04        582.92        34.27 o
  -6   8  13        215.86        164.73        21.49 o
  -4   8  13          3.06          7.18        16.42 o
  -2   8  13        908.89        838.36        38.76 o
   0   8  13        189.77        176.16        22.64 o
   2   8  13          7.37        -30.35        35.18 o
   4   8  13          2.09         -8.74        31.99 o
 -19   9  13          0.12         -7.38        39.37 o
 -17   9  13         77.01         53.12        26.44 o
 -15   9  13         15.63         13.82        18.36 o
 -13   9  13        428.58        365.31        48.99 o
 -11   9  13          1.73         18.84        19.92 o
  -9   9  13          8.29          2.92        16.93 o
  -7   9  13         89.19         70.98        19.16 o
  -5   9  13        188.25        173.48        22.64 o
  -3   9  13         52.15         34.62        22.66 o
  -1   9  13         88.36         69.10        20.60 o
   1   9  13          3.13        -18.36        18.36 o
   3   9  13         67.63         54.21        20.93 o
 -16  10  13        154.60        141.87        24.90 o
 -14  10  13         66.37         55.63        20.14 o
 -12  10  13          0.94         17.36        17.72 o
 -10  10  13        253.31        273.67        26.69 o
  -8  10  13          1.76        -13.43        17.36 o
  -6  10  13         45.33         46.03        19.79 o
  -4  10  13         27.56          4.69        19.28 o
  -2  10  13          3.33        -18.70        18.70 o
   0  10  13          6.63         26.00        20.71 o
   2  10  13        130.60        106.56        51.67 o
 -15  11  13         14.04         27.07        41.83 o
 -13  11  13         10.21        -13.13        19.00 o
 -11  11  13        146.96        112.49        23.47 o
  -9  11  13         59.47         21.72        29.10 o
  -7  11  13         86.43         73.07        22.22 o
  -5  11  13         79.15         24.98        22.13 o
  -3  11  13          0.86          6.99        20.33 o
  -1  11  13         39.52         42.41        22.48 o
 -10  12  13          4.88         -6.67        19.00 o
  -8  12  13         97.82         55.17        22.44 o
  -6  12  13         54.57         66.19        23.17 o
 -24   0  14         21.42         -4.92        24.83 o
 -22   0  14        208.46        275.91        26.51 o
 -20   0  14         14.12        -16.10        16.10 o
 -18   0  14        826.12        718.18        40.53 o
 -16   0  14        134.61        106.82        17.40 o
 -14   0  14       3838.12       4304.35       104.16 o
 -12   0  14       2020.06       1987.58        55.21 o
 -10   0  14       1064.51       1112.14        78.74 o
  -8   0  14       6760.12       6650.70       231.29 o
  -6   0  14       2526.39       2430.96       108.26 o
  -4   0  14       2811.20       2819.03        60.50 o
  -2   0  14       4575.16       4500.32        90.85 o
   0   0  14          4.36         -9.84        17.22 o
   2   0  14          7.81         22.14        24.60 o
   4   0  14        204.72        147.63        36.91 o
   6   0  14         58.38         68.89        36.91 o
 -23   1  14         45.45          5.19        13.94 o
 -21   1  14         65.12        100.21        14.94 o
 -19   1  14         12.07         29.14        12.13 o
 -17   1  14          2.17          4.13        19.18 o
 -15   1  14        717.69        639.45        20.93 o
 -13   1  14       2862.41       2906.01        46.27 o
 -11   1  14       3074.92       2960.81        57.00 o
  -9   1  14        846.73        798.64        42.62 o
  -7   1  14         26.99         26.29        12.79 o
  -5   1  14       1043.98       1027.76        23.00 o
  -3   1  14       2305.07       2395.76        42.02 o
  -1   1  14       1126.65       1201.34        29.20 o
   1   1  14          9.55         67.66        17.40 o
   3   1  14        192.24        204.17        26.93 o
   5   1  14         22.06         66.25        23.44 o
   7   1  14          2.91         24.60        34.45 o
 -22   2  14         51.07         14.98        13.30 o
 -20   2  14         93.63        107.38        14.60 o
 -18   2  14         33.30         -6.25        14.93 o
 -16   2  14         39.03         37.74        12.56 o
 -14   2  14        900.36        936.66        31.98 o
 -12   2  14        130.66        130.76        10.63 o
 -10   2  14       1615.44       1486.65        36.19 o
  -8   2  14        113.77         89.11        12.43 o
  -6   2  14        228.52        223.98        16.84 o
  -4   2  14       1153.30       1106.17        24.82 o
  -2   2  14        479.71        514.15        22.38 o
   0   2  14        801.35        880.90        28.59 o
   2   2  14         22.19         19.17        14.96 o
   4   2  14          6.75         24.60        20.88 o
   6   2  14          3.32        -22.62        22.62 o
 -23   3  14         77.21         83.37        26.54 o
 -21   3  14        479.00        440.86        22.84 o
 -19   3  14        375.40        354.17        20.20 o
 -17   3  14       2332.79       2477.77        90.48 o
 -15   3  14          6.41         14.26        11.76 o
 -13   3  14        728.40        652.72        20.97 o
 -11   3  14       1930.26       1827.81        38.60 o
  -9   3  14        267.96        332.46        19.68 o
  -7   3  14         24.42         -4.50        12.86 o
  -5   3  14         83.13         67.97        10.67 o
  -3   3  14        167.54        189.06        12.75 o
  -1   3  14        884.51        835.37        28.55 o
   1   3  14          0.28         -2.28        12.12 o
   3   3  14          6.79          0.41        18.11 o
   5   3  14        943.41       1031.97        44.93 o
   7   3  14        132.27        156.08        26.35 o
 -22   4  14         17.27         17.89        14.60 o
 -20   4  14        276.26        294.21        19.94 o
 -18   4  14          8.61         12.33        17.55 o
 -16   4  14        555.81        509.00        29.08 o
 -14   4  14       1924.87       1927.39        51.50 o
 -12   4  14        326.46        312.50        14.83 o
 -10   4  14       1185.62       1198.16        32.24 o
  -8   4  14       1298.70       1322.35        28.19 o
  -6   4  14        565.61        498.58        21.00 o
  -4   4  14          0.92         -9.15         9.15 o
  -2   4  14       1242.51       1353.09        35.52 o
   0   4  14         45.37         13.92        14.64 o
   2   4  14         19.71          2.74        23.71 o
   4   4  14         66.45          7.03        71.35 o
   6   4  14         22.24          4.58        25.18 o
 -21   5  14         10.37         21.25        17.04 o
 -19   5  14         11.58         -0.14        17.55 o
 -17   5  14        397.24        389.16        27.64 o
 -15   5  14         41.92          8.92        22.26 o
 -13   5  14         44.17         51.22        13.26 o
 -11   5  14        183.82        187.58        13.97 o
  -9   5  14       1261.18       1113.87        34.18 o
  -7   5  14       4559.16       4756.26        74.52 o
  -5   5  14         39.34         47.16        12.59 o
  -3   5  14        224.56        201.53        16.44 o
  -1   5  14         16.61         -2.38        14.64 o
   1   5  14         98.91        141.86        19.89 o
   3   5  14        125.78        139.82        20.93 o
   5   5  14         87.34         75.04        27.84 o
 -20   6  14         31.35        -12.52        18.70 o
 -18   6  14         90.68         68.06        19.00 o
 -16   6  14         80.72         58.88        19.48 o
 -14   6  14       1866.42       1771.93        52.91 o
 -12   6  14        165.30        115.13        17.40 o
 -10   6  14          0.06          7.75        11.33 o
  -8   6  14        114.73         94.02        20.95 o
  -6   6  14         30.17          5.82        11.61 o
  -4   6  14        558.94        523.97        23.79 o
  -2   6  14          2.02         24.47        22.07 o
   0   6  14          3.00         -4.05        15.11 o
   2   6  14        872.68        999.22        44.72 o
   4   6  14         28.22         23.73        27.07 o
 -19   7  14         83.72         80.55        22.47 o
 -17   7  14         46.43         69.88        19.26 o
 -15   7  14        104.98        132.38        20.45 o
 -13   7  14         60.43         30.26        16.57 o
 -11   7  14       1309.29       1258.34        43.96 o
  -9   7  14        265.74        234.03        22.04 o
  -7   7  14         22.69         23.49        21.77 o
  -5   7  14         49.24         33.22        21.75 o
  -3   7  14        223.94        248.64        23.47 o
  -1   7  14        115.71        104.50        19.79 o
   1   7  14        274.87        256.22        24.90 o
   3   7  14        227.91        222.82        24.24 o
 -18   8  14         96.06         86.32        22.64 o
 -16   8  14         30.08         16.62        20.44 o
 -14   8  14         44.11         15.36        17.26 o
 -12   8  14         12.68          5.00        15.50 o
 -10   8  14         14.44         14.70        16.27 o
  -8   8  14       1194.21       1185.16        51.80 o
  -6   8  14        574.23        558.57        30.40 o
  -4   8  14         28.38         51.42        22.56 o
  -2   8  14         14.68         23.38        18.36 o
   0   8  14         53.40         33.88        19.55 o
   2   8  14         10.41        -18.79        18.79 o
 -17   9  14         12.46          5.72        20.80 o
 -15   9  14          3.79         12.79        17.85 o
 -13   9  14         89.26         67.11        32.64 o
 -11   9  14        169.55        159.64        22.37 o
  -9   9  14         19.11         41.56        17.96 o
  -7   9  14         28.74         -1.96        17.26 o
  -5   9  14        392.59        357.55        27.91 o
  -3   9  14         83.96         42.30        26.21 o
  -1   9  14          0.35          9.02        18.47 o
   1   9  14          3.99          1.93        19.79 o
 -14  10  14         75.31         67.10        21.57 o
 -12  10  14         94.44        103.61        22.44 o
 -10  10  14         19.14          7.09        24.29 o
  -8  10  14          0.55         -4.88        17.26 o
  -6  10  14        148.39        145.51        23.47 o
  -4  10  14         10.96         14.46        19.38 o
  -2  10  14         18.46        -19.00        19.00 o
 -11  11  14         48.66         70.10        21.72 o
  -9  11  14          3.69         -3.51        18.44 o
  -7  11  14         56.88         56.97        22.22 o
  -5  11  14         14.69         15.90        21.57 o
 -23   1  15        111.62        132.04        17.06 o
 -21   1  15          0.21         -4.25        12.19 o
 -19   1  15          6.06          3.95        14.31 o
 -17   1  15        552.12        561.87        25.45 o
 -15   1  15        689.10        654.47        24.94 o
 -13   1  15        438.50        459.81        16.15 o
 -11   1  15        249.11        264.11        13.26 o
  -9   1  15       2318.77       2275.44        79.15 o
  -7   1  15        298.09        273.26        15.31 o
  -5   1  15        399.47        383.74        21.46 o
  -3   1  15        542.34        590.67        20.65 o
  -1   1  15        206.68        242.25        19.79 o
   1   1  15         67.37         67.85        49.21 o
   3   1  15         99.30         73.32        49.21 o
   5   1  15         16.44         -0.73        23.44 o
 -22   2  15         38.14         15.54        13.60 o
 -20   2  15         42.58         56.54        16.68 o
 -18   2  15        200.58        196.89        27.36 o
 -16   2  15        145.43        186.10        15.25 o
 -14   2  15         32.08         25.95        11.92 o
 -12   2  15          9.55          2.98         9.34 o
 -10   2  15        598.71        720.50        28.06 o
  -8   2  15       1347.53       1229.63        35.89 o
  -6   2  15         91.54         60.11        14.06 o
  -4   2  15        482.32        506.54        18.78 o
  -2   2  15        150.17        142.86        13.30 o
   0   2  15        454.24        507.93        42.59 o
   2   2  15        577.63        629.46        49.21 o
   4   2  15        202.41        225.62        44.29 o
 -21   3  15         92.65         91.53        20.47 o
 -19   3  15         65.65         76.02        17.80 o
 -17   3  15         55.39         72.90        16.69 o
 -15   3  15        837.27        924.74        29.40 o
 -13   3  15          5.29         -1.62         8.63 o
 -11   3  15       2254.23       2218.19        75.12 o
  -9   3  15       2297.65       2137.29        53.64 o
  -7   3  15        478.00        460.54        24.64 o
  -5   3  15        458.69        492.46        17.64 o
  -3   3  15          0.51         -1.72        11.16 o
  -1   3  15        146.59        177.95        20.33 o
   1   3  15         10.32         -0.78        14.92 o
   3   3  15       1027.55       1220.95        47.34 o
   5   3  15        108.65         90.54        34.91 o
 -22   4  15        220.76        255.43        20.33 o
 -20   4  15          0.64         -1.92        17.04 o
 -18   4  15         63.77         36.24        30.58 o
 -16   4  15          0.75          7.62        14.85 o
 -14   4  15         65.56         58.26        12.71 o
 -12   4  15         28.57         31.22         9.90 o
 -10   4  15         65.10         50.59         9.58 o
  -8   4  15        154.74        134.55        11.11 o
  -6   4  15       1564.94       1556.62        32.28 o
  -4   4  15         11.66         16.55        10.80 o
  -2   4  15         61.28         40.78        15.50 o
   0   4  15         86.25         58.94        18.36 o
   2   4  15          0.76        -13.51        16.27 o
   4   4  15        194.44        182.08        31.32 o
 -21   5  15         10.37         41.85        20.72 o
 -19   5  15         12.68          4.49        21.36 o
 -17   5  15        459.38        470.40        32.58 o
 -15   5  15         54.04         55.15        16.52 o
 -13   5  15          9.09         -7.02        10.98 o
 -11   5  15        489.15        468.29        21.17 o
  -9   5  15        959.49        971.82        28.15 o
  -7   5  15        185.39        214.57        25.93 o
  -5   5  15         52.40         46.23        12.32 o
  -3   5  15        584.60        570.39        29.27 o
  -1   5  15        559.82        550.54        29.76 o
   1   5  15          1.73        -21.60        21.60 o
   3   5  15         56.84         49.21        36.91 o
 -20   6  15         12.01         24.07        19.26 o
 -18   6  15         54.90         42.88        18.01 o
 -16   6  15          5.23        -21.61        21.61 o
 -14   6  15         24.47         17.41        18.60 o
 -12   6  15         81.29         87.58        15.71 o
 -10   6  15        782.91        786.95        27.78 o
  -8   6  15        168.27        118.23        23.79 o
  -6   6  15          3.36         -9.70        11.76 o
  -4   6  15         91.55        117.96        19.16 o
  -2   6  15         51.00         40.66        18.36 o
   0   6  15          1.22        -13.73        17.48 o
   2   6  15         44.57         38.05        19.48 o
 -19   7  15         35.00         53.36        20.60 o
 -17   7  15          1.49        -15.50        15.50 o
 -15   7  15          0.76        -11.48        15.85 o
 -13   7  15          3.76         15.96        15.34 o
 -11   7  15         35.82         15.85        15.34 o
  -9   7  15          4.30         -7.38        14.25 o
  -7   7  15         40.27         20.63        15.82 o
  -5   7  15         16.38          1.88        15.50 o
  -3   7  15        662.40        737.68        46.29 o
  -1   7  15         83.89         85.37        21.21 o
   1   7  15          0.36         -2.01        18.44 o
 -18   8  15        104.38        154.86        24.44 o
 -16   8  15        131.45        167.68        27.75 o
 -14   8  15        179.25        182.62        27.71 o
 -12   8  15         86.90        118.05        20.00 o
 -10   8  15         39.70         28.00        16.97 o
  -8   8  15         83.80         50.31        18.70 o
  -6   8  15          8.90          3.22        16.73 o
  -4   8  15        390.42        459.32        38.67 o
  -2   8  15          3.31        -19.38        19.38 o
   0   8  15         98.71         87.88        22.22 o
 -15   9  15          2.37        -17.55        17.55 o
 -13   9  15         39.90         51.14        18.72 o
 -11   9  15          0.01        -10.95        16.10 o
  -9   9  15        190.67        165.05        22.37 o
  -7   9  15        203.47        244.21        48.86 o
  -5   9  15         43.66         24.40        18.11 o
  -3   9  15        245.40        239.34        27.30 o
 -12  10  15         66.55         30.97        19.90 o
 -10  10  15          0.17        -16.12        17.72 o
  -8  10  15          5.03        -16.27        16.27 o
  -6  10  15        203.46        309.08        41.98 o
 -22   0  16        119.23        118.72        28.22 o
 -20   0  16         73.90         36.12        22.72 o
 -18   0  16          5.16         -8.61        18.99 o
 -16   0  16         13.48         40.01        17.37 o
 -14   0  16       1715.18       1533.12        52.83 o
 -12   0  16       1981.47       2091.41       110.72 o
 -10   0  16       1281.19       1296.68        86.12 o
  -8   0  16       1905.36       1840.44       103.34 o
  -6   0  16        359.26        447.16        27.85 o
  -4   0  16       5760.00       5681.33       110.47 o
  -2   0  16       1402.20       1520.58        76.28 o
   0   0  16          5.18         19.68        27.07 o
   2   0  16         32.61         19.68        29.53 o
 -21   1  16         35.11         44.02        17.60 o
 -19   1  16         66.68         52.89        21.66 o
 -17   1  16          3.96          3.80        12.28 o
 -15   1  16         89.73        117.03        10.84 o
 -13   1  16          0.01        -10.11        14.44 o
 -11   1  16         18.97         -4.92        12.74 o
  -9   1  16        200.57        223.29        40.60 o
  -7   1  16       1812.30       1798.96        40.07 o
  -5   1  16       2343.87       2329.96        47.01 o
  -3   1  16        264.47        256.98        17.04 o
  -1   1  16        215.19        201.14        24.36 o
   1   1  16        285.70        343.31        60.28 o
   3   1  16         22.72         15.99        22.62 o
 -22   2  16         13.81          8.38        17.21 o
 -20   2  16        111.41        116.07        18.41 o
 -18   2  16          6.75         21.51        13.92 o
 -16   2  16          9.66          1.31        11.52 o
 -14   2  16          0.18          3.84        11.00 o
 -12   2  16        344.14        251.60        16.51 o
 -10   2  16        568.26        557.13        22.63 o
  -8   2  16        257.48        251.41        17.57 o
  -6   2  16        904.49        981.03        44.49 o
  -4   2  16        311.64        322.08        15.31 o
  -2   2  16        778.90        900.95        31.84 o
   0   2  16        128.71        130.97        17.22 o
   2   2  16          2.12         13.53        35.68 o
 -21   3  16          2.27         -9.75        18.00 o
 -19   3  16         39.35         16.40        16.82 o
 -17   3  16          7.64         12.89        15.22 o
 -15   3  16        325.79        289.92        16.96 o
 -13   3  16        690.84        702.40        20.70 o
 -11   3  16        367.54        326.88        26.59 o
  -9   3  16        719.79        707.02        29.95 o
  -7   3  16        288.81        266.48        20.14 o
  -5   3  16        395.34        370.11        17.85 o
  -3   3  16         16.40          1.34        13.83 o
  -1   3  16         79.81         60.25        17.96 o
   1   3  16       1067.77       1151.06        43.85 o
   3   3  16        565.78        696.32        63.97 o
 -20   4  16        521.53        528.71        32.19 o
 -18   4  16         96.39         98.80        19.48 o
 -16   4  16          5.22         17.72        15.03 o
 -14   4  16         76.43         84.43        12.73 o
 -12   4  16          3.90         -5.24         9.55 o
 -10   4  16        585.34        536.09        35.94 o
  -8   4  16       2237.21       2150.41        71.44 o
  -6   4  16       1205.52       1248.93        31.68 o
  -4   4  16        111.73        100.49        13.89 o
  -2   4  16          2.96          5.50        14.99 o
   0   4  16        672.91        676.32        37.62 o
   2   4  16        157.95        187.13        31.32 o
 -19   5  16         31.19         47.38        19.26 o
 -17   5  16        446.03        441.88        27.81 o
 -15   5  16         21.82         52.37        15.19 o
 -13   5  16        141.01        104.20        16.94 o
 -11   5  16          8.50         -4.39        10.04 o
  -9   5  16         89.36         69.97        11.81 o
  -7   5  16         16.27          6.02        11.72 o
  -5   5  16         13.68         -0.56        15.53 o
  -3   5  16        894.74        943.85        50.81 o
  -1   5  16        254.54        251.62        24.44 o
   1   5  16        175.75        200.89        24.60 o
 -18   6  16         26.91          2.62        17.55 o
 -16   6  16         75.88         60.12        17.22 o
 -14   6  16          2.90          7.38        14.41 o
 -12   6  16         27.29         13.87        14.25 o
 -10   6  16        199.54        187.71        19.18 o
  -8   6  16         11.30         -3.34        14.25 o
  -6   6  16         54.73         40.35        16.82 o
  -4   6  16        426.83        450.95        27.46 o
  -2   6  16        201.28        199.64        27.34 o
   0   6  16         29.05         25.97        22.36 o
 -17   7  16        124.39        130.41        21.93 o
 -15   7  16         21.11         17.57        16.33 o
 -13   7  16          3.65          6.74        15.11 o
 -11   7  16          0.02         -0.15        14.04 o
  -9   7  16          9.62         20.63        17.62 o
  -7   7  16        251.30        245.16        22.67 o
  -5   7  16       1193.44       1207.02        44.49 o
  -3   7  16        590.63        601.93        34.03 o
  -1   7  16          0.52          2.46        19.28 o
 -16   8  16         20.25         -3.64        18.86 o
 -14   8  16         69.75        119.98        30.87 o
 -12   8  16         58.50         36.12        17.80 o
 -10   8  16          7.49         16.17        16.57 o
  -8   8  16          0.35        -18.78        18.78 o
  -6   8  16          1.47         -1.64        17.26 o
  -4   8  16        215.53        172.99        24.07 o
 -13   9  16          4.41          2.46        36.91 o
 -11   9  16         42.23         30.69        18.70 o
  -9   9  16         17.63         29.81        18.29 o
  -7   9  16        161.10        133.81        22.37 o
 -21   1  17          3.15        -14.43        15.32 o
 -19   1  17          0.49        -13.31        13.31 o
 -17   1  17         26.23         39.68        13.94 o
 -15   1  17        264.86        232.85        12.65 o
 -13   1  17         27.57         31.65        12.88 o
 -11   1  17         12.18         32.97        40.60 o
  -9   1  17        278.82        267.24        33.06 o
  -7   1  17          1.10         -1.94        15.99 o
  -5   1  17        152.24        173.81        12.95 o
  -3   1  17        648.73        720.93        37.70 o
  -1   1  17         81.03        125.73        22.62 o
   1   1  17         28.48         34.94        21.70 o
 -20   2  17          8.14        -13.90        13.90 o
 -18   2  17         15.95         20.68        14.15 o
 -16   2  17          5.47          3.02        16.53 o
 -14   2  17        388.52        400.44        25.85 o
 -12   2  17          0.25         -4.87        11.30 o
 -10   2  17        115.58         78.67        20.86 o
  -8   2  17        279.72        247.89        17.57 o
  -6   2  17          2.74          2.46        12.13 o
  -4   2  17         52.16         38.91        14.85 o
  -2   2  17         63.55         84.58        18.17 o
   0   2  17        656.77        751.84        49.55 o
 -19   3  17         89.27         75.64        22.77 o
 -17   3  17         22.71         28.94        15.03 o
 -15   3  17         65.12         59.46        11.63 o
 -13   3  17         14.32         11.41        17.09 o
 -11   3  17        402.01        340.67        21.16 o
  -9   3  17        158.39        131.78        16.52 o
  -7   3  17          0.39         -2.23        16.76 o
  -5   3  17         43.40         26.30        11.15 o
  -3   3  17         45.51          7.23        19.68 o
  -1   3  17         26.57          1.06        17.96 o
 -18   4  17        223.50        291.84        24.07 o
 -16   4  17         30.12         17.51        13.53 o
 -14   4  17        205.08        185.87        14.13 o
 -12   4  17          8.30         -4.92        16.76 o
 -10   4  17         51.79         40.84        20.47 o
  -8   4  17         71.42         49.70        20.47 o
  -6   4  17        218.10        210.91        14.45 o
  -4   4  17          0.02        -10.12        14.38 o
  -2   4  17        259.74        272.94        23.47 o
 -17   5  17        136.16        163.56        20.40 o
 -15   5  17          2.63        -10.43        13.67 o
 -13   5  17          8.04         19.61        13.18 o
 -11   5  17        210.39        176.37        18.11 o
  -9   5  17          0.59          0.31        10.47 o
  -7   5  17         22.44        -13.03        15.83 o
  -5   5  17        383.36        440.04        27.01 o
  -3   5  17         32.44         30.01        19.83 o
 -16   6  17         30.05         30.27        15.71 o
 -14   6  17          4.95         19.67        15.54 o
 -12   6  17         36.34         33.85        18.70 o
 -10   6  17        526.36        569.65        28.53 o
  -8   6  17        418.82        394.20        24.30 o
  -6   6  17         32.90         32.20        16.97 o
  -4   6  17        177.72        185.69        22.37 o
 -15   7  17          1.99          5.16        15.54 o
 -13   7  17        404.78        390.64        27.27 o
 -11   7  17        186.13        216.47        22.16 o
  -9   7  17          8.75         -0.12        15.34 o
  -7   7  17        185.62        228.06        24.76 o
  -5   7  17        257.60        290.88        26.02 o
 -12   8  17         39.25         73.81        41.83 o
 -10   8  17         11.28         32.64        17.48 o
  -8   8  17         11.49        -12.30        36.91 o
 -18   0  18         20.50         -5.56        22.14 o
 -16   0  18        619.47        728.42        36.39 o
 -14   0  18        233.48        243.59        51.67 o
 -12   0  18         18.46         -9.84        34.45 o
 -10   0  18        159.68        130.41        44.29 o
  -8   0  18          5.76          0.00        36.91 o
  -6   0  18         30.69         38.55        15.99 o
  -4   0  18        134.84         81.20        24.60 o
  -2   0  18        422.66        460.11        41.83 o
 -19   1  18         11.30         61.69        15.74 o
 -17   1  18          1.60         -6.30        12.28 o
 -15   1  18        151.94        139.15        18.54 o
 -13   1  18         14.79         46.60        70.12 o
 -11   1  18         36.11         15.99        26.10 o
  -9   1  18         26.27          6.85        41.83 o
  -7   1  18         44.93         52.50        15.99 o
  -5   1  18        340.99        375.52        21.35 o
  -3   1  18        273.44        353.45        55.36 o
 -18   2  18         27.23         39.89        14.48 o
 -16   2  18          4.20         15.08        12.69 o
 -14   2  18          2.46          0.49        14.62 o
 -12   2  18        155.96        145.87        15.53 o
 -10   2  18         30.90         -2.46        17.98 o
  -8   2  18         29.07         47.84        12.90 o
  -6   2  18        322.91        340.66        27.20 o
  -4   2  18        138.83        214.79        34.39 o
 -17   3  18         77.96        107.29        16.97 o
 -15   3  18          6.13         -9.23        18.99 o
 -13   3  18        237.83        217.18        25.32 o
 -11   3  18          2.13        -17.22        17.22 o
  -9   3  18         26.02          7.16        17.09 o
  -7   3  18        176.61        214.49        24.57 o
  -5   3  18          0.20          0.14        13.53 o
  -3   3  18         38.63         23.54        20.63 o
 -16   4  18        105.94        109.31        16.97 o
 -14   4  18         26.26         37.40        33.22 o
 -12   4  18        168.15        130.83        23.09 o
 -10   4  18         19.43          3.64        22.14 o
  -8   4  18         46.33          3.00        18.63 o
  -6   4  18         17.12          5.64        13.18 o
  -4   4  18        120.20        126.76        22.32 o
 -15   5  18        358.01        416.38        27.97 o
 -13   5  18        187.20        190.21        17.08 o
 -11   5  18        139.69        159.18        65.20 o
  -9   5  18        110.57         96.97        23.62 o
  -7   5  18        131.83        100.88        16.31 o
  -5   5  18        112.46        150.09        44.29 o
 -12   6  18         19.64         43.16        16.16 o
 -10   6  18        103.84         99.31        16.61 o
  -8   6  18         10.82         12.77        15.97 o
 -15   1  19          1.03         -8.28        50.44 o
 -13   1  19         38.32         36.91        31.32 o
 -11   1  19         55.65         47.36        29.53 o
  -9   1  19         31.57         39.37        41.83 o
  -7   1  19         49.51         44.29        39.37 o
 -14   2  19          0.38         -8.88        15.78 o
 -12   2  19          7.61         14.76        36.91 o
 -10   2  19         83.46        120.56        44.29 o
  -8   2  19        302.88        351.17        26.18 o
 -13   3  19          6.05         10.41        36.91 o
 -11   3  19          0.16         -7.60        17.37 o
  -9   3  19         11.86         26.25        17.61 o
                                                
