# Supplementary material for: Crystal structure of 1′,1′′-dimethyl-4′-(4-cholorophen­yl)di­spiro­[11H-indeno[1,2-b]quinoxaline-11,2′-pyrrolidine-3′,3′′-piperidin]-4′′-one
Source: Acta Crystallogr E Crystallogr Commun. 2015 Jan 3;71(Pt 2):o68–9. doi: 10.1107/S2056989014027698 (PMC4384562; doi:10.1107/S2056989014027698)
Supplement: Supplementary file 3 [file e-71-00o68-Isup3.cml]

<?xml version="1.0" ?>
<cml>
<molecule id="m1">
  <atomArray>
    <atom id="a1" elementType="C"
          x2="-0.24381430922930925" y2="0.37037000996623504" />
    <atom id="a2" elementType="C"
          x2="1.2154770292408692" y2="0.8623748772855775" />
    <atom id="a3" elementType="C"
          x2="2.3712114123600987" y2="-0.15540605969252064" />
    <atom id="a4" elementType="C"
          x2="2.0676544570091515" y2="-1.6651918639899599" />
    <atom id="a5" elementType="C"
          x2="0.6083631185389748" y2="-2.1571967313093" />
    <atom id="a6" elementType="C"
          x2="-0.5473712645802546" y2="-1.139415794331203" />
    <atom id="a7" elementType="N"
          x2="-2.0066626030504295" y2="-1.6314206616505493" />
    <atom id="a8" elementType="C"
          x2="-3.162396986169661" y2="-0.6136397246724525" />
    <atom id="a9" elementType="C"
          x2="-3.026572413853552" y2="0.7572293863104136" />
    <atom id="a10" elementType="N"
          x2="-1.3995486923485405" y2="1.3881509469443305" />
    <atom id="a11" elementType="C"
          x2="-4.2009274002415555" y2="1.6513953714721756" />
    <atom id="a12" elementType="C"
          x2="-4.692092871520818" y2="-0.7914893756131767" />
    <atom id="a13" elementType="C"
          x2="-5.333939965767751" y2="0.6083792995155894" />
    <atom id="a14" elementType="C"
          x2="-5.583491159020932" y2="-2.047279602140631" />
    <atom id="a15" elementType="C"
          x2="-7.116736540767976" y2="-1.9032011535393139" />
    <atom id="a16" elementType="C"
          x2="-6.867185347514795" y2="0.752457748116905" />
    <atom id="a17" elementType="C"
          x2="-5.239457814313451" y2="3.916430467616805" />
    <atom id="a18" elementType="N"
          x2="-5.543014769664396" y2="2.4066446633193666" />
    <atom id="a19" elementType="C"
          x2="-3.06791483471536" y2="2.694411443428762" />
    <atom id="a20" elementType="C"
          x2="-3.7097619289622936" y2="4.094280118557529" />
    <atom id="a21" elementType="C"
          x2="-2.575909967396015" y2="1.2351201049585843" />
    <atom id="a22" elementType="C"
          x2="-2.0501338977372647" y2="3.850145826547993" />
    <atom id="a23" elementType="C"
          x2="-0.5403480934398246" y2="3.5465888711970504" />
    <atom id="a24" elementType="C"
          x2="-0.048343226120481475" y2="2.0872975327268755" />
    <atom id="a25" elementType="N"
          x2="-1.066124163098575" y2="0.9315631496076433" />
    <atom id="a26" elementType="C"
          x2="-7.758583635014908" y2="-0.5033324784105462" />
    <atom id="a27" elementType="C"
          x2="-6.942883444793162" y2="1.7647975690724333" />
    <atom id="a28" elementType="O"
          x2="-0.8143032264289971" y2="4.769016084992435" />
    <atom id="a29" elementType="C"
          x2="-2.954512637115104" y2="5.436367487980369" />
    <atom id="a30" elementType="C"
          x2="-3.7391697472099206" y2="6.761476245621666" />
    <atom id="a31" elementType="C"
          x2="-2.98392045536273" y2="8.103563615044507" />
    <atom id="a32" elementType="C"
          x2="-1.4440140534207249" y2="8.12054222682605" />
    <atom id="a33" elementType="C"
          x2="-0.6593569433259105" y2="6.795433469184755" />
    <atom id="a34" elementType="C"
          x2="-1.4146062351730997" y2="5.453346099761916" />
    <atom id="a35" elementType="Cl"
          x2="-0.688764761573534" y2="9.462629596248888" />
    <atom id="a36" elementType="C"
          x2="-0.57411929577923" y2="-0.5277281888625309" />
  </atomArray>
  <bondArray>
    <bond atomRefs2="a1 a2" order="1" />
    <bond atomRefs2="a1 a6" order="2" />
    <bond atomRefs2="a1 a10" order="1" />
    <bond atomRefs2="a2 a3" order="2" />
    <bond atomRefs2="a3 a4" order="1" />
    <bond atomRefs2="a4 a5" order="2" />
    <bond atomRefs2="a5 a6" order="1" />
    <bond atomRefs2="a6 a7" order="1" />
    <bond atomRefs2="a7 a8" order="2" />
    <bond atomRefs2="a9 a10" order="2" />
    <bond atomRefs2="a11 a9" order="1" />
    <bond atomRefs2="a9 a8" order="1" />
    <bond atomRefs2="a8 a12" order="1" />
    <bond atomRefs2="a11 a13" order="1" />
    <bond atomRefs2="a13 a16" order="2" />
    <bond atomRefs2="a13 a12" order="1" />
    <bond atomRefs2="a12 a14" order="2" />
    <bond atomRefs2="a14 a15" order="1" />
    <bond atomRefs2="a18 a11" order="1" />
    <bond atomRefs2="a11 a19" order="1" />
    <bond atomRefs2="a17 a18" order="1" />
    <bond atomRefs2="a17 a20" order="1" />
    <bond atomRefs2="a19 a20" order="1" />
    <bond atomRefs2="a21 a19" order="1" />
    <bond atomRefs2="a19 a22" order="1" />
    <bond atomRefs2="a21 a25" order="1" />
    <bond atomRefs2="a22 a23" order="1" />
    <bond atomRefs2="a23 a24" order="1" />
    <bond atomRefs2="a24 a25" order="1" />
    <bond atomRefs2="a16 a26" order="1" />
    <bond atomRefs2="a26 a15" order="2" />
    <bond atomRefs2="a18 a27" order="1" />
    <bond atomRefs2="a22 a28" order="2" />
    <bond atomRefs2="a20 a29" order="1" />
    <bond atomRefs2="a29 a30" order="1" />
    <bond atomRefs2="a29 a34" order="2" />
    <bond atomRefs2="a30 a31" order="2" />
    <bond atomRefs2="a31 a32" order="1" />
    <bond atomRefs2="a32 a33" order="2" />
    <bond atomRefs2="a33 a34" order="1" />
    <bond atomRefs2="a32 a35" order="1" />
    <bond atomRefs2="a25 a36" order="1" />
  </bondArray>
</molecule>
</cml>
